# Supplementary material for: Glycomic Profiles of IgG, C3 and Alpha-1-Acid Glycoprotein (AGP) Before and One Year After Treatment for Active Lupus Nephritis
Source: Cells. 2026 Feb 28;15(5):433. doi: 10.3390/cells15050433 (PMC12985331; doi:10.3390/cells15050433)
Supplement: Supplementary file 1 [file cells-15-00433-s001.zip › Supplementary File S1.xlsx]

## Sheet: Sheet1
Origin	Marker	mean_T0	mean_T12	log2FC	p.value	FDR	p_value_log10	FDR_log10	Significance	Significance_FDR
AGP	IIIORM1N4H5S2	0.0605076	0.0703419	0.217268	0.00944202	0.0568245	2.02493	1.24546	Significant	Not Significant
AGP	IIIORM1N5H6S2	0.0373745	0.0454092	0.280931	0.000672715	0.0317442	3.17217	1.49834	Significant	Significant
AGP	IIIORM1N5H6S3	0.150488	0.151503	0.0096913	0.672629	0.752943	0.172225	0.123238	Not Significant	Not Significant
AGP	IIIORM1N5H6S3F1	0.064712	0.0640759	-0.0142523	0.432616	0.600771	0.363897	0.221291	Not Significant	Not Significant
AGP	IIIORM1N6H7S2	0.0590106	0.0639452	0.115862	0.190917	0.332995	0.719155	0.477562	Not Significant	Not Significant
AGP	IIIORM1N6H7S3	0.153759	0.141223	-0.122694	0.0559399	0.135338	1.25228	0.868579	Not Significant	Not Significant
AGP	IIIORM1N6H7S3F1	0.0706538	0.067942	-0.0564636	0.386925	0.558065	0.412373	0.253315	Not Significant	Not Significant
AGP	IIIORM1N6H7S4	0.216809	0.202317	-0.0998081	0.131278	0.273496	0.881808	0.56305	Not Significant	Not Significant
AGP	IIIORM1N6H7S4F1	0.09349	0.0828427	-0.174437	0.0509684	0.131815	1.2927	0.880036	Not Significant	Not Significant
AGP	IIIORM1N7H8S3	0.0312477	0.0368471	0.237802	0.00208027	0.039005	2.68188	1.40888	Significant	Significant
AGP	IIIORM1N7H8S4	0.0400542	0.0485743	0.278239	0.0118986	0.0594932	1.9245	1.22553	Significant	Not Significant
AGP	IIIORM1N7H8S4F1	0.0218929	0.0249787	0.190234	0.0559399	0.135338	1.25228	0.868579	Not Significant	Not Significant
AGP	IIORM1N4H5S1	0.0150502	0.0154933	0.0418604	0.532789	0.655069	0.273445	0.183713	Not Significant	Not Significant
AGP	IIORM1N4H5S2	0.466665	0.474564	0.0242154	0.386925	0.558065	0.412373	0.253315	Not Significant	Not Significant
AGP	IIORM1N4H5S2F1	0.0278295	0.0245879	-0.178666	0.0282931	0.0964536	1.54832	1.01568	Significant	Not Significant
AGP	IIORM1N5H6S2	0.00492676	0.00594235	0.270395	0.0313221	0.102137	1.50415	0.990816	Significant	Not Significant
AGP	IIORM1N5H6S2F1	0.015147	0.0150677	-0.0075713	0.559549	0.66613	0.252162	0.176441	Not Significant	Not Significant
AGP	IIORM1N5H6S3	0.258595	0.278016	0.104473	0.0670977	0.15726	1.17329	0.803381	Not Significant	Not Significant
AGP	IIORM1N5H6S3F1	0.169185	0.142952	-0.243066	0.00944202	0.0568245	2.02493	1.24546	Significant	Not Significant
AGP	IIORM1N6H7S4	0.0426023	0.0433771	0.026003	0.88799	0.89999	0.0515918	0.0457622	Not Significant	Not Significant
AGP	IORMIF1N4H5S1	0.0228845	0.0242666	0.0846032	0.155029	0.290679	0.809588	0.536586	Not Significant	Not Significant
AGP	IORMIF1N4H5S2	0.155283	0.151105	-0.0393463	0.73679	0.800859	0.132656	0.096444	Not Significant	Not Significant
AGP	IORMIF1N5H6S2	0.0806595	0.0924454	0.196757	0.0077447	0.0568245	2.111	1.24546	Significant	Not Significant
AGP	IORMIF1N5H6S2F1	0.0515589	0.0478987	-0.106235	0.289131	0.451767	0.538905	0.345085	Not Significant	Not Significant
AGP	IORMIF1N5H6S3	0.428645	0.453791	0.0822464	0.140562	0.284924	0.852131	0.545271	Not Significant	Not Significant
AGP	IORMIF1N5H6S3F1	0.220094	0.187922	-0.227989	0.0161965	0.0732713	1.79058	1.13507	Significant	Not Significant
AGP	IORMIF1N6H7S3	0.0408751	0.042571	0.0586492	0.0186352	0.0775193	1.72967	1.11059	Significant	Not Significant
AGP	IORMISORMIIA1N4H5S1	0.0191506	0.0209021	0.126258	0.532789	0.655069	0.273445	0.183713	Not Significant	Not Significant
AGP	IORMISORMIIA1N4H5S2	0.123088	0.122811	-0.0032464	0.762792	0.805766	0.117594	0.0937909	Not Significant	Not Significant
AGP	IORMISORMIIA1N5H6S2	0.0813483	0.0962896	0.243268	0.0106072	0.0568245	1.9744	1.24546	Significant	Not Significant
AGP	IORMISORMIIA1N5H6S2F1	0.0332459	0.0337537	0.0218694	0.614945	0.720639	0.211164	0.142282	Not Significant	Not Significant
AGP	IORMISORMIIA1N5H6S3	0.462686	0.480366	0.054099	0.204931	0.349313	0.688393	0.456785	Not Significant	Not Significant
AGP	IORMISORMIIA1N5H6S3F1	0.196541	0.162298	-0.276183	0.00455291	0.0552926	2.34171	1.25733	Significant	Not Significant
AGP	IORMISORMIIA1N6H7S3	0.0350285	0.036105	0.0436679	0.409392	0.579328	0.387861	0.237076	Not Significant	Not Significant
AGP	IORMISORMIIA1N6H7S4	0.048912	0.0474748	-0.0430262	0.481284	0.622351	0.317598	0.205965	Not Significant	Not Significant
AGP	IVORMI1N5H6S2	0.0247075	0.0276597	0.162839	0.0106072	0.0568245	1.9744	1.24546	Significant	Not Significant
AGP	IVORMI1N5H6S3	0.141538	0.150597	0.0895061	0.177622	0.317182	0.750503	0.498691	Not Significant	Not Significant
AGP	IVORMI1N5H6S3F1	0.0691632	0.0614173	-0.17136	0.0382214	0.114664	1.41769	0.940572	Significant	Not Significant
AGP	IVORMI1N6H7S2	0.0546997	0.0597796	0.128119	0.15312	0.290679	0.814968	0.536586	Not Significant	Not Significant
AGP	IVORMI1N6H7S2F1	0.0139009	0.0141121	0.0217484	0.672629	0.752943	0.172225	0.123238	Not Significant	Not Significant
AGP	IVORMI1N6H7S2F2	0.0328173	0.0343976	0.0678512	0.386925	0.558065	0.412373	0.253315	Not Significant	Not Significant
AGP	IVORMI1N6H7S3	0.116733	0.125685	0.1066	0.177622	0.317182	0.750503	0.498691	Not Significant	Not Significant
AGP	IVORMI1N6H7S3F1	0.0665112	0.0588161	-0.177386	0.0206718	0.0775193	1.68462	1.11059	Significant	Not Significant
AGP	IVORMI1N6H7S3F2	0.0486675	0.0459849	-0.0817964	0.456586	0.600771	0.340477	0.221291	Not Significant	Not Significant
AGP	IVORMI1N6H7S4	0.213468	0.214233	0.00516117	0.762792	0.805766	0.117594	0.0937909	Not Significant	Not Significant
AGP	IVORMI1N6H7S4F1	0.0955959	0.080103	-0.255091	0.0346252	0.108204	1.46061	0.965758	Significant	Not Significant
AGP	IVORMI1N7H8S3	0.0428959	0.0434457	0.0183765	0.456586	0.600771	0.340477	0.221291	Not Significant	Not Significant
AGP	IVORMI1N7H8S4	0.0399172	0.0438824	0.13663	0.0463724	0.124212	1.33374	0.905837	Significant	Not Significant
AGP	IVORMI1N7H8S4F1	0.0208985	0.0199434	-0.0674911	0.456586	0.600771	0.340477	0.221291	Not Significant	Not Significant
AGP	IVORMI1N8H9S4	0.0184865	0.0199432	0.109425	0.15312	0.290679	0.814968	0.536586	Not Significant	Not Significant
AGP	VORMI1N4H5S2	0.034147	0.0328005	-0.0580401	0.702238	0.774528	0.153515	0.110963	Not Significant	Not Significant
AGP	VORMI1N5H6S2	0.0221254	0.0212392	-0.0589777	0.559549	0.66613	0.252162	0.176441	Not Significant	Not Significant
AGP	VORMI1N5H6S3	0.122128	0.131004	0.101219	0.103142	0.227519	0.986564	0.642982	Not Significant	Not Significant
AGP	VORMI1N5H6S3F1	0.0475705	0.0397478	-0.259192	0.00660066	0.0568245	2.18041	1.24546	Significant	Not Significant
AGP	VORMI1N5H6S3F2	0.0103551	0.00915385	-0.177896	0.0463724	0.124212	1.33374	0.905837	Significant	Not Significant
AGP	VORMI1N6H7S3	0.0303698	0.0354511	0.223192	0.0282931	0.0964536	1.54832	1.01568	Significant	Not Significant
AGP	VORMI1N6H7S3F1	0.0297831	0.0295469	-0.0114877	0.88799	0.89999	0.0515918	0.0457622	Not Significant	Not Significant
AGP	VORMI1N6H7S4	0.305533	0.332833	0.12347	0.0949094	0.215703	1.02269	0.666144	Not Significant	Not Significant
AGP	VORMI1N6H7S4F1	0.180036	0.155646	-0.210018	0.0206718	0.0775193	1.68462	1.11059	Significant	Not Significant
AGP	VORMI1N6H7S4F2	0.0823528	0.0636547	-0.37155	0.00516064	0.0552926	2.2873	1.25733	Significant	Not Significant
AGP	VORMI1N7H8S4	0.0544815	0.0664804	0.287162	0.00119741	0.0317442	2.92176	1.49834	Significant	Significant
AGP	VORMI1N7H8S4F1	0.0169516	0.0175758	0.0521646	0.286235	0.451767	0.543278	0.345085	Not Significant	Not Significant
AGP	VORMI1N8H9S4	0.0440074	0.0453119	0.0421417	0.365228	0.558065	0.437437	0.253315	Not Significant	Not Significant
AGP	VORMI1N8H9S4F1	0.0201591	0.0195552	-0.0438797	0.643518	0.742521	0.191439	0.129291	Not Significant	Not Significant
AGP	VORMII1N4H5S2	0.0162661	0.0165399	0.0240849	1	1	0	0	Not Significant	Not Significant
AGP	VORMII1N5H6S3	0.0902844	0.0989394	0.132069	0.127443	0.273092	0.894683	0.56369	Not Significant	Not Significant
AGP	VORMII1N5H6S3F1	0.0847606	0.0844157	-0.00588254	0.861707	0.897612	0.0646403	0.0469115	Not Significant	Not Significant
AGP	VORMII1N6H7S3	0.0173485	0.0183006	0.0770777	0.27626	0.450424	0.558682	0.346378	Not Significant	Not Significant
AGP	VORMII1N6H7S3F1	0.0369017	0.0350761	-0.0732015	0.513592	0.652871	0.289382	0.185173	Not Significant	Not Significant
AGP	VORMII1N6H7S4	0.30591	0.33858	0.146388	0.0451433	0.124212	1.34541	0.905837	Significant	Not Significant
AGP	VORMII1N6H7S4F1	0.245622	0.212389	-0.20973	0.0166082	0.0732713	1.77968	1.13507	Significant	Not Significant
AGP	VORMII1N6H7S4F2	0.0991607	0.0779268	-0.34765	0.00789397	0.0568245	2.1027	1.24546	Significant	Not Significant
AGP	VORMII1N7H8S4	0.049331	0.0580543	0.234907	0.00352427	0.052864	2.45293	1.27684	Significant	Not Significant
AGP	VORMII1N7H8S4F1	0.0389342	0.0405808	0.0597622	0.239651	0.399418	0.620421	0.398572	Not Significant	Not Significant
AGP	VORMII1N8H9S4	0.0154802	0.0191971	0.310462	0.00126977	0.0317442	2.89628	1.49834	Significant	Significant
C3	CIIIGIRMN1N2H10	0.0185357	0.0178007	-0.0583722	0.849817	0.88799	0.0706748	0.0515918	Not Significant	Not Significant
C3	CIIIGIRMN1N2H7	0.0335508	0.0450697	0.425811	0.0949094	0.166091	1.02269	0.779653	Not Significant	Not Significant
C3	CIIIGIRMN1N2H8	0.403961	0.398583	-0.0193373	0.88799	0.88799	0.0515918	0.0515918	Not Significant	Not Significant
C3	CIIIGIRMN1N2H9	0.545903	0.539484	-0.0170665	0.672629	0.88799	0.172225	0.0515918	Not Significant	Not Significant
C3	CIIIKTVLT1N2H5	0.176974	0.157396	-0.169139	0.0421304	0.130526	1.3754	0.884302	Significant	Not Significant
C3	CIIIKTVLT1N2H6	0.7562	0.788116	0.0596407	0.00309843	0.021689	2.50886	1.66376	Significant	Significant
C3	CIIIKTVLT1N2H7	0.0668262	0.0544879	-0.294478	0.0559399	0.130526	1.25228	0.884302	Not Significant	Not Significant
Serum<br>proteome	AF	4.92169	4.02363	-0.290657	0.219677	0.402742	0.658215	0.394973	Not Significant	Not Significant
Serum<br>proteome	B	10.612	10.1291	-0.0671935	0.614945	0.805285	0.211164	0.0940503	Not Significant	Not Significant
Serum<br>proteome	CF	40.7488	36.0637	-0.176208	0.0509684	0.14754	1.2927	0.83109	Not Significant	Not Significant
Serum<br>proteome	G0	9.18599	7.29026	-0.333465	0.0313221	0.136028	1.50415	0.866373	Significant	Not Significant
Serum<br>proteome	G1	9.99784	8.49548	-0.234922	0.0509684	0.14754	1.2927	0.83109	Not Significant	Not Significant
Serum<br>proteome	G2	59.077	62.3422	0.0776116	0.0166471	0.101733	1.77866	0.99254	Significant	Not Significant
Serum<br>proteome	G3	15.935	15.9402	0.000475096	1	1	0	0	Not Significant	Not Significant
Serum<br>proteome	G4	3.56835	3.21394	-0.150916	0.481284	0.696596	0.317598	0.157019	Not Significant	Not Significant
Serum<br>proteome	GP1	6.84656	5.01192	-0.450016	0.0133276	0.091627	1.87525	1.03798	Significant	Not Significant
Serum<br>proteome	GP10	4.62767	4.55546	-0.0226899	0.88799	0.976789	0.0515918	0.0101991	Not Significant	Not Significant
Serum<br>proteome	GP11	0.979045	0.972781	-0.00926043	0.983947	1	0.00702839	0	Not Significant	Not Significant
Serum<br>proteome	GP12	0.915869	0.981606	0.100003	0.386925	0.608025	0.412373	0.216078	Not Significant	Not Significant
Serum<br>proteome	GP13	0.940196	0.797798	-0.236938	0.0509684	0.14754	1.2927	0.83109	Not Significant	Not Significant
Serum<br>proteome	GP14	9.95127	11.1436	0.163261	0.0106072	0.0833426	1.9744	1.07913	Significant	Not Significant
Serum<br>proteome	GP15	0.327262	0.306057	-0.0966421	0.204931	0.388661	0.688393	0.410429	Not Significant	Not Significant
Serum<br>proteome	GP16	6.05303	5.58945	-0.11495	0.235171	0.4042	0.628617	0.393404	Not Significant	Not Significant
Serum<br>proteome	GP17	1.79275	1.6642	-0.107341	0.0949094	0.236367	1.02269	0.626413	Not Significant	Not Significant
Serum<br>proteome	GP18	3.07141	3.66543	0.255081	0.00401074	0.0441181	2.39678	1.35538	Significant	Significant
Serum<br>proteome	GP19	0.60407	0.863321	0.515181	0.000429613	0.0236287	3.36692	1.62656	Significant	Significant
Serum<br>proteome	GP2	2.33943	2.27834	-0.0381747	0.983947	1	0.00702839	0	Not Significant	Not Significant
Serum<br>proteome	GP20	23.7685	26.1211	0.136163	0.00839236	0.07693	2.07612	1.1139	Significant	Not Significant
Serum<br>proteome	GP21	0.440246	0.525288	0.254799	0.0463724	0.14754	1.33374	0.83109	Significant	Not Significant
Serum<br>proteome	GP22	3.97778	3.7547	-0.0832625	0.235171	0.4042	0.628617	0.393404	Not Significant	Not Significant
Serum<br>proteome	GP23	2.83889	2.57131	-0.142824	0.0733291	0.201655	1.13472	0.695391	Not Significant	Not Significant
Serum<br>proteome	GP24	1.61073	1.88984	0.230553	0.0800261	0.209592	1.09677	0.678625	Not Significant	Not Significant
Serum<br>proteome	GP25	0.343626	0.366533	0.0931032	0.204931	0.388661	0.688393	0.410429	Not Significant	Not Significant
Serum<br>proteome	GP26	1.75446	1.81963	0.0526159	0.586944	0.787364	0.231403	0.103824	Not Significant	Not Significant
Serum<br>proteome	GP27	0.805865	0.654254	-0.300688	0.0346252	0.136028	1.46061	0.866373	Significant	Not Significant
Serum<br>proteome	GP28	0.724236	0.812379	0.165692	0.141876	0.300123	0.84809	0.522701	Not Significant	Not Significant
Serum<br>proteome	GP29	0.238225	0.245831	0.0453408	0.365228	0.590809	0.437437	0.228553	Not Significant	Not Significant
Serum<br>proteome	GP3	0.0942874	0.107137	0.184318	0.0346252	0.136028	1.46061	0.866373	Significant	Not Significant
Serum<br>proteome	GP30	4.95606	5.34707	0.109555	0.177622	0.361823	0.750503	0.441504	Not Significant	Not Significant
Serum<br>proteome	GP31	0.526021	0.519232	-0.0187395	0.88799	0.976789	0.0515918	0.0101991	Not Significant	Not Significant
Serum<br>proteome	GP32	1.46671	1.36424	-0.104487	0.456586	0.678709	0.340477	0.168317	Not Significant	Not Significant
Serum<br>proteome	GP33	2.64498	2.1632	-0.290092	0.103142	0.236367	0.986564	0.626413	Not Significant	Not Significant
Serum<br>proteome	GP34	0.448022	0.434895	-0.042902	0.919864	0.99201	0.0362765	0.00348402	Not Significant	Not Significant
Serum<br>proteome	GP35	0.416013	0.323094	-0.364675	0.0463724	0.14754	1.33374	0.83109	Significant	Not Significant
Serum<br>proteome	GP36	0.571797	0.585514	0.0342015	0.672629	0.840786	0.172225	0.0753145	Not Significant	Not Significant
Serum<br>proteome	GP37	0.690364	0.613486	-0.170327	0.702238	0.858291	0.153515	0.0663653	Not Significant	Not Significant
Serum<br>proteome	GP38	1.25137	1.13186	-0.144809	0.559549	0.76938	0.252162	0.113859	Not Significant	Not Significant
Serum<br>proteome	GP39	1.05483	0.883078	-0.256393	0.324166	0.540276	0.489233	0.267384	Not Significant	Not Significant
Serum<br>proteome	GP4	5.30301	4.31273	-0.298208	0.0255199	0.127599	1.59312	0.894152	Significant	Not Significant
Serum<br>proteome	GP5	1.9726	1.69093	-0.222285	0.131278	0.288811	0.881808	0.539386	Not Significant	Not Significant
Serum<br>proteome	GP6	1.68775	1.58688	-0.0889104	0.951866	1	0.021424	0	Not Significant	Not Significant
Serum<br>proteome	GP7	0.715889	0.873007	0.286257	0.00158305	0.043534	2.8005	1.36117	Significant	Significant
Serum<br>proteome	GP8	1.13685	1.35578	0.254078	0.00401074	0.0441181	2.39678	1.35538	Significant	Significant
Serum<br>proteome	GP9	0.112334	0.117079	0.0596976	0.559549	0.76938	0.252162	0.113859	Not Significant	Not Significant
Serum<br>proteome	HB	19.5033	19.1541	-0.0260625	0.856297	0.976789	0.0673755	0.0101991	Not Significant	Not Significant
Serum<br>proteome	HM	2.23583	2.71793	0.281701	0.00352784	0.0441181	2.45249	1.35538	Significant	Significant
Serum<br>proteome	LB	78.2609	78.1279	-0.00245273	0.856297	0.976789	0.0673755	0.0101991	Not Significant	Not Significant
Serum<br>proteome	S0	25.0995	21.989	-0.190877	0.103142	0.236367	0.986564	0.626413	Not Significant	Not Significant
Serum<br>proteome	S1	19.0645	19.5011	0.032666	0.672629	0.840786	0.172225	0.0753145	Not Significant	Not Significant
Serum<br>proteome	S2	38.6115	41.3681	0.0994866	0.0206718	0.113695	1.68462	0.944259	Significant	Not Significant
Serum<br>proteome	S3	11.9921	11.7955	-0.0238493	0.856297	0.976789	0.0673755	0.0101991	Not Significant	Not Significant
Serum<br>proteome	S4	2.99656	2.62842	-0.189108	0.409392	0.625459	0.387861	0.203801	Not Significant	Not Significant
Fab	B	61.935	63.0331	0.025355	0.219677	0.366129	0.658215	0.436366	Not Significant	Not Significant
Fab	F	83.4042	82.4379	-0.016812	0.0313221	0.121808	1.50415	0.914324	Significant	Not Significant
Fab	G0	4.61721	4.23125	-0.125939	0.0872118	0.190776	1.05942	0.719477	Not Significant	Not Significant
Fab	G1	8.10844	7.16209	-0.179043	0.0949094	0.195402	1.02269	0.709072	Not Significant	Not Significant
Fab	G2	10.9063	11.9085	0.126824	0.000316173	0.00553303	3.50008	2.25704	Significant	Significant
Fab	GP1	1.96173	2.47453	0.335027	0.00944202	0.0464067	2.02493	1.33342	Significant	Significant
Fab	GP10	4.16327	4.06683	-0.0338132	0.481284	0.633366	0.317598	0.198345	Not Significant	Not Significant
Fab	GP11	2.01821	2.53776	0.330483	0.000231267	0.00553303	3.63589	2.25704	Significant	Significant
Fab	GP12	11.2462	11.1939	-0.00672869	0.88799	0.941808	0.0515918	0.0260377	Not Significant	Not Significant
Fab	GP13	22.9095	24.1325	0.0750293	0.0106072	0.0464067	1.9744	1.33342	Significant	Significant
Fab	GP14	1.47573	1.59678	0.113736	0.0872118	0.190776	1.05942	0.719477	Not Significant	Not Significant
Fab	GP15	0.852981	0.989173	0.21371	0.702238	0.79285	0.153515	0.100809	Not Significant	Not Significant
Fab	GP16	0.0339089	0.03178	-0.0935469	1	1	0	0	Not Significant	Not Significant
Fab	GP17	0.192206	0.175276	-0.133021	0.732307	0.800961	0.135307	0.0963888	Not Significant	Not Significant
Fab	GP18	2.2885	1.64529	-0.476058	0.0421304	0.134051	1.3754	0.872729	Significant	Not Significant
Fab	GP19	0.469572	0.386897	-0.279398	0.0872118	0.190776	1.05942	0.719477	Not Significant	Not Significant
Fab	GP2	1.86922	2.36993	0.342407	0.00119741	0.00838189	2.92176	2.07666	Significant	Significant
Fab	GP20	0.50134	0.533299	0.0891551	0.286235	0.417426	0.543278	0.379421	Not Significant	Not Significant
Fab	GP21	0.403567	0.43896	0.12128	0.919864	0.946918	0.0362765	0.0236874	Not Significant	Not Significant
Fab	GP22	0.249916	0.245467	-0.0259108	0.586944	0.708381	0.231403	0.149733	Not Significant	Not Significant
Fab	GP23	3.99583	3.31902	-0.267739	0.0613089	0.165062	1.21248	0.782352	Not Significant	Not Significant
Fab	GP24	2.2621	2.0314	-0.155189	0.177622	0.327198	0.750503	0.485189	Not Significant	Not Significant
Fab	GP25	0.770804	0.979952	0.346347	0.000580197	0.00588626	3.23642	2.23016	Significant	Significant
Fab	GP26	3.34742	3.43479	0.0371701	0.506693	0.633366	0.295255	0.198345	Not Significant	Not Significant
Fab	GP27	6.78812	7.49376	0.142678	0.00584076	0.0340711	2.23353	1.46761	Significant	Significant
Fab	GP3	11.8176	10.885	-0.118598	0.141876	0.275871	0.84809	0.559295	Not Significant	Not Significant
Fab	GP4	16.5861	16.0066	-0.0513095	0.251422	0.39999	0.599597	0.397951	Not Significant	Not Significant
Fab	GP5	1.10599	1.06171	-0.0589498	0.268441	0.408497	0.571151	0.388811	Not Significant	Not Significant
Fab	GP6	0.0706558	0.0522458	-0.435493	0.204931	0.358628	0.688393	0.445355	Not Significant	Not Significant
Fab	GP7	0.314609	0.341753	0.119393	0.324166	0.453832	0.489233	0.343105	Not Significant	Not Significant
Fab	GP8	0.341711	0.280365	-0.285469	0.0559399	0.163158	1.25228	0.787392	Not Significant	Not Significant
Fab	GP9	1.96317	1.2951	-0.60012	0.000672715	0.00588626	3.17217	2.23016	Significant	Significant
Fab	S0	19.0148	19.0706	0.00422819	0.702238	0.79285	0.153515	0.100809	Not Significant	Not Significant
Fab	S1	44.1334	44.9622	0.0268413	0.0382214	0.133775	1.41769	0.873625	Significant	Not Significant
Fab	S2	32.2346	31.736	-0.0224911	0.506693	0.633366	0.295255	0.198345	Not Significant	Not Significant
Fc	B	13.7534	15.488	0.171364	0.0027172	0.0180742	2.56588	1.74294	Significant	Significant
Fc	F	96.8063	96.6964	-0.0016397	0.165029	0.240667	0.78244	0.618583	Not Significant	Not Significant
Fc	G0	26.2549	24.4336	-0.103721	0.614945	0.652214	0.211164	0.18561	Not Significant	Not Significant
Fc	G1	38.652	39.6917	0.0382962	0.121304	0.192983	0.916125	0.71448	Not Significant	Not Significant
Fc	G2	18.9677	21.3567	0.171146	0.121304	0.192983	0.916125	0.71448	Not Significant	Not Significant
Fc	GP1	0.08053	0.102756	0.351629	0.111933	0.192983	0.951043	0.71448	Not Significant	Not Significant
Fc	GP10	0.278845	0.366679	0.395053	0.00660066	0.0330033	2.18041	1.48144	Significant	Significant
Fc	GP11	0.231989	0.155345	-0.578581	0.0133276	0.0579682	1.87525	1.23681	Significant	Not Significant
Fc	GP12	11.4765	10.4158	-0.139911	0.0800261	0.174833	1.09677	0.757376	Not Significant	Not Significant
Fc	GP13	0.335117	0.350867	0.0662593	0.856297	0.856297	0.0673755	0.0673755	Not Significant	Not Significant
Fc	GP14	0.229054	0.214686	-0.0934591	0.586944	0.64197	0.231403	0.192485	Not Significant	Not Significant
Fc	GP15	21.8882	19.8646	-0.139955	0.532789	0.64197	0.273445	0.192485	Not Significant	Not Significant
Fc	GP16	0.55706	0.759462	0.447145	0.000778798	0.00908598	3.10858	2.04163	Significant	Significant
Fc	GP17	0.338768	0.360465	0.089561	0.0949094	0.174833	1.02269	0.757376	Not Significant	Not Significant
Fc	GP18	4.13761	4.35429	0.0736416	0.586944	0.64197	0.231403	0.192485	Not Significant	Not Significant
Fc	GP19	0.339371	0.385601	0.184245	0.0149061	0.0579682	1.82664	1.23681	Significant	Not Significant
Fc	GP2	0.0747237	0.0998179	0.417733	0.141876	0.215899	0.84809	0.66575	Not Significant	Not Significant
Fc	GP20	0.286659	0.261884	-0.130409	0.344306	0.446323	0.463055	0.350351	Not Significant	Not Significant
Fc	GP21	22.093	21.3436	-0.0497848	0.235171	0.316576	0.628617	0.499522	Not Significant	Not Significant
Fc	GP22	8.38337	8.7051	0.0543305	0.0559399	0.13985	1.25228	0.854338	Not Significant	Not Significant
Fc	GP23	6.20909	7.36863	0.247015	0.000672715	0.00908598	3.17217	2.04163	Significant	Significant
Fc	GP24	0.444694	0.507004	0.189184	0.00103904	0.00909156	2.98337	2.04136	Significant	Significant
Fc	GP25	0.106478	0.111238	0.0631012	0.375931	0.469914	0.424891	0.327981	Not Significant	Not Significant
Fc	GP26	17.6624	19.7311	0.159793	0.177622	0.248671	0.750503	0.604375	Not Significant	Not Significant
Fc	GP27	1.19883	1.51437	0.337085	0.0206718	0.0657739	1.68462	1.18195	Significant	Not Significant
Fc	GP3	0.394996	0.3144	-0.329236	0.0509684	0.137223	1.2927	0.862574	Not Significant	Not Significant
Fc	GP4	0.159751	0.164247	0.0400448	0.672629	0.692412	0.172225	0.159635	Not Significant	Not Significant
Fc	GP5	0.363153	0.190807	-0.928465	0.0185642	0.0649748	1.73132	1.18725	Significant	Not Significant
Fc	GP6	0.0473389	0.0543389	0.198959	0.0872118	0.174833	1.05942	0.757376	Not Significant	Not Significant
Fc	GP7	0.465309	0.343987	-0.435835	0.000429613	0.00908598	3.36692	2.04163	Significant	Significant
Fc	GP8	1.9575	1.71839	-0.187952	0.00309843	0.0180742	2.50886	1.74294	Significant	Significant
Fc	GP9	0.259698	0.240549	-0.110507	0.0949094	0.174833	1.02269	0.757376	Not Significant	Not Significant
Fc	S0	57.6197	61.0484	0.0833933	0.0313221	0.0913561	1.50415	1.03926	Significant	Not Significant
Fc	S1	15.4154	13.8367	-0.155872	0.0670977	0.156561	1.17329	0.805316	Not Significant	Not Significant
Fc	S2	0.710001	0.681222	-0.059696	0.586944	0.64197	0.231403	0.192485	Not Significant	Not Significant
IgG	B	18.952	19.5966	0.0482542	0.324166	0.453832	0.489233	0.343105	Not Significant	Not Significant
IgG	F	94.269	94.1898	-0.00121145	0.559549	0.699436	0.252162	0.155252	Not Significant	Not Significant
IgG	G0	25.3576	24.0281	-0.0776924	0.732307	0.753845	0.135307	0.122718	Not Significant	Not Significant
IgG	G1	34.3052	35.8372	0.0630326	0.0382214	0.0786911	1.41769	1.10407	Significant	Not Significant
IgG	G2	17.3813	19.5791	0.171773	0.165029	0.275048	0.78244	0.560591	Not Significant	Not Significant
IgG	GP1	0.444204	0.467022	0.0722695	0.614945	0.717436	0.211164	0.144217	Not Significant	Not Significant
IgG	GP10	0.94154	0.976518	0.0526249	0.586944	0.708381	0.231403	0.149733	Not Significant	Not Significant
IgG	GP11	0.410124	0.359372	-0.190581	0.00839236	0.032637	2.07612	1.48629	Significant	Significant
IgG	GP12	10.8529	10.017	-0.115631	0.190917	0.303732	0.719155	0.51751	Not Significant	Not Significant
IgG	GP13	2.83802	2.58514	-0.134642	0.0255199	0.0660171	1.59312	1.18034	Significant	Not Significant
IgG	GP14	0.610359	0.553942	-0.139924	0.235171	0.342957	0.628617	0.46476	Not Significant	Not Significant
IgG	GP15	20.9353	19.5196	-0.101014	0.702238	0.744798	0.153515	0.127961	Not Significant	Not Significant
IgG	GP16	0.661065	0.936512	0.502505	0.000368836	0.00300729	3.43317	2.52182	Significant	Significant
IgG	GP17	0.438494	0.499562	0.188105	0.0282931	0.0660171	1.54832	1.18034	Significant	Not Significant
IgG	GP18	3.81188	3.95455	0.0530116	0.672629	0.735688	0.172225	0.133306	Not Significant	Not Significant
IgG	GP19	0.389971	0.439238	0.171637	0.0185642	0.059068	1.73132	1.22865	Significant	Not Significant
IgG	GP2	0.286586	0.30515	0.0905515	0.432616	0.560799	0.363897	0.251193	Not Significant	Not Significant
IgG	GP20	0.476562	0.449117	-0.0855718	0.386925	0.520861	0.412373	0.283278	Not Significant	Not Significant
IgG	GP21	18.3079	18.0655	-0.019231	0.643518	0.726553	0.191439	0.138733	Not Significant	Not Significant
IgG	GP22	7.93972	8.38194	0.0781976	0.0185642	0.059068	1.73132	1.22865	Significant	Not Significant
IgG	GP23	5.45909	6.43132	0.236456	0.000429613	0.00300729	3.36692	2.52182	Significant	Significant
IgG	GP24	0.632372	0.634042	0.00380492	0.919864	0.919864	0.0362765	0.0362765	Not Significant	Not Significant
IgG	GP25	0.183193	0.198948	0.119033	0.0559399	0.103047	1.25228	0.986964	Not Significant	Not Significant
IgG	GP26	15.6291	17.5905	0.170559	0.219677	0.334292	0.658215	0.475875	Not Significant	Not Significant
IgG	GP27	1.56901	1.78961	0.189793	0.0559399	0.103047	1.25228	0.986964	Not Significant	Not Significant
IgG	GP3	1.85462	1.44862	-0.35644	0.000580197	0.00336358	3.23642	2.4732	Significant	Significant
IgG	GP4	2.2848	1.89614	-0.269004	0.00119741	0.00523868	2.92176	2.28078	Significant	Significant
IgG	GP5	0.389249	0.218025	-0.836198	0.000197337	0.00230226	3.70479	2.63785	Significant	Significant
IgG	GP6	0.0588174	0.0685126	0.220128	0.165029	0.275048	0.78244	0.560591	Not Significant	Not Significant
IgG	GP7	0.370207	0.280151	-0.402127	0.000168126	0.00230226	3.77436	2.63785	Significant	Significant
IgG	GP8	1.78392	1.59564	-0.160916	0.0282931	0.0660171	1.54832	1.18034	Significant	Not Significant
IgG	GP9	0.440878	0.338249	-0.382293	0.00014302	0.00230226	3.8446	2.63785	Significant	Significant
IgG	S0	51.6865	55.4163	0.100522	0.0206718	0.0602928	1.68462	1.21973	Significant	Not Significant
IgG	S1	18.0857	16.4386	-0.137758	0.0382214	0.0786911	1.41769	1.10407	Significant	Not Significant
IgG	S2	4.87021	4.11693	-0.242414	0.000672715	0.00336358	3.17217	2.4732	Significant	Significant
