# Supplementary material for: Glycomic Profiles of IgG, C3 and Alpha-1-Acid Glycoprotein (AGP) Before and One Year After Treatment for Active Lupus Nephritis
Source: Cells. 2026 Feb 28;15(5):433. doi: 10.3390/cells15050433 (PMC12985331; doi:10.3390/cells15050433)
Supplement: Supplementary file 1 [file cells-15-00433-s001.zip › Supplementary File S10.xlsx]

## Sheet: Sheet1
Comparison	Marker	hazard_ratio	std.error	statistic	p.value	conf.low	conf.high	FDR
Delta	Serum_GP15	4.77348e-07	5.69449	-2.55598	0.0105888	6.78696e-12	0.0335734	0.0105888
Delta	Fab_GP14	28.394	1.3775	2.42916	0.0151338	1.90851	422.435	0.0151338
Delta	AGP_IVORMI1N6H7S3F1	1.00218e-23	22.5772	-2.34561	0.0189961	6.07006e-43	0.000165463	0.0189961
Delta	C3_CIIIGIRMN1N2H10	4.53074e-30	29.0143	-2.32874	0.019873	9.10238e-55	2.25519e-05	0.019873
Delta	AGP_VORMI1N6H7S3	8.37896e+36	40.8615	2.08066	0.0374653	138.617	5.06481e+71	0.0374653
Delta	AGP_VORMII1N6H7S4F1	2.87404e-07	7.57005	-1.98973	0.0466204	1.03479e-13	0.798236	0.0466204
Delta	Fab_GP21	0.106418	1.20218	-1.8636	0.0623774	0.0100859	1.12282	0.0623774
Delta	Fab_GP22	0.00639766	2.76122	-1.82956	0.0673153	2.85541e-05	1.43342	0.0673153
Delta	IgG_GP5	0.0875321	1.36255	-1.78764	0.0738341	0.00605847	1.26466	0.0738341
Delta	Fc_GP11	0.00461616	3.01764	-1.78225	0.0747084	1.2464e-05	1.70963	0.0747084
Delta	Serum_GP21	21.9571	1.73957	1.77577	0.0757704	0.725848	664.207	0.0757704
Delta	Serum_GP35	0.036586	1.86552	-1.77328	0.076182	0.000944892	1.4166	0.076182
Delta	AGP_IIORM1N5H6S3F1	7.03174e-09	10.6008	-1.77089	0.0765795	6.66253e-18	7.42141	0.0765795
Delta	AGP_VORMI1N6H7S4F1	1.89215e-08	10.1013	-1.76047	0.0783285	4.77241e-17	7.50195	0.0783285
Delta	C3_CIIIGIRMN1N2H9	0.000211702	4.82047	-1.75508	0.0792448	1.66931e-08	2.68482	0.0792448
Delta	Fc_GP24	6357.34	5.23607	1.67251	0.0944242	0.221987	1.82064e+08	0.0944242
Delta	AGP_IORMISORMIIA1N5H6S3F1	5.56448e-06	7.47772	-1.61802	0.105658	2.40094e-12	12.8964	0.105658
Delta	Fab_GP26	0.27307	0.803447	-1.61557	0.106186	0.0565429	1.31877	0.106186
Delta	AGP_IIORM1N5H6S2	3.45607e+87	128.404	1.56977	0.116468	1.7421e-22	6.85634e+196	0.116468
Delta	AGP_VORMII1N8H9S4	6.40871e+30	45.2197	1.56868	0.116722	2.06882e-08	1.98526e+69	0.116722
Delta	Fab_GP13	1.32446	0.181658	1.54689	0.121891	0.927707	1.89089	0.121891
Delta	Fab_S1	1.38036	0.208776	1.54396	0.122598	0.916813	2.07827	0.122598
Delta	C3_CIIIGIRMN1N2H8	494.302	4.0331	1.53806	0.124034	0.182396	1.33958e+06	0.124034
Delta	Serum_GP33	0.560964	0.377675	-1.53067	0.12585	0.267582	1.17602	0.12585
Delta	Serum_AF	0.748161	0.189637	-1.52996	0.126026	0.515913	1.08496	0.126026
Delta	AGP_VORMII1N6H7S4F2	6.85675e-08	11.0379	-1.49444	0.135061	2.75829e-17	170.45	0.135061
Delta	AGP_IIIORM1N6H7S3	1.20575e-09	13.772	-1.49116	0.13592	2.28321e-21	636.756	0.13592
Delta	Fc_GP9	531929	8.8872	1.48351	0.137939	0.0144895	1.95278e+13	0.137939
Delta	AGP_IORMISORMIIA1N6H7S4	8.85679e+27	44.5152	1.4456	0.14829	1.13733e-10	6.89711e+65	0.14829
Delta	IgG_GP20	0.0267519	2.52975	-1.43142	0.152309	0.000187943	3.80789	0.152309
Delta	Fc_GP4	675.041	4.55519	1.43019	0.152664	0.0895245	5.09e+06	0.152664
Delta	IgG_GP23	1.58484	0.328346	1.40242	0.160789	0.832713	3.01629	0.160789
Delta	AGP_IVORMI1N6H7S4	2.18264e+06	10.4516	1.39653	0.162554	0.00277041	1719567842874300	0.162554
Delta	Fc_GP17	0.0238289	2.68473	-1.39189	0.163955	0.000123555	4.59567	0.163955
Delta	IgG_GP11	0.000923517	5.13601	-1.36046	0.173685	3.92346e-08	21.738	0.173685
Delta	Fc_GP5	0.322026	0.835165	-1.35676	0.174856	0.062661	1.65495	0.174856
Delta	Fc_B	1.21116	0.141524	1.35366	0.175846	0.917771	1.59833	0.175846
Delta	AGP_VORMI1N6H7S3F1	2.84474e-50	84.3369	-1.35272	0.176147	4.63826e-122	1.74474e+22	0.176147
Delta	Serum_GP39	0.427992	0.630782	-1.3454	0.178497	0.124312	1.47353	0.178497
Delta	Serum_GP23	0.512978	0.505641	-1.32015	0.186785	0.190413	1.38198	0.186785
Delta	IgG_GP14	0.0771071	1.96889	-1.30153	0.193079	0.0016262	3.65608	0.193079
Delta	AGP_VORMII1N5H6S3	4.04099e+08	15.36	1.29018	0.196987	3.4045e-05	4.79647e+21	0.196987
Delta	AGP_VORMII1N6H7S4	2695.63	6.14854	1.28476	0.198877	0.0157403	4.61643e+08	0.198877
Delta	AGP_IIIORM1N7H8S3	3.75513e+33	60.8983	1.26947	0.204274	5.46923e-19	2.57825e+85	0.204274
Delta	AGP_VORMII1N7H8S4	1.38036e+18	33.5666	1.24436	0.213367	3.69907e-11	5.15104e+46	0.213367
Delta	Fab_G1	0.828718	0.151301	-1.24173	0.214337	0.616055	1.11479	0.214337
Delta	AGP_IVORMI1N6H7S2F1	2.8085e-56	103.046	-1.24131	0.214493	5.4354e-144	1.45117e+32	0.214493
Delta	IgG_GP17	0.0338806	2.77294	-1.2207	0.222201	0.000147782	7.76747	0.222201
Delta	Fab_B	1.10922	0.0888017	1.16731	0.243087	0.932031	1.3201	0.243087
Delta	AGP_IIORM1N6H7S4	6.43767e+20	41.2531	1.16146	0.245455	4.94336e-15	8.3837e+55	0.245455
Delta	IgG_GP27	2.61243	0.833016	1.15278	0.249002	0.510482	13.3693	0.249002
Delta	AGP_VORMI1N5H6S3	1.97318e+06	12.6966	1.14166	0.253595	3.07496e-05	1.26618e+17	0.253595
Delta	Fc_GP6	4.6486e+08	17.6405	1.13133	0.257915	4.48452e-07	4.81867e+23	0.257915
Delta	AGP_IORMIF1N5H6S3F1	0.000923001	6.20054	-1.12698	0.259751	4.86734e-09	175.03	0.259751
Delta	Fc_GP25	0.00180085	5.64265	-1.11995	0.262735	2.83429e-08	114.423	0.262735
Delta	Fab_GP15	0.397425	0.824013	-1.11982	0.262789	0.0790414	1.99828	0.262789
Delta	Serum_GP27	0.195808	1.45807	-1.11834	0.263423	0.0112387	3.41151	0.263423
Delta	IgG_F	1.57448	0.408885	1.11016	0.266932	0.706471	3.50898	0.266932
Delta	Serum_GP8	3.68642	1.187	1.09912	0.271715	0.359939	37.7557	0.271715
Delta	AGP_VORMI1N6H7S4F2	1.88256e-06	12.1175	-1.08792	0.276632	9.12605e-17	38834.3	0.276632
Delta	Serum_S4	0.785924	0.223305	-1.07877	0.280689	0.507345	1.21747	0.280689
Delta	Serum_GP22	0.64688	0.404027	-1.07813	0.280975	0.293032	1.42801	0.280975
Delta	Fab_GP4	1.23488	0.195721	1.07795	0.281057	0.84145	1.81228	0.281057
Delta	Fc_GP18	1.29185	0.239241	1.07038	0.28445	0.808297	2.06469	0.28445
Delta	Fc_GP10	16.5155	2.63226	1.06536	0.286715	0.0949086	2873.93	0.286715
Delta	AGP_IORMISORMIIA1N5H6S2	1.19232e+08	17.5807	1.05778	0.290155	1.29311e-07	1.09939e+23	0.290155
Delta	AGP_IVORMI1N5H6S2	1.07983e+28	61.1088	1.0563	0.290832	1.04099e-24	1.12011e+80	0.290832
Delta	Serum_GP14	1.15523	0.137826	1.047	0.2951	0.881765	1.51352	0.2951
Delta	Fab_S0	0.872853	0.129902	-1.04685	0.29517	0.676657	1.12594	0.29517
Delta	Fab_GP17	0.217426	1.47657	-1.03341	0.301413	0.0120352	3.92798	0.301413
Delta	Serum_GP3	2.16727e-06	12.7313	-1.02441	0.305642	3.15513e-17	148870	0.305642
Delta	Fc_GP13	27.8646	3.2884	1.01185	0.311612	0.0442547	17544.6	0.311612
Delta	Fc_GP23	1.34694	0.295404	1.00823	0.313345	0.754918	2.40323	0.313345
Delta	AGP_IORMISORMIIA1N4H5S2	4228.09	8.29578	1.00648	0.314186	0.000367085	4.86992e+10	0.314186
Delta	AGP_IORMIF1N5H6S3	1326.74	7.15645	1.00476	0.315015	0.0010745	1.63819e+09	0.315015
Delta	Serum_G4	0.819746	0.203398	-0.977199	0.328471	0.550233	1.22127	0.328471
Delta	Serum_S1	1.17335	0.163635	0.976964	0.328587	0.851417	1.61702	0.328587
Delta	Serum_GP38	0.579518	0.565276	-0.965121	0.334484	0.191383	1.75481	0.334484
Delta	Fc_GP21	0.882362	0.129888	-0.963545	0.335274	0.684047	1.13817	0.335274
Delta	IgG_GP18	1.28419	0.260845	0.958924	0.337597	0.770191	2.14122	0.337597
Delta	Fc_GP22	0.734241	0.324823	-0.951033	0.341587	0.388462	1.38781	0.341587
Delta	AGP_VORMI1N6H7S4	852.174	7.10971	0.949095	0.342572	0.000756362	9.60124e+08	0.342572
Delta	AGP_IORMIF1N5H6S2F1	6.02403e-09	20.0769	-0.94275	0.345809	4.90207e-26	7.40277e+08	0.345809
Delta	IgG_B	1.13107	0.131312	0.937923	0.348284	0.87441	1.46305	0.348284
Delta	IgG_GP9	0.00511268	5.63584	-0.936157	0.349192	8.15479e-08	320.541	0.349192
Delta	Fab_GP6	72.1832	4.72345	0.90595	0.364962	0.00688381	756909	0.364962
Delta	AGP_VORMI1N7H8S4	4.81268e+10	27.1924	0.904559	0.365699	3.43715e-13	6.7387e+33	0.365699
Delta	Serum_GP18	1.46291	0.423267	0.898783	0.368768	0.638162	3.35353	0.368768
Delta	AGP_VORMI1N5H6S3F1	1.92257e-14	35.297	-0.894765	0.370913	1.73387e-44	2.1318e+16	0.370913
Delta	AGP_IVORMI1N7H8S3	4.44813e-20	50.3977	-0.884152	0.376614	5.61821e-63	3.52173e+23	0.376614
Delta	Fab_GP8	0.0644161	3.15416	-0.869454	0.384599	0.000133098	31.1757	0.384599
Delta	AGP_VORMII1N5H6S3F1	1.73862e+13	35.3377	0.862724	0.388289	1.44774e-17	2.08795e+43	0.388289
Delta	AGP_IIIORM1N5H6S3	4785.98	10.0023	0.847146	0.396914	1.46542e-05	1.56307e+12	0.396914
Delta	AGP_IIORM1N4H5S2F1	6.59598e-18	47.3684	-0.835157	0.403629	3.15665e-58	1.37826e+23	0.403629
Delta	AGP_IIORM1N4H5S2	799.721	8.0044	0.835074	0.403676	0.000122909	5.20349e+09	0.403676
Delta	Serum_G2	1.07564	0.0883725	0.825143	0.40929	0.904578	1.27906	0.40929
Delta	Serum_GP34	0.248272	1.72085	-0.809616	0.418161	0.00851405	7.23969	0.418161
Delta	IgG_GP24	16.6761	3.50687	0.802419	0.422311	0.01726	16112	0.422311
Delta	Serum_GP37	0.535757	0.789364	-0.790605	0.429174	0.114041	2.51695	0.429174
Delta	C3_CIIIGIRMN1N2H7	758.699	8.45317	0.784511	0.43274	4.83862e-05	1.18964e+10	0.43274
Delta	AGP_IORMISORMIIA1N4H5S1	9791106991320976	47.0042	0.783339	0.433428	9.56667e-25	1.00208e+56	0.433428
Delta	AGP_IIIORM1N6H7S2	8.15771e+07	23.3563	0.779965	0.435411	1.07323e-12	6.20076e+27	0.435411
Delta	C3_CIIIKTVLT1N2H7	0.000134795	11.4434	-0.778765	0.436118	2.44907e-14	741904	0.436118
Delta	Fab_GP19	0.209264	2.01235	-0.777279	0.436994	0.00405301	10.8047	0.436994
Delta	AGP_IORMISORMIIA1N6H7S3	1.74262e+17	51.1651	0.775907	0.437804	4.89098e-27	6.20882e+60	0.437804
Delta	AGP_IIIORM1N5H6S2	4.18521e+12	37.4915	0.775179	0.438234	5.11601e-20	3.42375e+44	0.438234
Delta	AGP_IVORMI1N6H7S4F1	1.68106e-05	14.1959	-0.774411	0.438688	1.38666e-17	2.03795e+07	0.438688
Delta	AGP_IORMIF1N5H6S2	322012	16.3813	0.774194	0.438816	3.66479e-09	2.82941e+19	0.438816
Delta	AGP_VORMI1N8H9S4F1	2.80647e-24	70.0811	-0.77382	0.439037	6.23801e-84	1.26262e+36	0.439037
Delta	AGP_VORMI1N5H6S3F2	2.34821e-60	179.122	-0.766526	0.443363	7.98172e-213	6.90838e+92	0.443363
Delta	AGP_IORMISORMIIA1N5H6S2F1	1.24938e-28	86.2333	-0.745069	0.45623	4.95176e-102	3.15233e+45	0.45623
Delta	Serum_GP24	1.45133	0.500067	0.744858	0.456358	0.544638	3.86743	0.456358
Delta	Fab_GP23	0.82204	0.269316	-0.727644	0.466832	0.484898	1.39359	0.466832
Delta	Fc_GP12	1.07932	0.106364	0.717642	0.472978	0.87622	1.3295	0.472978
Delta	AGP_IIIORM1N7H8S4	4.79332e+07	24.8333	0.712161	0.476365	3.48714e-14	6.58877e+28	0.476365
Delta	IgG_GP22	0.770613	0.370973	-0.702395	0.482433	0.372446	1.59444	0.482433
Delta	Serum_GP19	3.12396	1.67073	0.681797	0.495367	0.118188	82.5729	0.495367
Delta	Fc_GP27	1.65968	0.743776	0.681153	0.495775	0.386297	7.13063	0.495775
Delta	AGP_IIIORM1N6H7S3F1	4.17339e-07	21.8272	-0.672985	0.500957	1.09943e-25	1.5842e+12	0.500957
Delta	IgG_G2	1.04871	0.070883	0.670937	0.502261	0.91268	1.20501	0.502261
Delta	AGP_VORMII1N4H5S2	5.83555e+14	50.9228	0.667681	0.504337	2.63352e-29	1.29308e+58	0.504337
Delta	Fab_GP1	0.778755	0.376398	-0.664348	0.506467	0.372401	1.62851	0.506467
Delta	AGP_IVORMI1N5H6S3	1364.08	10.9815	0.657308	0.510983	6.12862e-07	3.03611e+12	0.510983
Delta	Fc_F	1.46057	0.594218	0.637524	0.523783	0.455747	4.68082	0.523783
Delta	AGP_IORMIF1N6H7S3	9.8502e+10	40.8173	0.620162	0.535151	1.77705e-24	5.45996e+45	0.535151
Delta	Serum_GP31	0.303175	1.93536	-0.616651	0.537465	0.00682825	13.461	0.537465
Delta	IgG_GP26	1.04787	0.0766656	0.609908	0.541923	0.901673	1.21777	0.541923
Delta	Fc_G1	0.943275	0.0964894	-0.605223	0.545031	0.78074	1.13965	0.545031
Delta	IgG_GP7	0.121296	3.53466	-0.596809	0.550635	0.000118889	123.753	0.550635
Delta	Serum_GP17	0.605942	0.840561	-0.595997	0.551177	0.116666	3.14715	0.551177
Delta	Serum_GP5	0.75308	0.482839	-0.587326	0.556985	0.292312	1.94015	0.556985
Delta	Fc_GP19	16.6449	4.80747	0.584945	0.558585	0.00134634	205783	0.558585
Delta	AGP_IVORMI1N8H9S4	4.56768e-18	68.4696	-0.583142	0.559798	2.38918e-76	8.73259e+40	0.559798
Delta	Serum_GP7	3.50313	2.16604	0.578779	0.562738	0.0502022	244.45	0.562738
Delta	Fc_S1	1.06154	0.103369	0.577758	0.563428	0.86686	1.29994	0.563428
Delta	Fab_GP27	1.20622	0.326596	0.574074	0.565918	0.635956	2.28783	0.565918
Delta	IgG_GP21	0.909457	0.167995	-0.564942	0.572113	0.654311	1.2641	0.572113
Delta	AGP_VORMII1N6H7S3	2.17502e+22	93.9911	0.547221	0.584227	2.14848e-58	2.20188e+102	0.584227
Delta	Fc_GP20	6.68937	3.54088	0.536736	0.59145	0.00647707	6908.62	0.59145
Delta	IgG_GP8	0.585409	1.00421	-0.533199	0.593896	0.0817848	4.19031	0.593896
Delta	AGP_IIIORM1N6H7S4F1	0.000724563	13.7905	-0.524271	0.60009	1.32317e-15	3.9677e+08	0.60009
Delta	Serum_GP9	0.000484318	14.6684	-0.520355	0.602816	1.58262e-16	1.48213e+09	0.602816
Delta	Serum_GP2	1.25024	0.436293	0.511888	0.608729	0.531642	2.94012	0.608729
Delta	IgG_S0	1.04034	0.0795302	0.49728	0.618991	0.890184	1.21583	0.618991
Delta	IgG_S2	0.814618	0.413881	-0.495398	0.620319	0.361957	1.83337	0.620319
Delta	IgG_GP4	0.671051	0.812463	-0.490989	0.623434	0.136517	3.29856	0.623434
Delta	AGP_IIIORM1N5H6S3F1	9.04228e-06	23.8498	-0.486947	0.626296	4.52118e-26	1808439234935802	0.626296
Delta	AGP_IVORMI1N5H6S3F1	4.0641e-06	26.1431	-0.474822	0.634914	2.26955e-28	7.27762e+16	0.634914
Delta	Fab_G0	0.86014	0.318209	-0.473463	0.635883	0.461008	1.60483	0.635883
Delta	Fc_GP14	4.37326	3.12374	0.472353	0.636675	0.00959118	1994.06	0.636675
Delta	AGP_VORMII1N6H7S3F1	1.71388e-11	53.2519	-0.465517	0.641561	8.05158e-57	3.64822e+34	0.641561
Delta	IgG_GP15	0.972308	0.0603751	-0.465133	0.641836	0.863799	1.09445	0.641836
Delta	Serum_HB	0.973884	0.0582814	-0.454066	0.649781	0.868756	1.09173	0.649781
Delta	Fab_GP18	0.882782	0.287105	-0.434256	0.664102	0.502885	1.54967	0.664102
Delta	C3_CIIIKTVLT1N2H6	44.7182	8.86256	0.428813	0.668059	1.27837e-06	1.56427e+09	0.668059
Delta	Serum_LB	1.02566	0.0593479	0.426972	0.669399	0.913036	1.15218	0.669399
Delta	Serum_S3	0.961093	0.0936058	-0.423953	0.6716	0.799996	1.15463	0.6716
Delta	Serum_GP20	1.0378	0.0875816	0.423652	0.671819	0.874107	1.23215	0.671819
Delta	Serum_HM	1.33884	0.7033	0.414906	0.678211	0.337348	5.31347	0.678211
Delta	AGP_IIORM1N5H6S3	69.7112	10.3735	0.409155	0.682426	1.0313e-07	4.71217e+10	0.682426
Delta	Fc_S2	1.69595	1.2951	0.407879	0.683363	0.133974	21.4688	0.683363
Delta	Fc_GP15	0.977579	0.0560574	-0.404509	0.685838	0.875862	1.09111	0.685838
Delta	Fab_GP12	0.924694	0.194717	-0.402086	0.687621	0.631328	1.35438	0.687621
Delta	Fc_GP16	1.88591	1.61447	0.392954	0.694353	0.0796678	44.6438	0.694353
Delta	AGP_VORMI1N5H6S2	3.16503e+13	79.6128	0.390462	0.696195	5.41811e-55	1.84888e+81	0.696195
Delta	AGP_IVORMI1N6H7S2F2	8.466e-10	53.5536	-0.390073	0.696483	2.20174e-55	3.25529e+36	0.696483
Delta	Serum_GP26	1.33366	0.761131	0.378291	0.705214	0.300034	5.92819	0.705214
Delta	AGP_IIORM1N4H5S1	3.86773e+20	128.018	0.370295	0.711163	4.15462e-89	3.60065e+129	0.711163
Delta	IgG_GP3	0.808961	0.574957	-0.368731	0.712328	0.262134	2.4965	0.712328
Delta	AGP_IVORMI1N7H8S4	28613.9	29.794	0.344419	0.730531	1.24692e-21	6.56621e+29	0.730531
Delta	Serum_GP32	0.78301	0.714936	-0.342142	0.732244	0.192847	3.17923	0.732244
Delta	AGP_IORMISORMIIA1N5H6S3	0.0659369	8.47903	-0.32068	0.748453	3.99726e-09	1.08766e+06	0.748453
Delta	Serum_CF	0.990381	0.0328324	-0.294388	0.768461	0.928657	1.05621	0.768461
Delta	Serum_GP13	1.38399	1.10474	0.29416	0.768636	0.158773	12.0639	0.768636
Delta	Fab_GP2	0.857795	0.523022	-0.293277	0.76931	0.307742	2.39101	0.76931
Delta	IgG_GP25	0.0430806	10.7815	-0.291674	0.770536	2.86449e-11	6.47913e+07	0.770536
Delta	Serum_S2	1.02054	0.0701095	0.289944	0.771859	0.88951	1.17086	0.771859
Delta	Fab_GP11	1.31634	0.953828	0.288161	0.773224	0.202987	8.53628	0.773224
Delta	Fab_GP16	11.233	8.57445	0.282101	0.777866	5.64818e-07	2.23402e+08	0.777866
Delta	Fab_S2	1.02599	0.0914658	0.280504	0.779091	0.857604	1.22743	0.779091
Delta	Serum_G1	0.971115	0.104535	-0.28039	0.779178	0.791207	1.19193	0.779178
Delta	Serum_GP4	0.94984	0.183606	-0.280286	0.779258	0.662773	1.36124	0.779258
Delta	Fc_S0	0.979257	0.0762396	-0.274932	0.783368	0.843338	1.13708	0.783368
Delta	Serum_GP30	1.0571	0.203052	0.273464	0.784496	0.710031	1.57381	0.784496
Delta	Fc_GP1	4.58828	5.76759	0.26415	0.791665	5.65292e-05	372415	0.791665
Delta	Fab_G2	0.924208	0.301631	-0.261305	0.793857	0.511706	1.66924	0.793857
Delta	Serum_G3	0.98115	0.074818	-0.254352	0.799224	0.847325	1.13611	0.799224
Delta	AGP_VORMI1N7H8S4F1	8.91525e-12	100.798	-0.252419	0.800717	1.41576e-97	5.61407e+74	0.800717
Delta	AGP_VORMI1N8H9S4	3.18917e+06	62.0618	0.241296	0.809325	4.74919e-47	2.14159e+59	0.809325
Delta	Fab_GP24	0.894733	0.465465	-0.238966	0.811132	0.359326	2.22791	0.811132
Delta	IgG_G0	0.987415	0.0536365	-0.236115	0.813344	0.888883	1.09687	0.813344
Delta	IgG_G1	0.972749	0.11816	-0.233832	0.815115	0.771654	1.22625	0.815115
Delta	Serum_GP29	0.490653	3.04623	-0.233738	0.815189	0.00125262	192.19	0.815189
Delta	AGP_IIORM1N5H6S2F1	9.22991e-12	109.236	-0.232603	0.81607	9.62916e-105	8.84722e+81	0.81607
Delta	AGP_VORMI1N4H5S2	164.354	22.5341	0.226414	0.82088	1.08332e-17	2.49347e+21	0.82088
Delta	Fab_F	1.03402	0.148717	0.224964	0.822007	0.772576	1.38394	0.822007
Delta	AGP_IVORMI1N7H8S4F1	1.02117e-06	61.5582	-0.22409	0.822687	4.08014e-59	2.55574e+46	0.822687
Delta	Fc_G2	1.01542	0.0730657	0.209434	0.834109	0.879938	1.17176	0.834109
Delta	Serum_B	0.97363	0.131246	-0.203613	0.838656	0.752796	1.25925	0.838656
Delta	C3_CIIIKTVLT1N2H5	9.13064	11.382	0.194309	0.845934	1.87108e-09	4.45565e+10	0.845934
Delta	IgG_GP6	13.9231	13.5696	0.194077	0.846116	3.9197e-11	4.94558e+12	0.846116
Delta	AGP_IORMIF1N4H5S1	28505.1	52.9804	0.193616	0.846477	2.27975e-41	3.56415e+49	0.846477
Delta	Serum_GP1	0.97673	0.126012	-0.186849	0.851779	0.76298	1.25036	0.851779
Delta	IgG_GP19	2.20908	4.30635	0.184048	0.853976	0.000477131	10227.9	0.853976
Delta	Fc_GP26	1.01385	0.0797042	0.172533	0.863019	0.867217	1.18527	0.863019
Delta	IgG_GP12	1.02112	0.123649	0.169004	0.865793	0.801356	1.30114	0.865793
Delta	AGP_VORMII1N7H8S4F1	5086.72	51.7785	0.164825	0.869082	4.2904e-41	6.03083e+47	0.869082
Delta	Fab_GP10	0.941977	0.367418	-0.162687	0.870765	0.458451	1.93547	0.870765
Delta	Fab_GP9	1.09748	0.588883	0.15796	0.874489	0.346051	3.48062	0.874489
Delta	Fc_GP2	1.976	4.60667	0.147845	0.882465	0.00023691	16481.2	0.882465
Delta	AGP_IVORMI1N6H7S3	0.135504	13.7782	-0.145066	0.884659	2.53451e-13	7.24451e+10	0.884659
Delta	IgG_GP10	1.2477	1.58109	0.139968	0.888685	0.0562708	27.6654	0.888685
Delta	Serum_GP10	1.02416	0.179369	0.133118	0.8941	0.720594	1.45562	0.8941
Delta	Serum_GP12	0.838933	1.33334	-0.131718	0.895207	0.0614877	11.4463	0.895207
Delta	Fc_G0	0.994076	0.0496354	-0.119706	0.904716	0.901924	1.09564	0.904716
Delta	Fc_GP8	1.12059	1.23062	0.0925181	0.926286	0.100447	12.5013	0.926286
Delta	Fab_GP25	1.15273	1.78852	0.0794683	0.93666	0.034621	38.3807	0.93666
Delta	AGP_IIIORM1N7H8S4F1	52.1419	51.7901	0.0763461	0.939144	4.29911e-43	6.32406e+45	0.939144
Delta	Serum_S0	0.996663	0.0440221	-0.0759371	0.939469	0.914274	1.08648	0.939469
Delta	IgG_GP1	1.18189	2.30446	0.0725177	0.94219	0.0129127	108.177	0.94219
Delta	AGP_IORMIF1N4H5S2	1.56351	6.30645	0.0708692	0.943502	6.69953e-06	364885	0.943502
Delta	Serum_GP16	1.01232	0.18213	0.0672407	0.94639	0.708417	1.4466	0.94639
Delta	Serum_GP6	0.966814	0.513699	-0.0656982	0.947618	0.353249	2.64609	0.947618
Delta	Serum_GP36	1.1015	1.48031	0.065308	0.947929	0.0605263	20.046	0.947929
Delta	IgG_S1	0.991874	0.125447	-0.0650409	0.948141	0.775669	1.26834	0.948141
Delta	Serum_GP11	0.938867	1.05903	-0.059566	0.952501	0.117804	7.48253	0.952501
Delta	IgG_GP16	1.08508	1.37464	0.0593994	0.952634	0.0733442	16.053	0.952634
Delta	AGP_IIIORM1N4H5S2	0.306006	21.4729	-0.0551462	0.956022	1.6141e-19	5.80136e+17	0.956022
Delta	AGP_IIIORM1N6H7S4	1.52341	9.1176	0.0461692	0.963175	2.64179e-08	8.78488e+07	0.963175
Delta	IgG_GP13	1.03277	0.714106	0.0451523	0.963986	0.254774	4.18651	0.963986
Delta	Fab_GP3	0.994491	0.149004	-0.0370759	0.970425	0.742622	1.33178	0.970425
Delta	Serum_GP28	1.03944	1.2074	0.0320361	0.974443	0.0975121	11.08	0.974443
Delta	IgG_GP2	1.12273	3.92537	0.0294906	0.976473	0.000511675	2463.51	0.976473
Delta	Serum_G0	0.997576	0.100122	-0.0242395	0.980662	0.819827	1.21386	0.980662
Delta	Fab_GP20	1.06765	2.73315	0.0239492	0.980893	0.0050346	226.407	0.980893
Delta	Fab_GP7	1.06211	2.75095	0.0219034	0.982525	0.0048368	233.227	0.982525
Delta	Serum_GP25	1.08216	3.93213	0.0200797	0.98398	0.000486692	2406.17	0.98398
Delta	Fc_GP3	0.958357	2.2619	-0.0188052	0.984997	0.0113814	80.6975	0.984997
Delta	Fab_GP5	1.0161	0.997384	0.0160141	0.987223	0.143867	7.17648	0.987223
Delta	Fc_GP7	0.976554	2.51228	-0.00944363	0.992465	0.00709973	134.323	0.992465
Delta	AGP_IVORMI1N6H7S3F2	1.31156	31.7888	0.0085318	0.993193	1.14582e-27	1.50128e+27	0.993193
Delta	AGP_IVORMI1N6H7S2	0.851105	27.5111	-0.00586019	0.995324	3.25478e-24	2.22558e+23	0.995324
T0	C3_CIIIGIRMN1N2H10	8.61388e+47	36.8754	2.99319	0.00276081	3.52223e+16	2.10659e+79	0.00276081
T0	C3_CIIIGIRMN1N2H9	2.7451e+06	6.03275	2.45748	0.0139917	20.1129	3.74664e+11	0.0139917
T0	C3_CIIIGIRMN1N2H8	1.84696e-06	5.51986	-2.39172	0.0167695	3.6978e-11	0.0922507	0.0167695
T0	AGP_IIIORM1N6H7S3	2799057730566053	15.2299	2.3354	0.0195224	304.268	2.57495e+28	0.0195224
T0	AGP_IORMIF1N5H6S2F1	8.00448e+13	13.9503	2.29483	0.0217426	106.861	5.99578e+25	0.0217426
T0	Serum_GP38	3.56456	0.56812	2.23727	0.0252685	1.17063	10.854	0.0252685
T0	AGP_IORMIF1N4H5S1	4.04371e+24	25.5608	2.21665	0.0266472	707.004	2.3128e+46	0.0266472
T0	AGP_IORMIF1N6H7S3	3.926e+16	17.7682	2.15042	0.0315222	29.4886	5.22694e+31	0.0315222
T0	Serum_S4	1.6738	0.239833	2.14772	0.0317364	1.04606	2.67824	0.0317364
T0	Serum_G4	1.5748	0.212811	2.13396	0.0328459	1.03772	2.38985	0.0328459
T0	Serum_GP34	20.8778	1.50817	2.01482	0.0439236	1.08625	401.274	0.0439236
T0	Serum_GP39	4.01633	0.720615	1.92942	0.0536788	0.97823	16.4899	0.0536788
T0	Fc_GP1	1.24072e+06	7.50025	1.87076	0.0613778	0.512208	3.00539e+12	0.0613778
T0	Fab_GP26	3.07405	0.608528	1.84543	0.0649746	0.932678	10.1319	0.0649746
T0	Serum_GP37	4.18964	0.776412	1.84517	0.0650122	0.914732	19.1894	0.0650122
T0	Serum_S3	1.19493	0.0967755	1.84018	0.0657414	0.988475	1.4445	0.0657414
T0	Serum_HB	1.11358	0.0586901	1.83308	0.0667905	0.992581	1.24934	0.0667905
T0	Serum_LB	0.90021	0.058387	-1.80052	0.071778	0.802869	1.00935	0.071778
T0	Fc_GP5	3.94463	0.766407	1.79063	0.0733521	0.878292	17.7163	0.0733521
T0	AGP_IVORMI1N8H9S4	1.76057e+72	94.44	1.76145	0.0781615	7.2141e-09	4.2966e+152	0.0781615
T0	Serum_GP32	4.76986	0.9308	1.67847	0.0932558	0.769498	29.5668	0.0932558
T0	Serum_GP31	10.1593	1.39394	1.66319	0.0962737	0.661212	156.095	0.0962737
T0	Serum_G3	1.137	0.0772704	1.66162	0.0965891	0.97721	1.32292	0.0965891
T0	IgG_GP5	9.08559	1.32854	1.66099	0.0967155	0.672201	122.803	0.0967155
T0	Fab_GP14	0.167356	1.07908	-1.65663	0.0975952	0.0201896	1.38725	0.0975952
T0	Serum_S1	0.739603	0.184671	-1.6334	0.102385	0.514999	1.06216	0.102385
T0	AGP_IIIORM1N5H6S2	7.06313e-47	65.3528	-1.62604	0.10394	1.66178e-102	3.00207e+09	0.10394
T0	Serum_GP30	1.39636	0.206107	1.6199	0.105255	0.932309	2.0914	0.105255
T0	Fab_GP22	236.984	3.44137	1.5889	0.112083	0.27888	201382	0.112083
T0	IgG_GP20	88.032	2.90297	1.54246	0.122963	0.297599	26040.5	0.122963
T0	Serum_GP28	5.17369	1.06997	1.5361	0.124513	0.635389	42.1271	0.124513
T0	Fab_GP15	6.46542	1.22846	1.51936	0.128673	0.582011	71.8228	0.128673
T0	Fab_GP8	139.649	3.25263	1.51851	0.128887	0.237901	81975	0.128887
T0	AGP_IVORMI1N7H8S3	5.68118e+45	70.5943	1.49238	0.1356	4.61796e-15	6.98919e+105	0.1356
T0	Fc_GP17	26.478	2.20651	1.48484	0.137586	0.350512	2000.17	0.137586
T0	AGP_IVORMI1N7H8S4	3.21666e+19	30.5	1.4727	0.140831	3.51374e-07	2.9447e+45	0.140831
T0	Serum_GP35	17.9995	1.99011	1.45235	0.146403	0.364147	889.705	0.146403
T0	AGP_VORMI1N7H8S4F1	1.9719e+76	122.453	1.43463	0.151391	1.15507e-28	3.36638e+180	0.151391
T0	AGP_IIIORM1N4H5S2	7.56146e-17	26.3155	-1.41061	0.158359	3.01194e-39	1.8983e+06	0.158359
T0	Fab_GP4	0.802678	0.157285	-1.39747	0.162272	0.58974	1.0925	0.162272
T0	AGP_IORMIF1N5H6S2	1.27228e+06	10.0747	1.39521	0.162953	0.00338043	478842910030054	0.162953
T0	Fab_GP20	18.3344	2.11425	1.37579	0.168885	0.290811	1155.91	0.168885
T0	Fab_G1	1.16715	0.112659	1.37195	0.17008	0.935901	1.45553	0.17008
T0	Serum_GP36	7.87663	1.52453	1.35379	0.175803	0.396876	156.324	0.175803
T0	IgG_GP17	13.8646	1.95701	1.34355	0.179095	0.299293	642.274	0.179095
T0	IgG_F	0.704099	0.261274	-1.34279	0.17934	0.421927	1.17498	0.17934
T0	Fc_GP11	43.7038	2.87063	1.31589	0.188211	0.15741	12134.1	0.188211
T0	AGP_IIIORM1N5H6S3F1	3.081e-14	24.1374	-1.28891	0.197428	8.76882e-35	1.08254e+07	0.197428
T0	Fab_S0	1.11776	0.0865134	1.28682	0.198157	0.943427	1.32431	0.198157
T0	Fab_S1	0.723485	0.252635	-1.2812	0.200124	0.440947	1.18706	0.200124
T0	Fc_F	0.586308	0.417836	-1.2778	0.20132	0.258501	1.32981	0.20132
T0	Serum_GP26	2.45484	0.708278	1.26795	0.204816	0.612541	9.83807	0.204816
T0	AGP_VORMI1N8H9S4F1	3.75089e+53	98.3557	1.25421	0.209765	7.1383e-31	1.97094e+137	0.209765
T0	Fab_GP21	5.7582	1.41709	1.23537	0.216694	0.358145	92.5795	0.216694
T0	Serum_GP29	24.4009	2.61934	1.21963	0.222605	0.143821	4139.88	0.222605
T0	C3_CIIIKTVLT1N2H7	2.0549e+06	12.1772	1.19368	0.232602	8.8617e-05	4.76501e+16	0.232602
T0	Fab_GP23	1.26486	0.197616	1.18899	0.234445	0.858681	1.86318	0.234445
T0	Fab_GP19	6.35655	1.55746	1.1875	0.235029	0.300269	134.565	0.235029
T0	AGP_IIIORM1N6H7S4	6046.69	7.50059	1.16088	0.245691	0.00249464	1.46564e+10	0.245691
T0	AGP_IIORM1N4H5S2	0.00011257	7.85504	-1.15746	0.247082	2.31844e-11	546.572	0.247082
T0	AGP_VORMII1N4H5S2	8.53991e-38	73.8305	-1.15607	0.247651	1.22137e-100	5.97115e+25	0.247651
T0	AGP_IORMIF1N5H6S3	0.0116286	3.90058	-1.14195	0.253473	5.56344e-06	24.3058	0.253473
T0	IgG_GP11	79.4504	3.8494	1.13657	0.255716	0.0420223	150215	0.255716
T0	IgG_GP14	5.18051	1.47238	1.11717	0.263921	0.28912	92.8256	0.263921
T0	Serum_AF	1.23572	0.189576	1.11645	0.264229	0.852221	1.79179	0.264229
T0	Serum_GP7	0.114448	1.95574	-1.10835	0.267712	0.00247675	5.28852	0.267712
T0	Serum_GP16	0.796356	0.207261	-1.09866	0.271918	0.530502	1.19544	0.271918
T0	Fc_GP21	1.18778	0.15958	1.07835	0.280877	0.86876	1.62394	0.280877
T0	AGP_IIORM1N5H6S2	1.57416e-130	284.762	-1.04959	0.293908	0	3.86361e+112	0.293908
T0	Fab_GP24	1.32702	0.278106	1.01737	0.308979	0.769402	2.28877	0.308979
T0	IgG_G2	0.940442	0.0612379	-1.00274	0.315986	0.834077	1.06037	0.315986
T0	IgG_GP1	13.6294	2.6208	0.99673	0.318896	0.0801027	2319.05	0.318896
T0	Serum_G2	0.931557	0.0716017	-0.990176	0.322088	0.809584	1.07191	0.322088
T0	Serum_GP10	0.827333	0.191694	-0.988804	0.322759	0.568212	1.20462	0.322759
T0	AGP_IVORMI1N5H6S2	3.52725e-37	85.0217	-0.987221	0.323534	1.50271e-109	8.27936e+35	0.323534
T0	AGP_VORMI1N7H8S4	1.30649e+12	28.3775	0.983115	0.325551	9.14348e-13	1.86682e+36	0.325551
T0	Serum_GP24	1.70169	0.549329	0.967763	0.333163	0.579816	4.99424	0.333163
T0	IgG_GP26	0.941326	0.0629899	-0.959931	0.33709	0.831999	1.06502	0.33709
T0	AGP_IORMISORMIIA1N5H6S3	77.3007	4.55466	0.95456	0.3398	0.0102623	582265	0.3398
T0	Serum_GP33	1.3715	0.337333	0.936489	0.349022	0.708042	2.65666	0.349022
T0	Fab_GP5	0.264885	1.42343	-0.933277	0.350677	0.0162715	4.31208	0.350677
T0	IgG_GP10	3.18442	1.2437	0.931312	0.351692	0.278223	36.4475	0.351692
T0	C3_CIIIKTVLT1N2H5	4.72882e-06	13.2415	-0.926018	0.354437	2.53277e-17	882895	0.354437
T0	Fab_GP1	1.87616	0.68744	0.915318	0.360025	0.487662	7.21804	0.360025
T0	Serum_GP6	0.600641	0.559401	-0.911257	0.36216	0.200656	1.79795	0.36216
T0	AGP_VORMII1N5H6S3	3.33828e-07	16.3712	-0.910909	0.362343	3.87587e-21	2.87526e+07	0.362343
T0	Fab_GP18	1.16861	0.173067	0.900291	0.367965	0.832439	1.64053	0.367965
T0	Fc_GP12	0.933768	0.0763967	-0.896992	0.369723	0.803915	1.0846	0.369723
T0	AGP_VORMII1N5H6S3F1	3.19537e-09	22.0003	-0.889149	0.373923	5.99545e-28	1.70302e+10	0.373923
T0	Fab_GP25	3.26261	1.34181	0.881295	0.378158	0.235189	45.26	0.378158
T0	AGP_IIORM1N5H6S3	354.051	6.70347	0.875582	0.381257	0.000696725	1.79916e+08	0.381257
T0	Fc_G2	0.954652	0.0530133	-0.875408	0.381352	0.860439	1.05918	0.381352
T0	AGP_IVORMI1N6H7S3F2	1.98218e+11	30.1021	0.864147	0.387507	4.7229e-15	8.31908e+36	0.387507
T0	Serum_GP11	0.311993	1.35148	-0.861853	0.388768	0.0220681	4.41087	0.388768
T0	Serum_GP15	28.5434	3.92523	0.853816	0.393207	0.0130119	62613.5	0.393207
T0	Fc_GP26	0.953891	0.0558147	-0.845752	0.397691	0.855046	1.06416	0.397691
T0	Serum_S0	0.961563	0.0468205	-0.837139	0.402515	0.877251	1.05398	0.402515
T0	Serum_GP2	0.745638	0.353904	-0.829364	0.406898	0.372635	1.49201	0.406898
T0	Fab_GP13	0.931404	0.0857039	-0.829163	0.407012	0.787384	1.10177	0.407012
T0	Fc_GP27	0.59024	0.641476	-0.821895	0.411137	0.167881	2.07517	0.411137
T0	IgG_GP15	1.03367	0.0404447	0.818882	0.412854	0.954898	1.11895	0.412854
T0	Fc_GP15	1.03013	0.0363729	0.816063	0.414464	0.959247	1.10625	0.414464
T0	Serum_CF	0.968659	0.0391867	-0.812599	0.416448	0.897046	1.04599	0.416448
T0	AGP_IORMISORMIIA1N6H7S4	9.51892e-07	17.1682	-0.807586	0.419329	2.3172e-21	3.91031e+08	0.419329
T0	Fab_G0	1.14088	0.16331	0.807057	0.419633	0.828381	1.57127	0.419633
T0	AGP_IIIORM1N6H7S3F1	2.72607e-10	27.8814	-0.78988	0.429598	5.04434e-34	1.47323e+14	0.429598
T0	Fc_GP2	481.896	7.87435	0.784538	0.432725	9.55631e-05	2.43005e+09	0.432725
T0	AGP_VORMI1N5H6S3F2	4.04649e-33	95.1656	-0.783765	0.433178	3.99906e-114	4.09449e+48	0.433178
T0	IgG_GP27	0.618006	0.617886	-0.778876	0.436053	0.184097	2.07462	0.436053
T0	Fab_S2	0.954712	0.0597734	-0.775358	0.438128	0.849167	1.07338	0.438128
T0	Fc_G1	1.10217	0.128643	0.756203	0.449527	0.856539	1.41824	0.449527
T0	IgG_GP12	0.937745	0.0857759	-0.749367	0.453636	0.792633	1.10942	0.453636
T0	AGP_IVORMI1N5H6S3F1	9.83111e-06	15.4237	-0.747549	0.454732	7.31039e-19	1.3221e+08	0.454732
T0	AGP_VORMII1N7H8S4	1.20119e+12	37.518	0.74136	0.458475	1.39392e-20	1.03511e+44	0.458475
T0	AGP_IORMISORMIIA1N5H6S2F1	8.70783e-17	50.0903	-0.738262	0.460356	2.00905e-59	3.77423e+26	0.460356
T0	Serum_G1	0.917042	0.118588	-0.73027	0.465225	0.726853	1.157	0.465225
T0	IgG_GP25	125.906	6.90791	0.699999	0.483928	0.000165967	9.55147e+07	0.483928
T0	Fab_GP17	3.18607	1.67138	0.693312	0.488114	0.120385	84.3215	0.488114
T0	Serum_GP4	0.879044	0.186862	-0.689921	0.490244	0.609472	1.26785	0.490244
T0	IgG_GP2	9.30637	3.24244	0.687969	0.491472	0.0161737	5354.89	0.491472
T0	Serum_B	0.910599	0.138887	-0.67431	0.500114	0.693595	1.1955	0.500114
T0	IgG_S0	0.966351	0.0509313	-0.672047	0.501554	0.874545	1.06779	0.501554
T0	AGP_VORMI1N5H6S3F1	3.0365e-07	22.8302	-0.657349	0.510957	1.12019e-26	8.23099e+12	0.510957
T0	Fab_GP10	1.1914	0.269364	0.650163	0.515587	0.702708	2.01995	0.515587
T0	Fc_S1	0.957853	0.0664199	-0.648311	0.516784	0.840935	1.09103	0.516784
T0	Fc_GP22	1.16314	0.234385	0.644781	0.519069	0.734725	1.84137	0.519069
T0	Fab_F	0.920225	0.131585	-0.631807	0.527513	0.711031	1.19097	0.527513
T0	IgG_GP23	0.881494	0.200615	-0.628749	0.529514	0.594916	1.30612	0.529514
T0	AGP_VORMII1N6H7S4F1	188.814	8.38095	0.625318	0.531762	1.38725e-05	2.56988e+09	0.531762
T0	Serum_GP21	0.12871	3.27939	-0.625176	0.531856	0.000208061	79.6218	0.531856
T0	AGP_VORMI1N8H9S4	2.04212e+11	41.6796	0.624824	0.532087	6.79679e-25	6.13565e+46	0.532087
T0	IgG_GP9	5.70318	2.79184	0.623612	0.532882	0.0239719	1356.85	0.532882
T0	AGP_VORMI1N6H7S3F1	3.13331e-31	113.637	-0.618089	0.536517	5.85639e-128	1.6764e+66	0.536517
T0	Fc_GP23	0.89997	0.170889	-0.616735	0.537409	0.643823	1.25803	0.537409
T0	AGP_VORMII1N7H8S4F1	6.86702e+18	71.2063	0.609121	0.542444	1.68221e-42	2.80321e+79	0.542444
T0	AGP_VORMI1N6H7S4F2	0.00678163	8.32415	-0.599886	0.548582	5.56937e-10	82577.7	0.548582
T0	AGP_IORMISORMIIA1N4H5S1	3.8606e-22	83.0614	-0.59361	0.552773	7.6681e-93	1.94366e+49	0.552773
T0	Fab_GP16	0.0017819	10.7256	-0.590186	0.555066	1.32213e-12	2.40156e+06	0.555066
T0	IgG_G0	1.01847	0.0311554	0.587578	0.556816	0.958144	1.0826	0.556816
T0	Serum_GP3	155.011	8.59072	0.587086	0.557146	7.54961e-06	3.18273e+09	0.557146
T0	Fc_G0	1.01604	0.0282729	0.562988	0.573443	0.961273	1.07394	0.573443
T0	Serum_GP23	1.43541	0.646597	0.559004	0.576159	0.404195	5.09754	0.576159
T0	AGP_IIIORM1N6H7S2	3.0829e-06	22.8914	-0.554341	0.579346	1.00868e-25	9.42251e+13	0.579346
T0	Serum_GP18	1.34028	0.538141	0.544235	0.58628	0.466797	3.84822	0.58628
T0	Fc_GP25	43.2801	7.01124	0.537379	0.591006	4.65921e-05	4.02035e+07	0.591006
T0	AGP_IORMISORMIIA1N6H7S3	7.26486e+08	38.1345	0.535046	0.592618	2.51806e-24	2.09598e+41	0.592618
T0	AGP_VORMI1N4H5S2	2.37392e-07	29.5482	-0.516226	0.605696	1.67497e-32	3.36453e+18	0.605696
T0	Fc_B	0.961502	0.0761274	-0.515703	0.606062	0.828229	1.11622	0.606062
T0	Fab_G2	1.09388	0.174514	0.514158	0.607142	0.777001	1.53998	0.607142
T0	Serum_GP17	0.667187	0.794791	-0.509171	0.610633	0.140514	3.16793	0.610633
T0	Fc_GP9	0.0995431	4.56449	-0.505459	0.613236	1.29632e-05	764.384	0.613236
T0	Serum_GP14	0.903821	0.201818	-0.501066	0.616324	0.608548	1.34236	0.616324
T0	AGP_VORMII1N6H7S3F1	1.34847e+14	65.7534	0.494805	0.620737	1.44679e-42	1.25683e+70	0.620737
T0	IgG_GP21	1.10256	0.198718	0.491338	0.623188	0.746886	1.62762	0.623188
T0	IgG_S1	0.960551	0.0821628	-0.489864	0.62423	0.81768	1.12839	0.62423
T0	AGP_IIIORM1N5H6S3	0.00666321	10.7856	-0.464617	0.642206	4.39546e-12	1.01009e+07	0.642206
T0	AGP_VORMI1N6H7S4	9.10037	4.77272	0.462695	0.643583	0.000787976	105100	0.643583
T0	Serum_GP25	3.7406	2.9393	0.44883	0.653554	0.0117761	1188.18	0.653554
T0	Fc_S0	0.979881	0.0453256	-0.44841	0.653858	0.896586	1.07091	0.653858
T0	Serum_HM	0.720528	0.733699	-0.446737	0.655065	0.171051	3.03513	0.655065
T0	IgG_GP22	1.11831	0.25057	0.446242	0.655422	0.684344	1.82745	0.655422
T0	Serum_G0	0.96738	0.0746641	-0.444172	0.656918	0.835686	1.11983	0.656918
T0	AGP_IIIORM1N7H8S4F1	2.34697e-18	92.4631	-0.439023	0.660645	4.63178e-97	1.18923e+61	0.660645
T0	IgG_G1	1.06087	0.144093	0.410111	0.681725	0.799857	1.40707	0.681725
T0	Fab_GP6	0.0627959	6.86636	-0.403105	0.686871	8.97991e-08	43912.8	0.686871
T0	AGP_IORMISORMIIA1N4H5S2	0.0655089	6.82243	-0.399501	0.689524	1.02103e-07	42030.3	0.689524
T0	AGP_IVORMI1N6H7S2F1	7.25014e-14	76.0685	-0.397736	0.690825	1.29038e-78	4.07358e+51	0.690825
T0	Fc_GP24	0.398411	2.3227	-0.396207	0.691952	0.00419992	37.7938	0.691952
T0	AGP_IORMISORMIIA1N5H6S3F1	0.145757	5.0241	-0.383315	0.701486	7.711e-06	2755.17	0.701486
T0	AGP_IORMIF1N5H6S3F1	0.168505	4.70417	-0.378556	0.705018	1.66885e-05	1701.4	0.705018
T0	AGP_IVORMI1N6H7S4F1	0.0336473	9.42064	-0.360042	0.718816	3.22172e-10	3.51409e+06	0.718816
T0	Fc_S2	1.55518	1.23427	0.357775	0.720512	0.138411	17.4739	0.720512
T0	AGP_IIIORM1N6H7S4F1	0.02744	10.2259	-0.351633	0.725113	5.42139e-11	1.38885e+07	0.725113
T0	Serum_GP5	0.807897	0.61269	-0.34817	0.727712	0.243127	2.6846	0.727712
T0	IgG_GP6	23.9415	9.20694	0.344915	0.730158	3.48488e-07	1.6448e+09	0.730158
T0	IgG_GP16	1.31536	0.817279	0.335391	0.73733	0.265079	6.52698	0.73733
T0	AGP_VORMII1N6H7S4F2	0.0909001	7.26698	-0.329985	0.741411	5.92794e-08	139388	0.741411
T0	Fc_GP13	0.339713	3.32459	-0.324747	0.745372	0.000502588	229.622	0.745372
T0	AGP_IORMISORMIIA1N5H6S2	0.00548008	16.2462	-0.320484	0.748601	8.12896e-17	3.69436e+11	0.748601
T0	Serum_GP19	0.55881	1.82054	-0.319655	0.74923	0.0157622	19.8112	0.74923
T0	AGP_VORMII1N6H7S4	3.96312	4.34087	0.317225	0.751073	0.000799989	19633.1	0.751073
T0	Fab_GP3	0.97847	0.0686169	-0.317193	0.751097	0.855344	1.11932	0.751097
T0	Serum_S2	1.02397	0.0767263	0.308703	0.757548	0.881002	1.19013	0.757548
T0	Serum_GP1	0.972488	0.0914023	-0.305221	0.760198	0.812985	1.16328	0.760198
T0	AGP_IVORMI1N6H7S4	12.6132	8.45206	0.299897	0.764256	8.06155e-07	1.97347e+08	0.764256
T0	Fc_GP18	0.963487	0.128619	-0.289197	0.772431	0.748798	1.23973	0.772431
T0	C3_CIIIGIRMN1N2H7	0.000640246	25.7296	-0.285806	0.775027	8.04059e-26	5.09807e+18	0.775027
T0	Fab_GP9	1.09259	0.318376	0.278131	0.780912	0.585403	2.0392	0.780912
T0	C3_CIIIKTVLT1N2H6	0.0374761	12.065	-0.272197	0.78547	2.01388e-12	6.97391e+08	0.78547
T0	IgG_GP18	0.962003	0.142916	-0.271051	0.786352	0.726986	1.273	0.786352
T0	Serum_GP12	1.462	1.44626	0.262611	0.792851	0.0858787	24.889	0.792851
T0	IgG_GP8	1.22899	0.787568	0.26181	0.793468	0.262524	5.75344	0.793468
T0	AGP_IIORM1N4H5S1	2.13408e-18	160.479	-0.253545	0.799847	5.3656e-155	8.48798e+118	0.799847
T0	Serum_GP9	0.0578093	11.2989	-0.25229	0.800817	1.39428e-11	2.39688e+08	0.800817
T0	IgG_B	0.983355	0.0678277	-0.247465	0.804549	0.860945	1.12317	0.804549
T0	IgG_GP24	1.48058	1.66051	0.236334	0.813174	0.0571484	38.3584	0.813174
T0	Fab_B	0.990858	0.0392187	-0.234168	0.814855	0.917548	1.07003	0.814855
T0	Fc_GP14	1.7412	2.41149	0.229972	0.818114	0.0154237	196.566	0.818114
T0	Fc_GP4	5.0941	7.25098	0.224533	0.822343	3.42787e-06	7.57024e+06	0.822343
T0	IgG_GP4	1.10589	0.453592	0.221887	0.824402	0.454582	2.69035	0.824402
T0	IgG_S2	1.04745	0.219557	0.211145	0.832774	0.681155	1.61072	0.832774
T0	AGP_IVORMI1N6H7S3F1	0.010746	22.3725	-0.202625	0.839428	9.72233e-22	1.18775e+17	0.839428
T0	AGP_IVORMI1N6H7S2F2	10769.9	47.1532	0.196901	0.843905	7.85777e-37	1.47614e+44	0.843905
T0	AGP_IIORM1N4H5S2F1	0.000194118	43.771	-0.195267	0.845184	1.07174e-41	3.51597e+33	0.845184
T0	AGP_IIORM1N5H6S3F1	4.46154	8.10871	0.184431	0.853676	5.58911e-07	3.56146e+07	0.853676
T0	Fc_GP16	1.18604	0.945136	0.180526	0.85674	0.186037	7.56138	0.85674
T0	AGP_IIORM1N6H7S4	401.459	33.7009	0.177892	0.858808	8.26805e-27	1.94931e+31	0.858808
T0	Fab_GP27	0.970802	0.172861	-0.171424	0.86389	0.691817	1.36229	0.86389
T0	AGP_IIIORM1N7H8S4	510.015	36.725	0.16976	0.865199	2.80011e-29	9.28947e+33	0.865199
T0	AGP_VORMI1N5H6S2	1.30251e+08	111.147	0.16811	0.866496	3.208e-87	5.28846e+102	0.866496
T0	Fab_GP2	1.1001	0.623914	0.152912	0.878468	0.32386	3.73688	0.878468
T0	Fc_GP10	0.699197	2.34058	-0.152878	0.878495	0.00711691	68.6922	0.878495
T0	Serum_GP8	0.817613	1.35206	-0.148933	0.881606	0.0577664	11.5723	0.881606
T0	AGP_IIORM1N5H6S2F1	3.9806e+11	182.582	0.14629	0.883693	1.53362e-144	1.03319e+167	0.883693
T0	AGP_IVORMI1N5H6S3	0.195548	11.4146	-0.14297	0.886314	3.75914e-11	1.01723e+09	0.886314
T0	Serum_GP27	1.16449	1.07572	0.141561	0.887427	0.141411	9.58928	0.887427
T0	AGP_VORMI1N6H7S4F1	0.279939	9.07755	-0.140256	0.888457	5.25098e-09	1.49241e+07	0.888457
T0	Fc_GP8	1.10549	0.749688	0.133774	0.893581	0.254343	4.80497	0.893581
T0	AGP_IIIORM1N7H8S3	0.000137451	69.3139	-0.128289	0.89792	1.37415e-63	1.37488e+55	0.89792
T0	Fab_GP7	1.69084	4.12582	0.127302	0.898702	0.000520234	5495.46	0.898702
T0	Serum_GP13	0.855572	1.3183	-0.118323	0.905812	0.0645826	11.3344	0.905812
T0	Fc_GP3	0.843121	1.7702	-0.0963985	0.923204	0.0262475	27.0826	0.923204
T0	Serum_GP20	0.991484	0.0914375	-0.0935337	0.92548	0.828808	1.18609	0.92548
T0	Fc_GP19	0.824477	2.15518	-0.0895541	0.928642	0.0120693	56.3216	0.928642
T0	Fc_GP6	0.419014	10.3608	-0.0839557	0.933092	6.35435e-10	2.76303e+08	0.933092
T0	IgG_GP13	1.03234	0.414531	0.0767925	0.938789	0.458116	2.32635	0.938789
T0	Fc_GP20	1.35167	4.16248	0.0723941	0.942288	0.000387047	4720.37	0.942288
T0	AGP_VORMII1N8H9S4	0.000491233	118.935	-0.0640566	0.948925	2.84064e-105	8.49491e+97	0.948925
T0	AGP_IVORMI1N7H8S4F1	0.0092264	75.2847	-0.0622395	0.950372	7.63041e-67	1.11562e+62	0.950372
T0	AGP_IVORMI1N6H7S2	0.316602	21.8842	-0.0525544	0.958087	7.45874e-20	1.34388e+18	0.958087
T0	AGP_VORMII1N6H7S3	0.0105562	89.8508	-0.0506511	0.959604	3.48659e-79	3.19607e+74	0.959604
T0	IgG_GP3	0.981964	0.376391	-0.0483567	0.961432	0.469581	2.05343	0.961432
T0	Fc_GP7	1.09881	2.11466	0.0445588	0.964459	0.0174149	69.3303	0.964459
T0	AGP_IORMIF1N4H5S2	0.752097	7.1577	-0.0398019	0.968251	6.07614e-07	930936	0.968251
T0	Serum_GP22	0.982864	0.481336	-0.0359086	0.971355	0.382631	2.52469	0.971355
T0	Fab_GP12	1.00288	0.0898968	0.0320054	0.974468	0.840871	1.19611	0.974468
T0	AGP_VORMI1N6H7S3	0.284578	39.9318	-0.0314723	0.974893	2.91211e-35	2.78097e+33	0.974893
T0	AGP_IVORMI1N6H7S3	1.45161	13.365	0.0278843	0.977754	6.10321e-12	3.45256e+11	0.977754
T0	IgG_GP19	1.05232	1.9286	0.0264431	0.978904	0.0240171	46.108	0.978904
T0	Fab_GP11	1.01345	0.569841	0.0234519	0.98129	0.331707	3.09637	0.98129
T0	IgG_GP7	0.980819	2.7395	-0.00706976	0.994359	0.00456798	210.597	0.994359
T0	AGP_VORMI1N5H6S3	0.945949	12.7842	-0.00434647	0.996532	1.24138e-11	7.20827e+10	0.996532
T12	AGP_IORMIF1N6H7S3	1.42454e+18	16.6032	2.5176	0.0118156	10494.8	1.93365e+32	0.0118156
T12	Serum_GP37	491.536	2.46181	2.51747	0.01182	3.94512	61242.2	0.01182
T12	AGP_IORMIF1N5H6S2	4.80999e+12	12.1871	2.39612	0.0165695	203.466	1.1371e+23	0.0165695
T12	Serum_GP38	10.2493	0.998579	2.33052	0.0197788	1.44777	72.5578	0.0197788
T12	AGP_VORMI1N6H7S3	1.60694e+63	63.3815	2.29621	0.0216638	1.80139e+09	1.43348e+117	0.0216638
T12	AGP_VORMII1N7H8S4	1.75074e+50	50.8826	2.27365	0.0229868	8.54896e+06	3.58536e+93	0.0229868
T12	AGP_IVORMI1N6H7S3F1	2.49585e-38	39.8709	-2.1716	0.029886	2.87756e-72	0.000216477	0.029886
T12	AGP_IORMIF1N4H5S1	6.05773e+20	22.4377	2.13271	0.0329488	48.2284	7.60883e+39	0.0329488
T12	Serum_LB	0.795875	0.109078	-2.09311	0.036339	0.642684	0.985581	0.036339
T12	AGP_IORMIF1N5H6S2F1	606877975084398	16.9498	2.00825	0.0446167	2.26695	1.62465e+29	0.0446167
T12	Serum_HB	1.21651	0.0995228	1.96922	0.0489275	1.00092	1.47852	0.0489275
T12	Serum_G4	2.05883	0.374725	1.92711	0.0539659	0.987764	4.29127	0.0539659
T12	Serum_GP36	74.6742	2.24313	1.92282	0.0545026	0.920059	6060.74	0.0545026
T12	AGP_IVORMI1N7H8S4	4.39553e+30	36.8778	1.9133	0.05571	0.178896	1.07999e+62	0.05571
T12	AGP_IORMISORMIIA1N6H7S3	1.50317e+56	67.825	1.90715	0.0565013	0.027815	8.12332e+113	0.0565013
T12	Serum_GP30	1.54569	0.228877	1.90266	0.0570855	0.986969	2.42072	0.0570855
T12	Serum_GP28	22.8325	1.65497	1.89018	0.0587345	0.890922	585.149	0.0587345
T12	Serum_GP34	277.086	3.03544	1.85289	0.0638982	0.722515	106263	0.0638982
T12	Serum_S3	1.31977	0.151788	1.82792	0.0675611	0.980157	1.77705	0.0675611
T12	AGP_VORMI1N7H8S4	3.99363e+28	36.2258	1.81796	0.0690698	0.00583381	2.7339e+59	0.0690698
T12	AGP_VORMI1N6H7S3F1	3.3117e-74	93.4453	-1.81062	0.0701998	9.53435e-154	1.1503e+06	0.0701998
T12	Serum_G3	1.22949	0.115506	1.78865	0.0736715	0.980406	1.54186	0.0736715
T12	Fab_GP21	0.0339695	1.92311	-1.75876	0.0786185	0.000783668	1.47247	0.0786185
T12	Serum_GP21	57.2524	2.35095	1.72163	0.0851366	0.571031	5740.21	0.0851366
T12	AGP_IIORM1N6H7S4	8.14678e+36	49.4003	1.72045	0.085351	7.26713e-06	9.13291e+78	0.085351
T12	Serum_GP26	3.89511	0.791321	1.71829	0.0857431	0.825935	18.3693	0.0857431
T12	Serum_S4	2.01379	0.425115	1.64665	0.0996296	0.875295	4.6331	0.0996296
T12	AGP_VORMII1N8H9S4	2.83946e+38	54.2329	1.63262	0.102548	1.95035e-08	4.13387e+84	0.102548
T12	AGP_IIIORM1N5H6S3F1	2.5348e-18	24.8513	-1.63036	0.103026	1.78037e-39	3608.91	0.103026
T12	Serum_GP31	63.6694	2.60997	1.59147	0.111503	0.382223	10605.9	0.111503
T12	Fc_GP5	20.4628	1.89733	1.59098	0.111614	0.496542	843.285	0.111614
T12	Fc_GP1	989.12	4.40871	1.56436	0.117732	0.174804	5.59689e+06	0.117732
T12	Serum_GP29	329.417	3.74802	1.54677	0.121918	0.212534	510581	0.121918
T12	Serum_GP24	2.01222	0.456224	1.53266	0.125359	0.822879	4.92055	0.125359
T12	AGP_VORMI1N6H7S4F1	2.71658e-06	8.42084	-1.52195	0.12802	1.84583e-13	39.9811	0.12802
T12	Fc_GP4	949.598	4.50512	1.52183	0.128051	0.138923	6.4909e+06	0.128051
T12	AGP_IORMISORMIIA1N5H6S3F1	1.78777e-05	7.35302	-1.48673	0.137086	9.84935e-12	32.4501	0.137086
T12	AGP_IVORMI1N6H7S4	99080.8	7.79861	1.4751	0.140187	0.0227931	4.307e+11	0.140187
T12	AGP_IIIORM1N6H7S4	272160	8.50024	1.47221	0.140964	0.0158273	4.67997e+12	0.140964
T12	AGP_VORMI1N6H7S4F2	3.04653e-11	17.1026	-1.41583	0.156824	8.43423e-26	11004.4	0.156824
T12	Fab_GP20	19.5348	2.11224	1.40713	0.159388	0.311078	1226.73	0.159388
T12	Serum_G1	0.820326	0.143421	-1.38093	0.1673	0.619308	1.08659	0.1673
T12	AGP_VORMI1N5H6S3F1	5.92673e-21	34.5443	-1.34826	0.177574	2.33688e-50	1.50312e+09	0.177574
T12	AGP_IIORM1N5H6S3F1	6.32295e-06	8.89605	-1.34569	0.178403	1.69273e-13	236.184	0.178403
T12	Serum_GP4	0.73133	0.232752	-1.3443	0.17885	0.463441	1.15407	0.17885
T12	AGP_IORMISORMIIA1N5H6S2F1	6.26027e-36	60.7851	-1.33353	0.182358	1.13819e-87	3.44326e+16	0.182358
T12	AGP_IIIORM1N6H7S3F1	2.85569e-12	20.8095	-1.27738	0.201467	5.5289e-30	1.47497e+06	0.201467
T12	Serum_CF	0.95371	0.0372246	-1.27323	0.202937	0.886606	1.02589	0.202937
T12	Serum_GP18	1.75806	0.445543	1.26634	0.205391	0.734153	4.20998	0.205391
T12	Serum_S0	0.93094	0.0567022	-1.26203	0.206937	0.833023	1.04037	0.206937
T12	AGP_IVORMI1N6H7S2F1	4.35513e-47	84.8514	-1.25808	0.208362	2.59035e-119	7.32226e+25	0.208362
T12	AGP_IORMIF1N5H6S3F1	8.40991e-05	7.45886	-1.25804	0.208379	3.76528e-11	187.839	0.208379
T12	Serum_GP6	0.449064	0.6367	-1.25741	0.208606	0.128928	1.56411	0.208606
T12	AGP_VORMII1N6H7S4F1	7.32031e-05	7.67288	-1.24103	0.214595	2.15457e-11	248.712	0.214595
T12	AGP_IIORM1N4H5S2F1	2.33282e-74	136.84	-1.239	0.215347	7.75486e-191	7.01757e+42	0.215347
T12	Serum_GP32	2.73152	0.818621	1.2275	0.219635	0.549025	13.5899	0.219635
T12	AGP_IIIORM1N4H5S2	1.1078e-14	26.2236	-1.22538	0.220433	5.2834e-37	2.3228e+08	0.220433
T12	AGP_IVORMI1N5H6S3F1	7.38617e-15	27.186	-1.19691	0.231341	5.34178e-38	1.0213e+09	0.231341
T12	IgG_GP10	5.76744	1.47767	1.1858	0.2357	0.318557	104.419	0.2357
T12	Fab_GP22	0.00867908	4.06345	-1.16818	0.242734	3.01761e-06	24.9623	0.242734
T12	AGP_VORMII1N6H7S4F2	1.7349e-07	13.3714	-1.16421	0.244339	7.20263e-19	41788.7	0.244339
T12	AGP_IIIORM1N7H8S3	4.65492e+27	55.9576	1.1385	0.254912	1.0882e-20	1.9912e+75	0.254912
T12	AGP_IIORM1N5H6S3	2923.71	7.17288	1.11261	0.265877	0.0022928	3.72821e+09	0.265877
T12	Serum_GP5	0.520229	0.590501	-1.10666	0.268439	0.163516	1.65512	0.268439
T12	Fc_GP25	2.30966e-06	11.8815	-1.09232	0.27469	1.77843e-16	29995.8	0.27469
T12	AGP_IVORMI1N6H7S3F2	3.30028e+17	37.0528	1.08866	0.276303	9.531e-15	1.14278e+49	0.276303
T12	Serum_GP22	0.636794	0.415649	-1.08579	0.27757	0.281967	1.43814	0.27757
T12	AGP_VORMI1N5H6S3F2	1.91669e-87	184.668	-1.08126	0.279581	1.2388e-244	2.96555e+70	0.279581
T12	AGP_VORMI1N6H7S4	510.789	5.79189	1.07667	0.281628	0.00600031	4.3482e+07	0.281628
T12	Fc_S2	5.97569	1.67772	1.06555	0.286627	0.223001	160.129	0.286627
T12	Serum_GP15	0.0123558	4.13676	-1.06209	0.288193	3.72096e-06	41.0286	0.288193
T12	Fab_GP6	2576.68	7.51995	1.04446	0.296275	0.00102345	6.48715e+09	0.296275
T12	Serum_GP16	0.809015	0.205815	-1.02975	0.303127	0.540464	1.21101	0.303127
T12	Fab_GP25	4.93012	1.54977	1.02942	0.303282	0.236424	102.807	0.303282
T12	Fab_GP5	0.23398	1.41253	-1.02831	0.303802	0.0146837	3.7284	0.303802
T12	AGP_VORMII1N6H7S4	106.43	4.54665	1.02658	0.304619	0.0143533	789185	0.304619
T12	Fc_F	0.611759	0.491636	-0.999555	0.317526	0.233399	1.60347	0.317526
T12	AGP_IIIORM1N7H8S4	1.89993e+12	28.6412	0.98714	0.323574	7.93092e-13	4.55146e+36	0.323574
T12	AGP_VORMI1N8H9S4	2.05355e+24	57.0036	0.982072	0.326064	6.1799e-25	6.82386e+72	0.326064
T12	Serum_B	0.882388	0.130724	-0.957161	0.338486	0.682948	1.14007	0.338486
T12	Fab_GP17	0.00957902	4.88813	-0.950912	0.341649	6.61513e-07	138.709	0.341649
T12	Serum_GP17	0.540656	0.64943	-0.94694	0.343669	0.1514	1.93071	0.343669
T12	AGP_VORMI1N5H6S3	13740.4	10.0794	0.945307	0.344502	3.61767e-05	5.21879e+12	0.344502
T12	Fab_GP8	289.62	6.03913	0.93864	0.347915	0.00209562	4.00263e+07	0.347915
T12	AGP_VORMI1N7H8S4F1	4.63788e+42	106.128	0.925699	0.354602	2.13695e-48	1.00657e+133	0.354602
T12	Fc_GP14	23.6118	3.4908	0.905736	0.365076	0.0252204	22105.7	0.365076
T12	AGP_IIORM1N5H6S2	1.16274e+62	160.494	0.890447	0.373226	2.83856e-75	4.76284e+198	0.373226
T12	Fc_GP20	78.0494	4.99111	0.87302	0.382652	0.00440482	1.38297e+06	0.382652
T12	Serum_GP10	0.845735	0.191945	-0.872904	0.382716	0.580565	1.23202	0.382716
T12	Serum_GP25	175.13	5.94887	0.868321	0.385218	0.00151242	2.02792e+07	0.385218
T12	AGP_VORMI1N5H6S2	2.17612e+48	128.608	0.865436	0.386799	7.35829e-62	6.43557e+157	0.386799
T12	Fc_GP13	43.1826	4.45844	0.844565	0.398354	0.00692279	269362	0.398354
T12	IgG_GP7	0.0105934	5.45022	-0.834375	0.40407	2.43109e-07	461.604	0.40407
T12	IgG_GP1	4.47089	1.79565	0.834007	0.404277	0.132413	150.958	0.404277
T12	AGP_IVORMI1N8H9S4	2.45914e+32	90.3099	0.825851	0.408889	3.3026e-45	1.83109e+109	0.408889
T12	AGP_IORMISORMIIA1N5H6S3	65.3397	5.07251	0.823971	0.409956	0.00314376	1.35802e+06	0.409956
T12	Fab_GP24	1.21039	0.231811	0.823713	0.410103	0.768438	1.90653	0.410103
T12	AGP_IIIORM1N6H7S4F1	3.80006e-05	12.365	-0.823121	0.410439	1.13414e-15	1.27326e+06	0.410439
T12	Serum_GP11	0.40794	1.09118	-0.821709	0.411243	0.0480594	3.46269	0.411243
T12	AGP_IVORMI1N6H7S4F1	6.57787e-05	11.7608	-0.818758	0.412925	6.4166e-15	674319	0.412925
T12	IgG_GP2	19.7821	3.66974	0.813349	0.416018	0.0148794	26300.3	0.416018
T12	Serum_GP27	0.294345	1.518	-0.805666	0.420435	0.0150221	5.76742	0.420435
T12	Fab_GP19	5.44809	2.12299	0.798529	0.424564	0.0849485	349.407	0.424564
T12	Fab_GP23	1.18833	0.221305	0.779705	0.435564	0.770129	1.83364	0.435564
T12	IgG_GP12	0.923703	0.103205	-0.768995	0.441896	0.754544	1.13079	0.441896
T12	Serum_GP7	0.217824	2.04809	-0.744139	0.456792	0.00393337	12.0628	0.456792
T12	Fc_GP2	41.0524	5.00418	0.742349	0.457876	0.00225824	746289	0.457876
T12	C3_CIIIKTVLT1N2H5	2.46511e-05	14.4001	-0.736847	0.461215	1.3628e-17	4.45902e+07	0.461215
T12	Serum_GP2	0.696439	0.496479	-0.728681	0.466197	0.263196	1.84284	0.466197
T12	Serum_GP9	0.000163752	12.0681	-0.722329	0.470092	8.74538e-15	3.06616e+06	0.470092
T12	AGP_IIIORM1N6H7S3	9117.11	12.9297	0.705189	0.480693	8.99581e-08	9.24005e+14	0.480693
T12	Serum_G0	0.924402	0.112627	-0.697947	0.48521	0.741298	1.15273	0.48521
T12	IgG_S1	0.929849	0.104268	-0.697553	0.485457	0.757982	1.14069	0.485457
T12	Serum_S2	1.06052	0.084445	0.695878	0.486505	0.898754	1.25141	0.486505
T12	C3_CIIIGIRMN1N2H10	2.09933e+14	47.4369	0.695193	0.486934	8.78478e-27	5.01684e+54	0.486934
T12	Serum_GP8	2.06811	1.04969	0.692236	0.488789	0.264287	16.1834	0.488789
T12	Fc_GP6	7215.2	12.9064	0.688335	0.491242	7.45205e-08	698587279332446	0.491242
T12	IgG_GP24	3.37953	1.77457	0.686215	0.492577	0.104314	109.489	0.492577
T12	IgG_F	0.819175	0.292167	-0.682683	0.494807	0.462045	1.45234	0.494807
T12	Fab_S0	1.06501	0.0924999	0.68096	0.495897	0.888423	1.27671	0.495897
T12	Serum_GP1	0.909771	0.141635	-0.667649	0.504358	0.689242	1.20086	0.504358
T12	AGP_IORMISORMIIA1N4H5S2	556.164	9.54464	0.662263	0.507803	4.17626e-06	7.40658e+10	0.507803
T12	C3_CIIIGIRMN1N2H7	324.213	8.79395	0.657429	0.510905	1.06024e-05	9.91414e+09	0.510905
T12	Fab_S2	0.958866	0.064441	-0.651813	0.514522	0.845096	1.08795	0.514522
T12	AGP_IORMIF1N5H6S3	0.0924065	3.6866	-0.646004	0.518277	6.72454e-05	126.982	0.518277
T12	Fc_G2	0.96923	0.0483842	-0.64595	0.518312	0.88154	1.06564	0.518312
T12	Fc_GP26	0.967914	0.05062	-0.644256	0.51941	0.876494	1.06887	0.51941
T12	AGP_VORMII1N6H7S3	3.1689e+34	123.421	0.643658	0.519797	2.78195e-71	3.60966e+139	0.519797
T12	Fab_GP18	1.11679	0.17212	0.641743	0.52104	0.797007	1.56487	0.52104
T12	Fc_GP11	0.0189228	6.28049	-0.6317	0.527583	8.53139e-08	4197.11	0.527583
T12	Fc_GP15	1.02464	0.0393619	0.618429	0.536293	0.948565	1.10682	0.536293
T12	Fc_GP17	5.04438	2.64277	0.61234	0.540313	0.0283972	896.065	0.540313
T12	Fc_S0	0.976072	0.0406078	-0.596422	0.550894	0.901397	1.05693	0.550894
T12	Fab_GP16	2.32575e-06	21.7803	-0.595559	0.55147	6.71603e-25	8.05403e+12	0.55147
T12	Fc_GP10	4.02836	2.34674	0.593743	0.552684	0.0405116	400.57	0.552684
T12	Serum_GP23	0.77385	0.434196	-0.590465	0.554879	0.330422	1.81236	0.554879
T12	C3_CIIIGIRMN1N2H8	0.039427	5.59387	-0.578009	0.563258	6.82789e-07	2276.67	0.563258
T12	Fab_G1	1.06165	0.105028	0.569609	0.568943	0.864135	1.30431	0.568943
T12	Serum_GP14	1.07684	0.133228	0.555678	0.578431	0.829369	1.39816	0.578431
T12	IgG_GP6	446.111	11.0321	0.552985	0.580273	1.81525e-07	1.09635e+12	0.580273
T12	Fab_GP10	1.15301	0.257718	0.552449	0.580641	0.695766	1.91075	0.580641
T12	AGP_VORMII1N7H8S4F1	1.24245e+11	46.3036	0.551696	0.581156	4.7929e-29	3.22079e+50	0.581156
T12	Serum_S1	0.911428	0.168624	-0.549994	0.582323	0.654922	1.2684	0.582323
T12	Fc_G0	1.01649	0.0301019	0.54334	0.586896	0.958253	1.07827	0.586896
T12	AGP_IVORMI1N5H6S3	722.153	12.2292	0.53824	0.590411	2.81272e-08	1.8541e+13	0.590411
T12	Fab_GP9	1.28512	0.46756	0.536515	0.591602	0.513992	3.21316	0.591602
T12	IgG_GP15	1.02245	0.0413999	0.536386	0.591692	0.942767	1.10888	0.591692
T12	AGP_IORMISORMIIA1N5H6S2	4703.04	16.1033	0.525106	0.599509	9.22983e-11	2.39642e+17	0.599509
T12	AGP_VORMII1N5H6S3	3564.78	15.7686	0.51868	0.603984	1.34824e-10	9.42536e+16	0.603984
T12	Fc_GP12	0.951389	0.0980889	-0.508033	0.61143	0.784991	1.15306	0.61143
T12	IgG_GP25	31.1128	6.85879	0.501199	0.616231	4.51574e-05	2.14363e+07	0.616231
T12	Serum_GP19	2.90874	2.13356	0.50044	0.616765	0.0444236	190.457	0.616765
T12	AGP_IORMISORMIIA1N4H5S1	3.68586e+13	62.4903	0.499887	0.617155	2.36958e-40	5.73331e+66	0.617155
T12	Fc_GP9	22.0727	6.52776	0.474028	0.63548	6.12936e-05	7.9487e+06	0.63548
T12	IgG_G0	1.01497	0.0318656	0.466378	0.640945	0.953521	1.08038	0.640945
T12	Fab_GP4	0.937317	0.139256	-0.464855	0.642035	0.71343	1.23146	0.642035
T12	C3_CIIIKTVLT1N2H7	2481.72	16.9361	0.461541	0.644411	9.52134e-12	6.46857e+17	0.644411
T12	AGP_IVORMI1N7H8S3	2.82518e+16	82.347	0.460004	0.645514	2.27575e-54	3.50725e+86	0.645514
T12	Serum_GP33	0.804657	0.47825	-0.454446	0.649508	0.315154	2.05446	0.649508
T12	Fab_G0	1.06898	0.147162	0.453265	0.650358	0.801132	1.42638	0.650358
T12	AGP_VORMII1N4H5S2	2.49518e-11	54.0445	-0.45174	0.651456	2.47927e-57	2.5112e+35	0.651456
T12	AGP_IIIORM1N5H6S3	65.8604	9.29529	0.450501	0.652349	8.06232e-07	5.38008e+09	0.652349
T12	IgG_GP26	0.975598	0.0559433	-0.441605	0.658775	0.874283	1.08865	0.658775
T12	Fab_GP3	0.963324	0.0869239	-0.429861	0.667297	0.812424	1.14225	0.667297
T12	IgG_G2	0.977009	0.0542497	-0.428742	0.668111	0.878458	1.08662	0.668111
T12	IgG_GP3	0.774482	0.599121	-0.42656	0.6697	0.239353	2.50602	0.6697
T12	Fab_G2	1.08784	0.203106	0.414515	0.678497	0.7306	1.61975	0.678497
T12	AGP_VORMII1N5H6S3F1	0.00012992	21.6993	-0.41239	0.680053	4.39735e-23	3.83852e+14	0.680053
T12	Fab_F	0.947967	0.130554	-0.409299	0.682321	0.733949	1.22439	0.682321
T12	Fc_GP24	3.12015	2.82255	0.403138	0.686846	0.0123484	788.384	0.686846
T12	Fc_GP16	1.48367	0.983282	0.401223	0.688256	0.215956	10.1931	0.688256
T12	C3_CIIIKTVLT1N2H6	550.172	16.2007	0.389503	0.696904	8.92115e-12	3.39295e+16	0.696904
T12	Fc_GP27	0.749262	0.751926	-0.383904	0.70105	0.17163	3.27095	0.70105
T12	Fc_S1	0.966486	0.0927861	-0.367387	0.71333	0.805779	1.15925	0.71333
T12	IgG_GP17	1.92329	1.80327	0.362696	0.716832	0.0561175	65.9163	0.716832
T12	Serum_GP20	1.0342	0.0938556	0.358343	0.720087	0.860432	1.24307	0.720087
T12	IgG_GP16	1.33773	0.820147	0.354783	0.722752	0.268076	6.67542	0.722752
T12	Serum_GP35	0.339795	3.06139	-0.352589	0.724397	0.000842084	137.113	0.724397
T12	Serum_AF	0.919447	0.248412	-0.338081	0.735302	0.565038	1.49615	0.735302
T12	Fab_GP15	0.822707	0.577408	-0.337984	0.735375	0.26531	2.55115	0.735375
T12	Fab_GP26	1.15346	0.429006	0.332782	0.739299	0.497545	2.67407	0.739299
T12	Serum_G2	0.977769	0.0686633	-0.327425	0.743347	0.854653	1.11862	0.743347
T12	IgG_S0	0.985426	0.0450677	-0.325768	0.7446	0.902115	1.07643	0.7446
T12	AGP_IIIORM1N5H6S2	8.19157e-06	36.2119	-0.32344	0.746362	1.22946e-36	5.45783e+25	0.746362
T12	Fab_GP14	1.41685	1.08277	0.3218	0.747605	0.169694	11.8299	0.747605
T12	Serum_GP39	1.3182	0.879662	0.314058	0.753477	0.235077	7.3918	0.753477
T12	Fab_B	1.01319	0.0429531	0.30516	0.760244	0.931388	1.10218	0.760244
T12	AGP_IVORMI1N7H8S4F1	6.21051e-10	70.7421	-0.299674	0.764425	3.77852e-70	1.02078e+51	0.764425
T12	Fab_GP11	1.28843	0.858198	0.295297	0.767767	0.239641	6.92723	0.767767
T12	AGP_IIORM1N4H5S2	0.129016	7.2369	-0.282969	0.777201	8.92454e-08	186510	0.777201
T12	Serum_GP13	1.54357	1.54614	0.280763	0.778892	0.0745502	31.9599	0.778892
T12	IgG_B	1.02523	0.089316	0.279011	0.780236	0.860591	1.22137	0.780236
T12	Fab_GP1	0.923998	0.284443	-0.277897	0.781092	0.529118	1.61358	0.781092
T12	C3_CIIIGIRMN1N2H9	4.36419	5.58209	0.263957	0.791813	7.73434e-05	246255	0.791813
T12	IgG_GP9	2.61194	3.67026	0.261587	0.79364	0.00196259	3476.15	0.79364
T12	Fc_GP18	1.03397	0.128101	0.260759	0.794279	0.804391	1.32907	0.794279
T12	AGP_IORMISORMIIA1N6H7S4	0.00836079	18.4694	-0.259035	0.795609	1.58892e-18	4.39939e+13	0.795609
T12	IgG_GP23	1.07411	0.305533	0.233982	0.814999	0.59017	1.95487	0.814999
T12	Fc_GP8	1.24463	0.93607	0.233784	0.815152	0.198727	7.79515	0.815152
T12	IgG_GP8	0.764811	1.17876	-0.227465	0.820062	0.075892	7.70748	0.820062
T12	IgG_GP18	1.03301	0.143613	0.226133	0.821098	0.77958	1.36882	0.821098
T12	AGP_IIORM1N4H5S1	1.06628e+17	175.279	0.22369	0.822999	6.76104e-133	1.68162e+166	0.822999
T12	Fc_B	1.02074	0.0940364	0.218328	0.827173	0.848931	1.22733	0.827173
T12	AGP_IIIORM1N6H7S2	285.135	27.6772	0.204246	0.838161	7.87322e-22	1.03264e+26	0.838161
T12	Fc_GP19	1.51044	2.2187	0.185876	0.852542	0.0195229	116.86	0.852542
T12	AGP_VORMI1N4H5S2	0.0251024	20.1446	-0.182917	0.854863	1.78889e-19	3522455446445554	0.854863
T12	AGP_IIORM1N5H6S2F1	4.58734e-11	131.36	-0.181221	0.856194	7.04607e-123	2.98659e+101	0.856194
T12	Fc_GP3	0.608534	2.82986	-0.175522	0.860669	0.00237414	155.978	0.860669
T12	IgG_GP21	0.969259	0.183015	-0.170608	0.864532	0.677107	1.38746	0.864532
T12	AGP_IIIORM1N7H8S4F1	0.000258788	49.8854	-0.165569	0.868496	8.92054e-47	7.50754e+38	0.868496
T12	Fab_GP2	0.928668	0.461848	-0.160234	0.872697	0.375608	2.29608	0.872697
T12	AGP_IVORMI1N6H7S2F2	0.000556682	46.9581	-0.159579	0.873213	5.95374e-44	5.20504e+36	0.873213
T12	Fab_GP12	0.984905	0.0954628	-0.159333	0.873406	0.816838	1.18755	0.873406
T12	AGP_VORMI1N8H9S4F1	1.76606e+07	111.325	0.149894	0.880848	3.07195e-88	1.0153e+102	0.880848
T12	Fc_GP21	0.982054	0.133612	-0.135534	0.89219	0.755797	1.27604	0.89219
T12	IgG_GP14	1.27443	1.79451	0.135134	0.892506	0.0378291	42.9344	0.892506
T12	Fab_GP7	1.55308	3.38683	0.129985	0.896578	0.00203384	1185.96	0.896578
T12	Fab_GP27	1.02349	0.186465	0.124506	0.900915	0.710172	1.47503	0.900915
T12	IgG_GP19	1.30367	2.15828	0.122869	0.902211	0.0189686	89.5986	0.902211
T12	Serum_GP12	1.19316	1.48473	0.118949	0.905316	0.0649974	21.9029	0.905316
T12	AGP_IVORMI1N6H7S3	0.223984	13.0964	-0.114244	0.909044	1.59428e-12	3.14681e+10	0.909044
T12	IgG_GP11	1.55617	3.91753	0.112884	0.910122	0.000720195	3362.51	0.910122
T12	Fc_GP7	2.008	6.33789	0.109996	0.912413	8.0899e-06	498408	0.912413
T12	IgG_GP13	1.04326	0.410348	0.103214	0.917793	0.466772	2.33175	0.917793
T12	Fab_GP13	0.991385	0.0871849	-0.0992403	0.920948	0.835662	1.17613	0.920948
T12	IgG_GP20	0.712161	3.58475	-0.0946932	0.924559	0.000632757	801.53	0.924559
T12	IgG_G1	1.00955	0.101701	0.0934972	0.925509	0.827106	1.23225	0.925509
T12	IgG_GP4	0.955238	0.594864	-0.0769828	0.938637	0.297689	3.06522	0.938637
T12	IgG_GP27	0.945685	0.816632	-0.0683852	0.945479	0.190822	4.68667	0.945479
T12	Serum_HM	0.934314	1.03622	-0.0655684	0.947721	0.122593	7.12067	0.947721
T12	IgG_S2	0.980742	0.305716	-0.0636083	0.949282	0.538677	1.78559	0.949282
T12	Serum_GP3	0.680355	7.09683	-0.0542694	0.95672	6.19303e-07	747425	0.95672
T12	AGP_VORMII1N6H7S3F1	0.071375	50.4698	-0.0523047	0.958286	7.82674e-45	6.50895e+41	0.958286
T12	AGP_IVORMI1N6H7S2	0.397789	18.7528	-0.049157	0.960794	4.33718e-17	3648363832181104	0.960794
T12	Fc_GP23	0.991513	0.229633	-0.0371189	0.97039	0.632171	1.55511	0.97039
T12	AGP_IORMIF1N4H5S2	1.25152	6.27683	0.0357444	0.971486	5.68323e-06	275602	0.971486
T12	Fab_S1	1.00606	0.174883	0.0345729	0.97242	0.71411	1.41738	0.97242
T12	AGP_IVORMI1N5H6S2	0.260838	75.8472	-0.0177179	0.985864	7.1631e-66	9.49817e+63	0.985864
T12	IgG_GP5	1.08808	6.4347	0.013118	0.989534	3.62605e-06	326501	0.989534
T12	Fc_GP22	1.00174	0.206542	0.00840307	0.993295	0.668258	1.50163	0.993295
T12	Fc_G1	0.999524	0.0826296	-0.00576433	0.995401	0.850078	1.17524	0.995401
T12	IgG_GP22	1.00081	0.223537	0.00364175	0.997094	0.645771	1.55106	0.997094
