# Supplementary material for: Glycomic Profiles of IgG, C3 and Alpha-1-Acid Glycoprotein (AGP) Before and One Year After Treatment for Active Lupus Nephritis
Source: Cells. 2026 Feb 28;15(5):433. doi: 10.3390/cells15050433 (PMC12985331; doi:10.3390/cells15050433)
Supplement: Supplementary file 1 [file cells-15-00433-s001.zip › Supplementary File S11.xlsx]

## Sheet: Sheet1
Comparison	Marker	hazard_ratio	estimate	std.error	CI_lower	CI_upper	statistic	p.value	FDR	Model
T0	C3_CIIIGIRMN1N2H10	7130413077554177	36.5031	92.9525			0.392708			Firth penalised
T0	C3_CIIIGIRMN1N2H9	2.67689e+18	42.4312	42.5235			0.997828			Firth penalised
T0	C3_CIIIGIRMN1N2H8	2.28013e+16	37.6656	43.8024			0.859898			Firth penalised
T0	AGP_IIIORM1N6H7S3	2.53726e-05	-10.5818	27.4366			-0.385683			Firth penalised
T0	AGP_IORMIF1N5H6S2F1	8.46327e+38	89.634	152.458			0.587925			Firth penalised
T0	Serum_GP38	104.017	4.64455	14.3108			0.32455			Firth penalised
T0	AGP_IORMIF1N4H5S1	1.55147	0.439205	147.897			0.00296966			Firth penalised
T0	AGP_IORMIF1N6H7S3	1.07014e-28	-64.4046	140.799			-0.457421			Firth penalised
T0	Serum_S4	2.5702	0.943982	9.22942			0.10228			Firth penalised
T0	Serum_G4	0.19557	-1.63184	8.88926			-0.183574			Firth penalised
T0	Serum_GP34	22.9712	3.13424	15.5775			0.201203			Firth penalised
T12	AGP_IORMIF1N6H7S3	5.15111e+17	40.7832	103.85			0.392712			Firth penalised
T12	Serum_GP37	3399.55	8.1314	6.20377			1.31072			Firth penalised
T12	AGP_IORMIF1N5H6S2	8.97245e-20	-43.8575	41.9804			-1.04472			Firth penalised
T12	Serum_GP38	0.0535405	-2.92732	4.35449			-0.672252			Firth penalised
T12	AGP_VORMI1N6H7S3	6.13816e+37	87.0102	190.323			0.457171			Firth penalised
T12	AGP_VORMII1N7H8S4	2.05224e-54	-123.621	155.911			-0.792893			Firth penalised
T12	AGP_IVORMI1N6H7S3F1	1.51883e-26	-59.4493	91.9894			-0.646262			Firth penalised
T12	AGP_IORMIF1N4H5S1	2.22253e-06	-13.0169	147.245			-0.0884027			Firth penalised
T12	Serum_LB	0.634019	-0.455676	4.24121			-0.10744			Firth penalised
T12	AGP_IORMIF1N5H6S2F1	2.40692e+32	74.5611	166.133			0.448802			Firth penalised
T12	Serum_HB	0.654454	-0.423954	3.84026			-0.110397			Firth penalised
Delta	Serum_GP15	2.46058e-05	-10.6125	6.81825	8.62334e-13	0.965824	-1.55649	0.0491441	0.294865	Firth penalised
Delta	Fab_GP14	12.25	2.50552	2.12614	0.239584	1035.39	1.17844	0.221448	0.595692	Firth penalised
Delta	AGP_IVORMI1N6H7S3F1	240692	12.3913	77.9089	2.19318e-56	1.14818e+71	0.159048	0.863003	0.990915	Firth penalised
Delta	C3_CIIIGIRMN1N2H10	0.165901	-1.79636	79.1495	3.54701e-65	9.7438e+64	-0.0226958	0.980526	0.990915	Firth penalised
Delta	AGP_VORMI1N6H7S3	1.48432e+30	69.4725	71.4141	1.49279e-28	1.74513e+87	0.972813	0.297846	0.595692	Firth penalised
Delta	AGP_VORMII1N6H7S4F1	0.814292	-0.205436	19.3865	3.23301e-18	4.99144e+14	-0.0105969	0.990915	0.990915	Firth penalised
