# Supplementary material for: Glycomic Profiles of IgG, C3 and Alpha-1-Acid Glycoprotein (AGP) Before and One Year After Treatment for Active Lupus Nephritis
Source: Cells. 2026 Feb 28;15(5):433. doi: 10.3390/cells15050433 (PMC12985331; doi:10.3390/cells15050433)
Supplement: Supplementary file 1 [file cells-15-00433-s001.zip › Supplementary File S2.xlsx]

## Sheet: Sheet1
Origin	Marker	Comparator	Correlation	statistic	p.value	method	alternative	Comparison	FDR	Significance	Direction
AGP	IIIORM1N5H6S2	AI	-0.113131	1078.62	0.654907	Spearman's rank correlation rho	two.sided	Baseline vs Baseline	0.98015		Increase
AGP	IIIORM1N5H6S2	CI	-0.0869557	1239.13	0.723361	Spearman's rank correlation rho	two.sided	Baseline vs Baseline	0.98015		Increase
AGP	IIIORM1N5H6S2	SLEDAI-2K	0.278805	822.162	0.247731	Spearman's rank correlation rho	two.sided	Baseline vs Baseline	0.959284		Increase
AGP	IIIORM1N5H6S2	UPCR	0.448639	628.551	0.0540216	Spearman's rank correlation rho	two.sided	Baseline vs Baseline	0.959284		Increase
AGP	IIIORM1N5H6S2	eGFR	0.0552874	1076.97	0.822133	Spearman's rank correlation rho	two.sided	Baseline vs Baseline	0.989831		Increase
AGP	IIIORM1N5H6S3	AI	0.203428	771.878	0.418152	Spearman's rank correlation rho	two.sided	Baseline vs Baseline	0.959284		Increase
AGP	IIIORM1N5H6S3	CI	-0.522649	1735.82	0.0216836	Spearman's rank correlation rho	two.sided	Baseline vs Baseline	0.655929	*	Increase
AGP	IIIORM1N5H6S3	SLEDAI-2K	0.417768	663.745	0.0751076	Spearman's rank correlation rho	two.sided	Baseline vs Baseline	0.959284		Increase
AGP	IIIORM1N5H6S3	UPCR	0.249342	855.751	0.303271	Spearman's rank correlation rho	two.sided	Baseline vs Baseline	0.959284		Increase
AGP	IIIORM1N5H6S3	eGFR	0.220272	888.89	0.36485	Spearman's rank correlation rho	two.sided	Baseline vs Baseline	0.959284		Increase
AGP	IIIORM1N5H6S3F1	AI	0.473282	510.39	0.0472778	Spearman's rank correlation rho	two.sided	Baseline vs Baseline	0.959284	*	Decrease
AGP	IIIORM1N5H6S3F1	CI	0.0869557	1040.87	0.723361	Spearman's rank correlation rho	two.sided	Baseline vs Baseline	0.98015		Decrease
AGP	IIIORM1N5H6S3F1	SLEDAI-2K	0	1140	1	Spearman's rank correlation rho	two.sided	Baseline vs Baseline	1		Decrease
AGP	IIIORM1N5H6S3F1	UPCR	0.0395084	1094.96	0.872421	Spearman's rank correlation rho	two.sided	Baseline vs Baseline	0.993289		Decrease
AGP	IIIORM1N5H6S3F1	eGFR	0.122861	999.939	0.61631	Spearman's rank correlation rho	two.sided	Baseline vs Baseline	0.979606		Decrease
AGP	IIIORM1N7H8S3	AI	-0.377795	1335.08	0.122172	Spearman's rank correlation rho	two.sided	Baseline vs Baseline	0.959284		Increase
AGP	IIIORM1N7H8S3	CI	-0.278258	1457.21	0.248698	Spearman's rank correlation rho	two.sided	Baseline vs Baseline	0.959284		Increase
AGP	IIIORM1N7H8S3	SLEDAI-2K	0.0853125	1042.74	0.728398	Spearman's rank correlation rho	two.sided	Baseline vs Baseline	0.98015		Increase
AGP	IIIORM1N7H8S3	UPCR	0.0377524	1096.96	0.87805	Spearman's rank correlation rho	two.sided	Baseline vs Baseline	0.993289		Increase
AGP	IIIORM1N7H8S3	eGFR	0.184291	929.908	0.450083	Spearman's rank correlation rho	two.sided	Baseline vs Baseline	0.959284		Increase
AGP	IIIORM1N7H8S4	AI	-0.650763	1599.59	0.00344787	Spearman's rank correlation rho	two.sided	Baseline vs Baseline	0.320917	*	Increase
AGP	IIIORM1N7H8S4	CI	-0.179403	1344.52	0.462397	Spearman's rank correlation rho	two.sided	Baseline vs Baseline	0.959284		Increase
AGP	IIIORM1N7H8S4	SLEDAI-2K	0.110818	1013.67	0.651523	Spearman's rank correlation rho	two.sided	Baseline vs Baseline	0.98015		Increase
AGP	IIIORM1N7H8S4	UPCR	0.072871	1056.93	0.766873	Spearman's rank correlation rho	two.sided	Baseline vs Baseline	0.981012		Increase
AGP	IIIORM1N7H8S4	eGFR	-0.13778	1297.07	0.573782	Spearman's rank correlation rho	two.sided	Baseline vs Baseline	0.971161		Increase
AGP	IIORM1N4H5S1	AI	0.515836	469.155	0.0284331	Spearman's rank correlation rho	two.sided	Baseline vs Baseline	0.788078	*	Increase
AGP	IIORM1N4H5S1	CI	0.294734	804.003	0.2206	Spearman's rank correlation rho	two.sided	Baseline vs Baseline	0.959284		Increase
AGP	IIORM1N4H5S1	SLEDAI-2K	-0.0879511	1240.26	0.720315	Spearman's rank correlation rho	two.sided	Baseline vs Baseline	0.98015		Increase
AGP	IIORM1N4H5S1	UPCR	0.156277	961.844	0.52289	Spearman's rank correlation rho	two.sided	Baseline vs Baseline	0.970738		Increase
AGP	IIORM1N4H5S1	eGFR	-0.119351	1276.06	0.626496	Spearman's rank correlation rho	two.sided	Baseline vs Baseline	0.979606		Increase
AGP	IIORM1N4H5S2F1	AI	0.359113	621.019	0.143316	Spearman's rank correlation rho	two.sided	Baseline vs Baseline	0.959284		Decrease
AGP	IIORM1N4H5S2F1	CI	0.54004	524.354	0.0169952	Spearman's rank correlation rho	two.sided	Baseline vs Baseline	0.573939	*	Decrease
AGP	IIORM1N4H5S2F1	SLEDAI-2K	-0.275287	1453.83	0.253996	Spearman's rank correlation rho	two.sided	Baseline vs Baseline	0.959284		Decrease
AGP	IIORM1N4H5S2F1	UPCR	-0.223003	1394.22	0.358783	Spearman's rank correlation rho	two.sided	Baseline vs Baseline	0.959284		Decrease
AGP	IIORM1N4H5S2F1	eGFR	-0.167617	1331.08	0.492774	Spearman's rank correlation rho	two.sided	Baseline vs Baseline	0.959284		Decrease
AGP	IIORM1N5H6S3	AI	-0.296839	1256.64	0.231632	Spearman's rank correlation rho	two.sided	Baseline vs Baseline	0.959284		Increase
AGP	IIORM1N5H6S3	CI	-0.543702	1759.82	0.0161198	Spearman's rank correlation rho	two.sided	Baseline vs Baseline	0.573939	*	Increase
AGP	IIORM1N5H6S3	SLEDAI-2K	0.278805	822.162	0.247731	Spearman's rank correlation rho	two.sided	Baseline vs Baseline	0.959284		Increase
AGP	IIORM1N5H6S3	UPCR	0.0913082	1035.91	0.710071	Spearman's rank correlation rho	two.sided	Baseline vs Baseline	0.98015		Increase
AGP	IIORM1N5H6S3	eGFR	0.240456	865.88	0.321384	Spearman's rank correlation rho	two.sided	Baseline vs Baseline	0.959284		Increase
AGP	IIORM1N6H7S4	AI	-0.548011	1500.02	0.0185481	Spearman's rank correlation rho	two.sided	Baseline vs Baseline	0.590611	*	Increase
AGP	IIORM1N6H7S4	CI	0.0173911	1120.17	0.943665	Spearman's rank correlation rho	two.sided	Baseline vs Baseline	0.997608		Increase
AGP	IIORM1N6H7S4	SLEDAI-2K	-0.124011	1281.37	0.612987	Spearman's rank correlation rho	two.sided	Baseline vs Baseline	0.979606		Increase
AGP	IIORM1N6H7S4	UPCR	-0.0877963	1240.09	0.720788	Spearman's rank correlation rho	two.sided	Baseline vs Baseline	0.98015		Increase
AGP	IIORM1N6H7S4	eGFR	-0.122861	1280.06	0.61631	Spearman's rank correlation rho	two.sided	Baseline vs Baseline	0.979606		Increase
AGP	IORMIF1N4H5S1	AI	0.380184	421.475	0.146338	Spearman's rank correlation rho	two.sided	Baseline vs Baseline	0.959284		Increase
AGP	IORMIF1N4H5S1	CI	-0.141081	931.122	0.589128	Spearman's rank correlation rho	two.sided	Baseline vs Baseline	0.971161		Increase
AGP	IORMIF1N4H5S1	SLEDAI-2K	-0.0873315	887.262	0.738917	Spearman's rank correlation rho	two.sided	Baseline vs Baseline	0.98015		Increase
AGP	IORMIF1N4H5S1	UPCR	-0.196319	976.196	0.450138	Spearman's rank correlation rho	two.sided	Baseline vs Baseline	0.959284		Increase
AGP	IORMIF1N4H5S1	eGFR	0.0490497	775.975	0.851704	Spearman's rank correlation rho	two.sided	Baseline vs Baseline	0.993289		Increase
AGP	IORMIF1N4H5S2	AI	0.313615	466.742	0.236873	Spearman's rank correlation rho	two.sided	Baseline vs Baseline	0.959284		Decrease
AGP	IORMIF1N4H5S2	CI	0.498915	408.886	0.0414797	Spearman's rank correlation rho	two.sided	Baseline vs Baseline	0.959284	*	Decrease
AGP	IORMIF1N4H5S2	SLEDAI-2K	-0.175893	959.529	0.499498	Spearman's rank correlation rho	two.sided	Baseline vs Baseline	0.959346		Decrease
AGP	IORMIF1N4H5S2	UPCR	0.161963	683.838	0.534568	Spearman's rank correlation rho	two.sided	Baseline vs Baseline	0.971161		Decrease
AGP	IORMIF1N4H5S2	eGFR	-0.654813	1350.33	0.00433586	Spearman's rank correlation rho	two.sided	Baseline vs Baseline	0.349759	*	Decrease
AGP	IORMIF1N5H6S2	AI	-0.167163	793.671	0.536055	Spearman's rank correlation rho	two.sided	Baseline vs Baseline	0.971161		Increase
AGP	IORMIF1N5H6S2	CI	-0.415549	1155.09	0.0971446	Spearman's rank correlation rho	two.sided	Baseline vs Baseline	0.959284		Increase
AGP	IORMIF1N5H6S2	SLEDAI-2K	0.248464	613.253	0.336247	Spearman's rank correlation rho	two.sided	Baseline vs Baseline	0.959284		Increase
AGP	IORMIF1N5H6S2	UPCR	-0.0846626	885.085	0.746646	Spearman's rank correlation rho	two.sided	Baseline vs Baseline	0.98015		Increase
AGP	IORMIF1N5H6S2	eGFR	0.387492	499.806	0.124356	Spearman's rank correlation rho	two.sided	Baseline vs Baseline	0.959284		Increase
AGP	IORMIF1N5H6S2F1	AI	0.192311	549.228	0.475506	Spearman's rank correlation rho	two.sided	Baseline vs Baseline	0.959284		Decrease
AGP	IORMIF1N5H6S2F1	CI	-0.260359	1028.45	0.312847	Spearman's rank correlation rho	two.sided	Baseline vs Baseline	0.959284		Decrease
AGP	IORMIF1N5H6S2F1	SLEDAI-2K	-0.151293	939.455	0.562161	Spearman's rank correlation rho	two.sided	Baseline vs Baseline	0.971161		Decrease
AGP	IORMIF1N5H6S2F1	UPCR	-0.290798	1053.29	0.257487	Spearman's rank correlation rho	two.sided	Baseline vs Baseline	0.959284		Decrease
AGP	IORMIF1N5H6S2F1	eGFR	0.643777	290.678	0.00529191	Spearman's rank correlation rho	two.sided	Baseline vs Baseline	0.355734	*	Decrease
AGP	IORMIF1N6H7S3	AI	0.0650899	635.739	0.810723	Spearman's rank correlation rho	two.sided	Baseline vs Baseline	0.987961		Increase
AGP	IORMIF1N6H7S3	CI	-0.316792	1074.5	0.215385	Spearman's rank correlation rho	two.sided	Baseline vs Baseline	0.959284		Increase
AGP	IORMIF1N6H7S3	SLEDAI-2K	-0.0836414	884.251	0.74961	Spearman's rank correlation rho	two.sided	Baseline vs Baseline	0.98015		Increase
AGP	IORMIF1N6H7S3	UPCR	-0.217178	993.217	0.402421	Spearman's rank correlation rho	two.sided	Baseline vs Baseline	0.959284		Increase
AGP	IORMIF1N6H7S3	eGFR	0.106683	728.947	0.683621	Spearman's rank correlation rho	two.sided	Baseline vs Baseline	0.98015		Increase
AGP	IORMISORMIIA1N4H5S1	AI	0.156723	817.136	0.534573	Spearman's rank correlation rho	two.sided	Baseline vs Baseline	0.971161		Increase
AGP	IORMISORMIIA1N4H5S1	CI	0.246222	859.307	0.309559	Spearman's rank correlation rho	two.sided	Baseline vs Baseline	0.959284		Increase
AGP	IORMISORMIIA1N4H5S1	SLEDAI-2K	-0.262974	1439.79	0.276708	Spearman's rank correlation rho	two.sided	Baseline vs Baseline	0.959284		Increase
AGP	IORMISORMIIA1N4H5S1	UPCR	0.109745	1014.89	0.654696	Spearman's rank correlation rho	two.sided	Baseline vs Baseline	0.98015		Increase
AGP	IORMISORMIIA1N4H5S1	eGFR	0.0263273	1109.99	0.914801	Spearman's rank correlation rho	two.sided	Baseline vs Baseline	0.996318		Increase
AGP	IORMISORMIIA1N5H6S2	AI	-0.367416	1325.03	0.133628	Spearman's rank correlation rho	two.sided	Baseline vs Baseline	0.959284		Increase
AGP	IORMISORMIIA1N5H6S2	CI	-0.42654	1626.26	0.0685814	Spearman's rank correlation rho	two.sided	Baseline vs Baseline	0.959284		Increase
AGP	IORMISORMIIA1N5H6S2	SLEDAI-2K	0.321901	773.033	0.178956	Spearman's rank correlation rho	two.sided	Baseline vs Baseline	0.959284		Increase
AGP	IORMISORMIIA1N5H6S2	UPCR	0.208077	902.792	0.392647	Spearman's rank correlation rho	two.sided	Baseline vs Baseline	0.959284		Increase
AGP	IORMISORMIIA1N5H6S2	eGFR	0.487056	584.756	0.0344319	Spearman's rank correlation rho	two.sided	Baseline vs Baseline	0.880374	*	Increase
AGP	IORMISORMIIA1N5H6S3	AI	-0.283347	1243.56	0.254545	Spearman's rank correlation rho	two.sided	Baseline vs Baseline	0.959284		Increase
AGP	IORMISORMIIA1N5H6S3	CI	-0.475968	1682.6	0.0394046	Spearman's rank correlation rho	two.sided	Baseline vs Baseline	0.934893	*	Increase
AGP	IORMISORMIIA1N5H6S3	SLEDAI-2K	0.340371	751.978	0.153894	Spearman's rank correlation rho	two.sided	Baseline vs Baseline	0.959284		Increase
AGP	IORMISORMIIA1N5H6S3	UPCR	0.149254	969.851	0.541963	Spearman's rank correlation rho	two.sided	Baseline vs Baseline	0.971161		Increase
AGP	IORMISORMIIA1N5H6S3	eGFR	0.135147	985.932	0.581195	Spearman's rank correlation rho	two.sided	Baseline vs Baseline	0.971161		Increase
AGP	IORMISORMIIA1N5H6S3F1	AI	0.183708	790.987	0.465574	Spearman's rank correlation rho	two.sided	Baseline vs Baseline	0.959284		Decrease
AGP	IORMISORMIIA1N5H6S3F1	CI	0.349653	741.395	0.142262	Spearman's rank correlation rho	two.sided	Baseline vs Baseline	0.959284		Decrease
AGP	IORMISORMIIA1N5H6S3F1	SLEDAI-2K	-0.167107	1330.5	0.494111	Spearman's rank correlation rho	two.sided	Baseline vs Baseline	0.959284		Decrease
AGP	IORMISORMIIA1N5H6S3F1	UPCR	-0.0403863	1186.04	0.869609	Spearman's rank correlation rho	two.sided	Baseline vs Baseline	0.993289		Decrease
AGP	IORMISORMIIA1N5H6S3F1	eGFR	-0.00263273	1143	0.991465	Spearman's rank correlation rho	two.sided	Baseline vs Baseline	0.997608		Decrease
AGP	IORMISORMIIA1N6H7S3	AI	-0.605095	1555.34	0.00779852	Spearman's rank correlation rho	two.sided	Baseline vs Baseline	0.436343	*	Increase
AGP	IORMISORMIIA1N6H7S3	CI	-0.131806	1290.26	0.590658	Spearman's rank correlation rho	two.sided	Baseline vs Baseline	0.971161		Increase
AGP	IORMISORMIIA1N6H7S3	SLEDAI-2K	0.0246263	1111.93	0.920288	Spearman's rank correlation rho	two.sided	Baseline vs Baseline	0.997099		Increase
AGP	IORMISORMIIA1N6H7S3	UPCR	0.134328	986.866	0.583508	Spearman's rank correlation rho	two.sided	Baseline vs Baseline	0.971161		Increase
AGP	IORMISORMIIA1N6H7S3	eGFR	0.297499	800.851	0.216096	Spearman's rank correlation rho	two.sided	Baseline vs Baseline	0.959284		Increase
AGP	IORMISORMIIA1N6H7S4	AI	-0.259475	1220.43	0.298446	Spearman's rank correlation rho	two.sided	Baseline vs Baseline	0.959284		Decrease
AGP	IORMISORMIIA1N6H7S4	CI	0.299311	798.786	0.213178	Spearman's rank correlation rho	two.sided	Baseline vs Baseline	0.959284		Decrease
AGP	IORMISORMIIA1N6H7S4	SLEDAI-2K	-0.0985052	1252.3	0.688271	Spearman's rank correlation rho	two.sided	Baseline vs Baseline	0.98015		Decrease
AGP	IORMISORMIIA1N6H7S4	UPCR	0.0649693	1065.94	0.791589	Spearman's rank correlation rho	two.sided	Baseline vs Baseline	0.983502		Decrease
AGP	IORMISORMIIA1N6H7S4	eGFR	0.0412462	1092.98	0.866856	Spearman's rank correlation rho	two.sided	Baseline vs Baseline	0.993289		Decrease
AGP	IVORMI1N5H6S2	AI	-0.110017	1075.61	0.663869	Spearman's rank correlation rho	two.sided	Baseline vs Baseline	0.98015		Increase
AGP	IVORMI1N5H6S2	CI	-0.0155605	1157.74	0.949587	Spearman's rank correlation rho	two.sided	Baseline vs Baseline	0.997608		Increase
AGP	IVORMI1N5H6S2	SLEDAI-2K	0.221637	887.334	0.361811	Spearman's rank correlation rho	two.sided	Baseline vs Baseline	0.959284		Increase
AGP	IVORMI1N5H6S2	UPCR	0.558385	503.441	0.0129633	Spearman's rank correlation rho	two.sided	Baseline vs Baseline	0.560199	*	Increase
AGP	IVORMI1N5H6S2	eGFR	0.00702062	1132	0.977244	Spearman's rank correlation rho	two.sided	Baseline vs Baseline	0.997608		Increase
AGP	IVORMI1N5H6S3	AI	0.0176443	951.903	0.9446	Spearman's rank correlation rho	two.sided	Baseline vs Baseline	0.997608		Increase
AGP	IVORMI1N5H6S3	CI	-0.60869	1833.91	0.00567992	Spearman's rank correlation rho	two.sided	Baseline vs Baseline	0.361721	*	Increase
AGP	IVORMI1N5H6S3	SLEDAI-2K	0.551453	511.343	0.014385	Spearman's rank correlation rho	two.sided	Baseline vs Baseline	0.573939	*	Increase
AGP	IVORMI1N5H6S3	UPCR	0.242318	863.758	0.317537	Spearman's rank correlation rho	two.sided	Baseline vs Baseline	0.959284		Increase
AGP	IVORMI1N5H6S3	eGFR	0.373848	713.813	0.114856	Spearman's rank correlation rho	two.sided	Baseline vs Baseline	0.959284		Increase
AGP	IVORMI1N6H7S2F1	AI	0.0166064	952.908	0.947855	Spearman's rank correlation rho	two.sided	Baseline vs Baseline	0.997608		Increase
AGP	IVORMI1N6H7S2F1	CI	0.225169	883.307	0.35401	Spearman's rank correlation rho	two.sided	Baseline vs Baseline	0.959284		Increase
AGP	IVORMI1N6H7S2F1	SLEDAI-2K	-0.043096	1189.13	0.860939	Spearman's rank correlation rho	two.sided	Baseline vs Baseline	0.993289		Increase
AGP	IVORMI1N6H7S2F1	UPCR	0.143986	975.856	0.556472	Spearman's rank correlation rho	two.sided	Baseline vs Baseline	0.971161		Increase
AGP	IVORMI1N6H7S2F1	eGFR	0.149188	969.925	0.542143	Spearman's rank correlation rho	two.sided	Baseline vs Baseline	0.971161		Increase
AGP	IVORMI1N7H8S3	AI	0.666332	323.325	0.00253215	Spearman's rank correlation rho	two.sided	Baseline vs Baseline	0.289473	*	Increase
AGP	IVORMI1N7H8S3	CI	-0.104347	1258.96	0.670747	Spearman's rank correlation rho	two.sided	Baseline vs Baseline	0.98015		Increase
AGP	IVORMI1N7H8S3	SLEDAI-2K	-0.0343009	1179.1	0.889131	Spearman's rank correlation rho	two.sided	Baseline vs Baseline	0.993289		Increase
AGP	IVORMI1N7H8S3	UPCR	0.095698	1030.9	0.696747	Spearman's rank correlation rho	two.sided	Baseline vs Baseline	0.98015		Increase
AGP	IVORMI1N7H8S3	eGFR	-0.22115	1392.11	0.362894	Spearman's rank correlation rho	two.sided	Baseline vs Baseline	0.959284		Increase
AGP	IVORMI1N7H8S4	AI	0.225224	750.758	0.368882	Spearman's rank correlation rho	two.sided	Baseline vs Baseline	0.959284		Increase
AGP	IVORMI1N7H8S4	CI	-0.228831	1400.87	0.346029	Spearman's rank correlation rho	two.sided	Baseline vs Baseline	0.959284		Increase
AGP	IVORMI1N7H8S4	SLEDAI-2K	0.0536501	1078.84	0.827323	Spearman's rank correlation rho	two.sided	Baseline vs Baseline	0.991988		Increase
AGP	IVORMI1N7H8S4	UPCR	0.0140474	1123.99	0.954484	Spearman's rank correlation rho	two.sided	Baseline vs Baseline	0.997608		Increase
AGP	IVORMI1N7H8S4	eGFR	-0.327337	1513.16	0.171311	Spearman's rank correlation rho	two.sided	Baseline vs Baseline	0.959284		Increase
AGP	IVORMI1N8H9S4	AI	0.341469	638.117	0.165493	Spearman's rank correlation rho	two.sided	Baseline vs Baseline	0.959284		Increase
AGP	IVORMI1N8H9S4	CI	-0.181234	1346.61	0.457765	Spearman's rank correlation rho	two.sided	Baseline vs Baseline	0.959284		Increase
AGP	IVORMI1N8H9S4	SLEDAI-2K	0.0369394	1097.89	0.880658	Spearman's rank correlation rho	two.sided	Baseline vs Baseline	0.993289		Increase
AGP	IVORMI1N8H9S4	UPCR	0.118525	1004.88	0.628901	Spearman's rank correlation rho	two.sided	Baseline vs Baseline	0.979606		Increase
AGP	IVORMI1N8H9S4	eGFR	-0.178148	1343.09	0.465585	Spearman's rank correlation rho	two.sided	Baseline vs Baseline	0.959284		Increase
AGP	VORMI1N4H5S2	AI	0.347696	632.082	0.157416	Spearman's rank correlation rho	two.sided	Baseline vs Baseline	0.959284		Decrease
AGP	VORMI1N4H5S2	CI	0.304802	792.525	0.204491	Spearman's rank correlation rho	two.sided	Baseline vs Baseline	0.959284		Decrease
AGP	VORMI1N4H5S2	SLEDAI-2K	-0.0554092	1203.17	0.821747	Spearman's rank correlation rho	two.sided	Baseline vs Baseline	0.989831		Decrease
AGP	VORMI1N4H5S2	UPCR	0.193152	919.807	0.4282	Spearman's rank correlation rho	two.sided	Baseline vs Baseline	0.959284		Decrease
AGP	VORMI1N4H5S2	eGFR	-0.102677	1257.05	0.675741	Spearman's rank correlation rho	two.sided	Baseline vs Baseline	0.98015		Decrease
AGP	VORMI1N5H6S2	AI	0.423463	558.664	0.0799277	Spearman's rank correlation rho	two.sided	Baseline vs Baseline	0.959284		Decrease
AGP	VORMI1N5H6S2	CI	0.209609	901.046	0.389093	Spearman's rank correlation rho	two.sided	Baseline vs Baseline	0.959284		Decrease
AGP	VORMI1N5H6S2	SLEDAI-2K	-0.0800355	1231.24	0.744647	Spearman's rank correlation rho	two.sided	Baseline vs Baseline	0.98015		Decrease
AGP	VORMI1N5H6S2	UPCR	0.367867	720.632	0.121248	Spearman's rank correlation rho	two.sided	Baseline vs Baseline	0.959284		Decrease
AGP	VORMI1N5H6S2	eGFR	-0.220272	1391.11	0.36485	Spearman's rank correlation rho	two.sided	Baseline vs Baseline	0.959284		Decrease
AGP	VORMI1N5H6S3F1	AI	0.476396	507.372	0.0456419	Spearman's rank correlation rho	two.sided	Baseline vs Baseline	0.959284	*	Decrease
AGP	VORMI1N5H6S3F1	CI	0.0842097	1044	0.731785	Spearman's rank correlation rho	two.sided	Baseline vs Baseline	0.98015		Decrease
AGP	VORMI1N5H6S3F1	SLEDAI-2K	0.0773969	1051.77	0.752811	Spearman's rank correlation rho	two.sided	Baseline vs Baseline	0.98015		Decrease
AGP	VORMI1N5H6S3F1	UPCR	0.108867	1015.89	0.657297	Spearman's rank correlation rho	two.sided	Baseline vs Baseline	0.98015		Decrease
AGP	VORMI1N5H6S3F1	eGFR	-0.0184291	1161.01	0.940308	Spearman's rank correlation rho	two.sided	Baseline vs Baseline	0.997608		Decrease
AGP	VORMI1N6H7S4	AI	-0.536594	1488.96	0.0216828	Spearman's rank correlation rho	two.sided	Baseline vs Baseline	0.655929	*	Increase
AGP	VORMI1N6H7S4	CI	-0.291073	1471.82	0.226657	Spearman's rank correlation rho	two.sided	Baseline vs Baseline	0.959284		Increase
AGP	VORMI1N6H7S4	SLEDAI-2K	0.135445	985.593	0.580355	Spearman's rank correlation rho	two.sided	Baseline vs Baseline	0.971161		Increase
AGP	VORMI1N6H7S4	UPCR	0.0105356	1127.99	0.965856	Spearman's rank correlation rho	two.sided	Baseline vs Baseline	0.997608		Increase
AGP	VORMI1N6H7S4	eGFR	0.17025	945.915	0.485905	Spearman's rank correlation rho	two.sided	Baseline vs Baseline	0.959284		Increase
AGP	VORMI1N7H8S4	AI	-0.200315	1163.1	0.425464	Spearman's rank correlation rho	two.sided	Baseline vs Baseline	0.959284		Increase
AGP	VORMI1N7H8S4	CI	-0.534548	1749.39	0.0183788	Spearman's rank correlation rho	two.sided	Baseline vs Baseline	0.590611	*	Increase
AGP	VORMI1N7H8S4	SLEDAI-2K	0.0932281	1033.72	0.704233	Spearman's rank correlation rho	two.sided	Baseline vs Baseline	0.98015		Increase
AGP	VORMI1N7H8S4	UPCR	-0.0948201	1248.09	0.699405	Spearman's rank correlation rho	two.sided	Baseline vs Baseline	0.98015		Increase
AGP	VORMI1N7H8S4	eGFR	0.190434	922.905	0.434851	Spearman's rank correlation rho	two.sided	Baseline vs Baseline	0.959284		Increase
AGP	VORMI1N8H9S4	AI	0.511685	473.178	0.02996	Spearman's rank correlation rho	two.sided	Baseline vs Baseline	0.788078	*	Increase
AGP	VORMI1N8H9S4	CI	-0.416472	1614.78	0.0761092	Spearman's rank correlation rho	two.sided	Baseline vs Baseline	0.959284		Increase
AGP	VORMI1N8H9S4	SLEDAI-2K	0.120493	1002.64	0.623174	Spearman's rank correlation rho	two.sided	Baseline vs Baseline	0.979606		Increase
AGP	VORMI1N8H9S4	UPCR	0.13345	987.866	0.585993	Spearman's rank correlation rho	two.sided	Baseline vs Baseline	0.971161		Increase
AGP	VORMI1N8H9S4	eGFR	0.147433	971.926	0.546959	Spearman's rank correlation rho	two.sided	Baseline vs Baseline	0.971161		Increase
AGP	VORMI1N8H9S4F1	AI	0.489889	494.298	0.0390447	Spearman's rank correlation rho	two.sided	Baseline vs Baseline	0.934893	*	Decrease
AGP	VORMI1N8H9S4F1	CI	-0.121738	1278.78	0.619562	Spearman's rank correlation rho	two.sided	Baseline vs Baseline	0.979606		Decrease
AGP	VORMI1N8H9S4F1	SLEDAI-2K	-0.0914691	1244.27	0.709581	Spearman's rank correlation rho	two.sided	Baseline vs Baseline	0.98015		Decrease
AGP	VORMI1N8H9S4F1	UPCR	-0.0289728	1173.03	0.906274	Spearman's rank correlation rho	two.sided	Baseline vs Baseline	0.993289		Decrease
AGP	VORMI1N8H9S4F1	eGFR	-0.0851251	1237.04	0.728974	Spearman's rank correlation rho	two.sided	Baseline vs Baseline	0.98015		Decrease
AGP	VORMII1N5H6S3	AI	0.0517248	773.793	0.843708	Spearman's rank correlation rho	two.sided	Baseline vs Baseline	0.993289		Increase
AGP	VORMII1N5H6S3	CI	-0.321092	1280.14	0.193872	Spearman's rank correlation rho	two.sided	Baseline vs Baseline	0.959284		Increase
AGP	VORMII1N5H6S3	SLEDAI-2K	0.217392	758.347	0.386197	Spearman's rank correlation rho	two.sided	Baseline vs Baseline	0.959284		Increase
AGP	VORMII1N5H6S3	UPCR	0.251033	725.749	0.314997	Spearman's rank correlation rho	two.sided	Baseline vs Baseline	0.959284		Increase
AGP	VORMII1N5H6S3	eGFR	0.0815694	889.959	0.747633	Spearman's rank correlation rho	two.sided	Baseline vs Baseline	0.98015		Increase
AGP	VORMII1N5H6S3F1	AI	0.582519	340.664	0.0141373	Spearman's rank correlation rho	two.sided	Baseline vs Baseline	0.573939	*	Decrease
AGP	VORMII1N5H6S3F1	CI	0.107392	864.937	0.671458	Spearman's rank correlation rho	two.sided	Baseline vs Baseline	0.98015		Decrease
AGP	VORMII1N5H6S3F1	SLEDAI-2K	-0.133541	1098.4	0.597313	Spearman's rank correlation rho	two.sided	Baseline vs Baseline	0.971161		Decrease
AGP	VORMII1N5H6S3F1	UPCR	-0.0185951	987.019	0.94162	Spearman's rank correlation rho	two.sided	Baseline vs Baseline	0.997608		Decrease
AGP	VORMII1N5H6S3F1	eGFR	-0.230253	1192.12	0.357999	Spearman's rank correlation rho	two.sided	Baseline vs Baseline	0.959284		Decrease
AGP	VORMII1N6H7S4	AI	-0.530795	1249.13	0.0283634	Spearman's rank correlation rho	two.sided	Baseline vs Baseline	0.788078	*	Increase
AGP	VORMII1N6H7S4	CI	-0.225632	1187.64	0.367992	Spearman's rank correlation rho	two.sided	Baseline vs Baseline	0.959284		Increase
AGP	VORMII1N6H7S4	SLEDAI-2K	0.132506	840.602	0.600184	Spearman's rank correlation rho	two.sided	Baseline vs Baseline	0.971161		Increase
AGP	VORMII1N6H7S4	UPCR	0.0216942	947.978	0.93191	Spearman's rank correlation rho	two.sided	Baseline vs Baseline	0.997608		Increase
AGP	VORMII1N6H7S4	eGFR	0.109448	862.945	0.665513	Spearman's rank correlation rho	two.sided	Baseline vs Baseline	0.98015		Increase
AGP	VORMII1N6H7S4F1	AI	0.367	516.528	0.147321	Spearman's rank correlation rho	two.sided	Baseline vs Baseline	0.959284		Decrease
AGP	VORMII1N6H7S4F1	CI	0.218039	757.72	0.38475	Spearman's rank correlation rho	two.sided	Baseline vs Baseline	0.959284		Decrease
AGP	VORMII1N6H7S4F1	SLEDAI-2K	-0.0548657	1022.16	0.828811	Spearman's rank correlation rho	two.sided	Baseline vs Baseline	0.991988		Decrease
AGP	VORMII1N6H7S4F1	UPCR	-0.00723141	976.007	0.977281	Spearman's rank correlation rho	two.sided	Baseline vs Baseline	0.997608		Decrease
AGP	VORMII1N6H7S4F1	eGFR	0.0103252	958.995	0.967565	Spearman's rank correlation rho	two.sided	Baseline vs Baseline	0.997608		Decrease
AGP	VORMII1N6H7S4F2	AI	0.317738	556.726	0.213943	Spearman's rank correlation rho	two.sided	Baseline vs Baseline	0.959284		Decrease
AGP	VORMII1N6H7S4F2	CI	0.245158	731.442	0.326829	Spearman's rank correlation rho	two.sided	Baseline vs Baseline	0.959284		Decrease
AGP	VORMII1N6H7S4F2	SLEDAI-2K	-0.115943	1081.35	0.646853	Spearman's rank correlation rho	two.sided	Baseline vs Baseline	0.98015		Decrease
AGP	VORMII1N6H7S4F2	UPCR	0.00309918	965.997	0.990262	Spearman's rank correlation rho	two.sided	Baseline vs Baseline	0.997608		Decrease
AGP	VORMII1N6H7S4F2	eGFR	0.00309757	965.998	0.990267	Spearman's rank correlation rho	two.sided	Baseline vs Baseline	0.997608		Decrease
AGP	VORMII1N7H8S4F1	AI	0.365768	517.533	0.148788	Spearman's rank correlation rho	two.sided	Baseline vs Baseline	0.959284		Increase
AGP	VORMII1N7H8S4F1	CI	-0.353636	1311.67	0.149967	Spearman's rank correlation rho	two.sided	Baseline vs Baseline	0.959284		Increase
AGP	VORMII1N7H8S4F1	SLEDAI-2K	0.0403729	929.879	0.873626	Spearman's rank correlation rho	two.sided	Baseline vs Baseline	0.993289		Increase
AGP	VORMII1N7H8S4F1	UPCR	-0.0299587	998.03	0.906064	Spearman's rank correlation rho	two.sided	Baseline vs Baseline	0.993289		Increase
AGP	VORMII1N7H8S4F1	eGFR	-0.271554	1232.14	0.275695	Spearman's rank correlation rho	two.sided	Baseline vs Baseline	0.959284		Increase
AGP	VORMII1N8H9S4	AI	-0.376852	1123.51	0.135944	Spearman's rank correlation rho	two.sided	Baseline vs Baseline	0.959284		Increase
AGP	VORMII1N8H9S4	CI	-0.189835	1152.95	0.45056	Spearman's rank correlation rho	two.sided	Baseline vs Baseline	0.959284		Increase
AGP	VORMII1N8H9S4	SLEDAI-2K	0.363356	616.908	0.138307	Spearman's rank correlation rho	two.sided	Baseline vs Baseline	0.959284		Increase
AGP	VORMII1N8H9S4	UPCR	0.185951	788.814	0.46005	Spearman's rank correlation rho	two.sided	Baseline vs Baseline	0.959284		Increase
AGP	VORMII1N8H9S4	eGFR	-0.0970573	1063.05	0.701628	Spearman's rank correlation rho	two.sided	Baseline vs Baseline	0.98015		Increase
C3	CIIIKTVLT1N2H5	AI	0.20758	767.855	0.408508	Spearman's rank correlation rho	two.sided	Baseline vs Baseline	0.959284		Decrease
C3	CIIIKTVLT1N2H5	CI	-0.0347823	1179.65	0.887584	Spearman's rank correlation rho	two.sided	Baseline vs Baseline	0.993289		Decrease
C3	CIIIKTVLT1N2H5	SLEDAI-2K	-0.167107	1330.5	0.494111	Spearman's rank correlation rho	two.sided	Baseline vs Baseline	0.959284		Decrease
C3	CIIIKTVLT1N2H5	UPCR	-0.406497	1603.41	0.0841535	Spearman's rank correlation rho	two.sided	Baseline vs Baseline	0.959284		Decrease
C3	CIIIKTVLT1N2H5	eGFR	-0.294866	1476.15	0.220383	Spearman's rank correlation rho	two.sided	Baseline vs Baseline	0.959284		Decrease
C3	CIIIKTVLT1N2H6	AI	-0.138041	1102.76	0.584902	Spearman's rank correlation rho	two.sided	Baseline vs Baseline	0.971161		Increase
C3	CIIIKTVLT1N2H6	CI	0.00732258	1131.65	0.976265	Spearman's rank correlation rho	two.sided	Baseline vs Baseline	0.997608		Increase
C3	CIIIKTVLT1N2H6	SLEDAI-2K	-0.0659633	1215.2	0.788469	Spearman's rank correlation rho	two.sided	Baseline vs Baseline	0.983502		Increase
C3	CIIIKTVLT1N2H6	UPCR	-0.00263389	1143	0.991462	Spearman's rank correlation rho	two.sided	Baseline vs Baseline	0.997608		Increase
C3	CIIIKTVLT1N2H6	eGFR	0.0693287	1060.97	0.777928	Spearman's rank correlation rho	two.sided	Baseline vs Baseline	0.983502		Increase
Fab	F	AI	-0.242869	1204.34	0.331511	Spearman's rank correlation rho	two.sided	Baseline vs Baseline	0.959284		Decrease
Fab	F	CI	-0.226085	1397.74	0.352005	Spearman's rank correlation rho	two.sided	Baseline vs Baseline	0.959284		Decrease
Fab	F	SLEDAI-2K	0.0941076	1032.72	0.701564	Spearman's rank correlation rho	two.sided	Baseline vs Baseline	0.98015		Decrease
Fab	F	UPCR	0.352063	738.648	0.139345	Spearman's rank correlation rho	two.sided	Baseline vs Baseline	0.959284		Decrease
Fab	F	eGFR	-0.0482668	1195.02	0.844438	Spearman's rank correlation rho	two.sided	Baseline vs Baseline	0.993289		Decrease
Fab	G0	AI	0.33109	648.174	0.179572	Spearman's rank correlation rho	two.sided	Baseline vs Baseline	0.959284		Decrease
Fab	G0	CI	0.165673	951.132	0.497876	Spearman's rank correlation rho	two.sided	Baseline vs Baseline	0.959284		Decrease
Fab	G0	SLEDAI-2K	0.109059	1015.67	0.656728	Spearman's rank correlation rho	two.sided	Baseline vs Baseline	0.98015		Decrease
Fab	G0	UPCR	-0.239684	1413.24	0.322988	Spearman's rank correlation rho	two.sided	Baseline vs Baseline	0.959284		Decrease
Fab	G0	eGFR	-0.0315928	1176.02	0.897839	Spearman's rank correlation rho	two.sided	Baseline vs Baseline	0.993289		Decrease
Fab	G1	AI	0.380909	599.899	0.118875	Spearman's rank correlation rho	two.sided	Baseline vs Baseline	0.959284		Decrease
Fab	G1	CI	0.263613	839.481	0.275499	Spearman's rank correlation rho	two.sided	Baseline vs Baseline	0.959284		Decrease
Fab	G1	SLEDAI-2K	0.0114336	1126.97	0.962947	Spearman's rank correlation rho	two.sided	Baseline vs Baseline	0.997608		Decrease
Fab	G1	UPCR	-0.341528	1529.34	0.152409	Spearman's rank correlation rho	two.sided	Baseline vs Baseline	0.959284		Decrease
Fab	G1	eGFR	0.0939008	1032.95	0.702192	Spearman's rank correlation rho	two.sided	Baseline vs Baseline	0.98015		Decrease
Fab	GP10	AI	0.221073	754.781	0.378006	Spearman's rank correlation rho	two.sided	Baseline vs Baseline	0.959284		Decrease
Fab	GP10	CI	0.28375	816.525	0.239091	Spearman's rank correlation rho	two.sided	Baseline vs Baseline	0.959284		Decrease
Fab	GP10	SLEDAI-2K	0.0167107	1120.95	0.945866	Spearman's rank correlation rho	two.sided	Baseline vs Baseline	0.997608		Decrease
Fab	GP10	UPCR	-0.34504	1533.35	0.147964	Spearman's rank correlation rho	two.sided	Baseline vs Baseline	0.959284		Decrease
Fab	GP10	eGFR	0.0245722	1111.99	0.920463	Spearman's rank correlation rho	two.sided	Baseline vs Baseline	0.997099		Decrease
Fab	GP12	AI	-0.1287	1093.71	0.610786	Spearman's rank correlation rho	two.sided	Baseline vs Baseline	0.979606		Decrease
Fab	GP12	CI	-0.206863	1375.82	0.395477	Spearman's rank correlation rho	two.sided	Baseline vs Baseline	0.959284		Decrease
Fab	GP12	SLEDAI-2K	0.200528	911.398	0.410421	Spearman's rank correlation rho	two.sided	Baseline vs Baseline	0.959284		Decrease
Fab	GP12	UPCR	0.212467	897.787	0.382509	Spearman's rank correlation rho	two.sided	Baseline vs Baseline	0.959284		Decrease
Fab	GP12	eGFR	-0.167617	1331.08	0.492774	Spearman's rank correlation rho	two.sided	Baseline vs Baseline	0.959284		Decrease
Fab	GP15	AI	0.332128	647.168	0.178129	Spearman's rank correlation rho	two.sided	Baseline vs Baseline	0.959284		Increase
Fab	GP15	CI	0.171165	944.872	0.483529	Spearman's rank correlation rho	two.sided	Baseline vs Baseline	0.959284		Increase
Fab	GP15	SLEDAI-2K	0.037819	1096.89	0.877837	Spearman's rank correlation rho	two.sided	Baseline vs Baseline	0.993289		Increase
Fab	GP15	UPCR	-0.252853	1428.25	0.296285	Spearman's rank correlation rho	two.sided	Baseline vs Baseline	0.959284		Increase
Fab	GP15	eGFR	-0.231681	1404.12	0.339889	Spearman's rank correlation rho	two.sided	Baseline vs Baseline	0.959284		Increase
Fab	GP16	AI	-0.14842	1112.82	0.556696	Spearman's rank correlation rho	two.sided	Baseline vs Baseline	0.971161		Decrease
Fab	GP16	CI	-0.0961089	1249.56	0.695504	Spearman's rank correlation rho	two.sided	Baseline vs Baseline	0.98015		Decrease
Fab	GP16	SLEDAI-2K	-0.315744	1499.95	0.187888	Spearman's rank correlation rho	two.sided	Baseline vs Baseline	0.959284		Decrease
Fab	GP16	UPCR	-0.148376	1309.15	0.54437	Spearman's rank correlation rho	two.sided	Baseline vs Baseline	0.971161		Decrease
Fab	GP16	eGFR	0.156209	961.922	0.523075	Spearman's rank correlation rho	two.sided	Baseline vs Baseline	0.970738		Decrease
Fab	GP17	AI	0.560466	425.909	0.015548	Spearman's rank correlation rho	two.sided	Baseline vs Baseline	0.573939	*	Decrease
Fab	GP17	CI	-0.031121	1175.48	0.899357	Spearman's rank correlation rho	two.sided	Baseline vs Baseline	0.993289		Decrease
Fab	GP17	SLEDAI-2K	0.132806	988.601	0.587819	Spearman's rank correlation rho	two.sided	Baseline vs Baseline	0.971161		Decrease
Fab	GP17	UPCR	0.0201932	1116.98	0.934605	Spearman's rank correlation rho	two.sided	Baseline vs Baseline	0.997608		Decrease
Fab	GP17	eGFR	-0.105309	1260.05	0.667875	Spearman's rank correlation rho	two.sided	Baseline vs Baseline	0.98015		Decrease
Fab	GP18	AI	0.40997	571.739	0.0910845	Spearman's rank correlation rho	two.sided	Baseline vs Baseline	0.959284		Decrease
Fab	GP18	CI	0.275512	825.916	0.253592	Spearman's rank correlation rho	two.sided	Baseline vs Baseline	0.959284		Decrease
Fab	GP18	SLEDAI-2K	0.0571682	1074.83	0.816179	Spearman's rank correlation rho	two.sided	Baseline vs Baseline	0.987961		Decrease
Fab	GP18	UPCR	-0.242318	1416.24	0.317537	Spearman's rank correlation rho	two.sided	Baseline vs Baseline	0.959284		Decrease
Fab	GP18	eGFR	-0.0482668	1195.02	0.844438	Spearman's rank correlation rho	two.sided	Baseline vs Baseline	0.993289		Decrease
Fab	GP19	AI	0.180595	794.004	0.473299	Spearman's rank correlation rho	two.sided	Baseline vs Baseline	0.959284		Decrease
Fab	GP19	CI	0.408234	674.613	0.0827098	Spearman's rank correlation rho	two.sided	Baseline vs Baseline	0.959284		Decrease
Fab	GP19	SLEDAI-2K	-0.0686018	1218.21	0.780202	Spearman's rank correlation rho	two.sided	Baseline vs Baseline	0.983502		Decrease
Fab	GP19	UPCR	-0.294118	1475.29	0.221611	Spearman's rank correlation rho	two.sided	Baseline vs Baseline	0.959284		Decrease
Fab	GP19	eGFR	-0.033348	1178.02	0.892194	Spearman's rank correlation rho	two.sided	Baseline vs Baseline	0.993289		Decrease
Fab	GP2	AI	0.174367	800.038	0.488939	Spearman's rank correlation rho	two.sided	Baseline vs Baseline	0.959284		Increase
Fab	GP2	CI	-0.0897016	1242.26	0.714967	Spearman's rank correlation rho	two.sided	Baseline vs Baseline	0.98015		Increase
Fab	GP2	SLEDAI-2K	-0.248022	1422.75	0.305921	Spearman's rank correlation rho	two.sided	Baseline vs Baseline	0.959284		Increase
Fab	GP2	UPCR	-0.0886743	1241.09	0.718104	Spearman's rank correlation rho	two.sided	Baseline vs Baseline	0.98015		Increase
Fab	GP2	eGFR	0.128126	993.936	0.601157	Spearman's rank correlation rho	two.sided	Baseline vs Baseline	0.971161		Increase
Fab	GP20	AI	0.336279	643.145	0.172436	Spearman's rank correlation rho	two.sided	Baseline vs Baseline	0.959284		Increase
Fab	GP20	CI	0.0118992	1126.43	0.961439	Spearman's rank correlation rho	two.sided	Baseline vs Baseline	0.997608		Increase
Fab	GP20	SLEDAI-2K	0.0633248	1067.81	0.796758	Spearman's rank correlation rho	two.sided	Baseline vs Baseline	0.98519		Increase
Fab	GP20	UPCR	-0.28446	1464.28	0.237866	Spearman's rank correlation rho	two.sided	Baseline vs Baseline	0.959284		Increase
Fab	GP20	eGFR	0.0245722	1111.99	0.920463	Spearman's rank correlation rho	two.sided	Baseline vs Baseline	0.997099		Increase
Fab	GP22	AI	0.55839	427.92	0.0160192	Spearman's rank correlation rho	two.sided	Baseline vs Baseline	0.573939	*	Decrease
Fab	GP22	CI	-0.123569	1280.87	0.614265	Spearman's rank correlation rho	two.sided	Baseline vs Baseline	0.979606		Decrease
Fab	GP22	SLEDAI-2K	0.374671	712.875	0.113995	Spearman's rank correlation rho	two.sided	Baseline vs Baseline	0.959284		Decrease
Fab	GP22	UPCR	-0.0570676	1205.06	0.816497	Spearman's rank correlation rho	two.sided	Baseline vs Baseline	0.987961		Decrease
Fab	GP22	eGFR	-0.0482668	1195.02	0.844438	Spearman's rank correlation rho	two.sided	Baseline vs Baseline	0.993289		Decrease
Fab	GP25	AI	0.217959	757.798	0.384929	Spearman's rank correlation rho	two.sided	Baseline vs Baseline	0.959284		Increase
Fab	GP25	CI	0.144621	975.132	0.554714	Spearman's rank correlation rho	two.sided	Baseline vs Baseline	0.971161		Increase
Fab	GP25	SLEDAI-2K	-0.204046	1372.61	0.402084	Spearman's rank correlation rho	two.sided	Baseline vs Baseline	0.959284		Increase
Fab	GP25	UPCR	0.0544337	1077.95	0.824838	Spearman's rank correlation rho	two.sided	Baseline vs Baseline	0.991988		Increase
Fab	GP25	eGFR	0.148311	970.926	0.544548	Spearman's rank correlation rho	two.sided	Baseline vs Baseline	0.971161		Increase
Fab	GP3	AI	-0.12351	1088.68	0.625361	Spearman's rank correlation rho	two.sided	Baseline vs Baseline	0.979606		Decrease
Fab	GP3	CI	-0.227915	1399.82	0.348014	Spearman's rank correlation rho	two.sided	Baseline vs Baseline	0.959284		Decrease
Fab	GP3	SLEDAI-2K	0.223396	885.329	0.357915	Spearman's rank correlation rho	two.sided	Baseline vs Baseline	0.959284		Decrease
Fab	GP3	UPCR	0.188762	924.811	0.43897	Spearman's rank correlation rho	two.sided	Baseline vs Baseline	0.959284		Decrease
Fab	GP3	eGFR	-0.217639	1388.11	0.370754	Spearman's rank correlation rho	two.sided	Baseline vs Baseline	0.959284		Decrease
Fab	GP5	AI	-0.346658	1304.91	0.158743	Spearman's rank correlation rho	two.sided	Baseline vs Baseline	0.959284		Decrease
Fab	GP5	CI	-0.316702	1501.04	0.18648	Spearman's rank correlation rho	two.sided	Baseline vs Baseline	0.959284		Decrease
Fab	GP5	SLEDAI-2K	-0.0237468	1167.07	0.923127	Spearman's rank correlation rho	two.sided	Baseline vs Baseline	0.997608		Decrease
Fab	GP5	UPCR	0.178227	936.822	0.465386	Spearman's rank correlation rho	two.sided	Baseline vs Baseline	0.959284		Decrease
Fab	GP5	eGFR	0.145678	973.927	0.551793	Spearman's rank correlation rho	two.sided	Baseline vs Baseline	0.971161		Decrease
Fab	GP8	AI	0.615474	372.605	0.00654771	Spearman's rank correlation rho	two.sided	Baseline vs Baseline	0.396137	*	Decrease
Fab	GP8	CI	0.172996	942.785	0.478792	Spearman's rank correlation rho	two.sided	Baseline vs Baseline	0.959284		Decrease
Fab	GP8	SLEDAI-2K	0.148637	970.553	0.543653	Spearman's rank correlation rho	two.sided	Baseline vs Baseline	0.971161		Decrease
Fab	GP8	UPCR	-0.243196	1417.24	0.315732	Spearman's rank correlation rho	two.sided	Baseline vs Baseline	0.959284		Decrease
Fab	GP8	eGFR	-0.286968	1467.14	0.233574	Spearman's rank correlation rho	two.sided	Baseline vs Baseline	0.959284		Decrease
Fab	GP9	AI	0.281271	696.449	0.258192	Spearman's rank correlation rho	two.sided	Baseline vs Baseline	0.959284		Decrease
Fab	GP9	CI	0.265444	837.394	0.272054	Spearman's rank correlation rho	two.sided	Baseline vs Baseline	0.959284		Decrease
Fab	GP9	SLEDAI-2K	0.0360599	1098.89	0.883481	Spearman's rank correlation rho	two.sided	Baseline vs Baseline	0.993289		Decrease
Fab	GP9	UPCR	-0.362599	1553.36	0.127084	Spearman's rank correlation rho	two.sided	Baseline vs Baseline	0.959284		Decrease
Fab	GP9	eGFR	-0.0517771	1199.03	0.83327	Spearman's rank correlation rho	two.sided	Baseline vs Baseline	0.993289		Decrease
Fab	S0	AI	0.339393	640.128	0.168247	Spearman's rank correlation rho	two.sided	Baseline vs Baseline	0.959284		Increase
Fab	S0	CI	0.259036	844.699	0.284227	Spearman's rank correlation rho	two.sided	Baseline vs Baseline	0.959284		Increase
Fab	S0	SLEDAI-2K	-0.0747584	1225.22	0.761	Spearman's rank correlation rho	two.sided	Baseline vs Baseline	0.981012		Increase
Fab	S0	UPCR	-0.118525	1275.12	0.628901	Spearman's rank correlation rho	two.sided	Baseline vs Baseline	0.979606		Increase
Fab	S0	eGFR	0.156209	961.922	0.523075	Spearman's rank correlation rho	two.sided	Baseline vs Baseline	0.970738		Increase
Fab	S1	AI	-0.470169	1424.59	0.0489578	Spearman's rank correlation rho	two.sided	Baseline vs Baseline	0.959284	*	Increase
Fab	S1	CI	-0.134552	1293.39	0.582874	Spearman's rank correlation rho	two.sided	Baseline vs Baseline	0.971161		Increase
Fab	S1	SLEDAI-2K	-0.167107	1330.5	0.494111	Spearman's rank correlation rho	two.sided	Baseline vs Baseline	0.959284		Increase
Fab	S1	UPCR	0.157155	960.843	0.520528	Spearman's rank correlation rho	two.sided	Baseline vs Baseline	0.970477		Increase
Fab	S1	eGFR	0.351909	738.824	0.13953	Spearman's rank correlation rho	two.sided	Baseline vs Baseline	0.959284		Increase
Fab	S2	AI	-0.203428	1166.12	0.418152	Spearman's rank correlation rho	two.sided	Baseline vs Baseline	0.959284		Decrease
Fab	S2	CI	-0.227915	1399.82	0.348014	Spearman's rank correlation rho	two.sided	Baseline vs Baseline	0.959284		Decrease
Fab	S2	SLEDAI-2K	0.101144	1024.7	0.680336	Spearman's rank correlation rho	two.sided	Baseline vs Baseline	0.98015		Decrease
Fab	S2	UPCR	0.0921862	1034.91	0.707399	Spearman's rank correlation rho	two.sided	Baseline vs Baseline	0.98015		Decrease
Fab	S2	eGFR	-0.200965	1369.1	0.40938	Spearman's rank correlation rho	two.sided	Baseline vs Baseline	0.959284		Decrease
Fc	B	AI	-0.0404781	1008.22	0.873299	Spearman's rank correlation rho	two.sided	Baseline vs Baseline	0.993289		Increase
Fc	B	CI	0.134552	986.61	0.582874	Spearman's rank correlation rho	two.sided	Baseline vs Baseline	0.971161		Increase
Fc	B	SLEDAI-2K	-0.315744	1499.95	0.187888	Spearman's rank correlation rho	two.sided	Baseline vs Baseline	0.959284		Increase
Fc	B	UPCR	-0.219491	1390.22	0.366597	Spearman's rank correlation rho	two.sided	Baseline vs Baseline	0.959284		Increase
Fc	B	eGFR	0.147433	971.926	0.546959	Spearman's rank correlation rho	two.sided	Baseline vs Baseline	0.971161		Increase
Fc	GP1	AI	0.469131	514.412	0.0495277	Spearman's rank correlation rho	two.sided	Baseline vs Baseline	0.959284	*	Increase
Fc	GP1	CI	-0.176657	1341.39	0.469388	Spearman's rank correlation rho	two.sided	Baseline vs Baseline	0.959284		Increase
Fc	GP1	SLEDAI-2K	0.203167	908.39	0.40416	Spearman's rank correlation rho	two.sided	Baseline vs Baseline	0.959284		Increase
Fc	GP1	UPCR	-0.139596	1299.14	0.568692	Spearman's rank correlation rho	two.sided	Baseline vs Baseline	0.971161		Increase
Fc	GP1	eGFR	0.129004	992.935	0.598646	Spearman's rank correlation rho	two.sided	Baseline vs Baseline	0.971161		Increase
Fc	GP11	AI	0.436956	545.59	0.0698068	Spearman's rank correlation rho	two.sided	Baseline vs Baseline	0.959284		Decrease
Fc	GP11	CI	0.00183065	1137.91	0.994066	Spearman's rank correlation rho	two.sided	Baseline vs Baseline	0.997608		Decrease
Fc	GP11	SLEDAI-2K	0.267371	835.197	0.268457	Spearman's rank correlation rho	two.sided	Baseline vs Baseline	0.959284		Decrease
Fc	GP11	UPCR	0.170325	945.83	0.485711	Spearman's rank correlation rho	two.sided	Baseline vs Baseline	0.959284		Decrease
Fc	GP11	eGFR	-0.123738	1281.06	0.613774	Spearman's rank correlation rho	two.sided	Baseline vs Baseline	0.979606		Decrease
Fc	GP14	AI	0.0768046	894.576	0.76196	Spearman's rank correlation rho	two.sided	Baseline vs Baseline	0.981012		Decrease
Fc	GP14	CI	0.141875	978.262	0.562334	Spearman's rank correlation rho	two.sided	Baseline vs Baseline	0.971161		Decrease
Fc	GP14	SLEDAI-2K	-0.451189	1654.36	0.0525062	Spearman's rank correlation rho	two.sided	Baseline vs Baseline	0.959284		Decrease
Fc	GP14	UPCR	-0.247586	1422.25	0.3068	Spearman's rank correlation rho	two.sided	Baseline vs Baseline	0.959284		Decrease
Fc	GP14	eGFR	0.200965	910.899	0.40938	Spearman's rank correlation rho	two.sided	Baseline vs Baseline	0.959284		Decrease
Fc	GP19	AI	0.0705772	900.611	0.780795	Spearman's rank correlation rho	two.sided	Baseline vs Baseline	0.983502		Increase
Fc	GP19	CI	0.248052	857.22	0.30586	Spearman's rank correlation rho	two.sided	Baseline vs Baseline	0.959284		Increase
Fc	GP19	SLEDAI-2K	-0.365876	1557.1	0.12343	Spearman's rank correlation rho	two.sided	Baseline vs Baseline	0.959284		Increase
Fc	GP19	UPCR	-0.187884	1354.19	0.441141	Spearman's rank correlation rho	two.sided	Baseline vs Baseline	0.959284		Increase
Fc	GP19	eGFR	0.056165	1075.97	0.819353	Spearman's rank correlation rho	two.sided	Baseline vs Baseline	0.988452		Increase
Fc	GP2	AI	0.183708	790.987	0.465574	Spearman's rank correlation rho	two.sided	Baseline vs Baseline	0.959284		Increase
Fc	GP2	CI	-0.226085	1397.74	0.352005	Spearman's rank correlation rho	two.sided	Baseline vs Baseline	0.959284		Increase
Fc	GP2	SLEDAI-2K	0.0149517	1122.96	0.951557	Spearman's rank correlation rho	two.sided	Baseline vs Baseline	0.997608		Increase
Fc	GP2	UPCR	0.163301	953.837	0.504136	Spearman's rank correlation rho	two.sided	Baseline vs Baseline	0.959488		Increase
Fc	GP2	eGFR	-0.0868802	1239.04	0.723592	Spearman's rank correlation rho	two.sided	Baseline vs Baseline	0.98015		Increase
Fc	GP21	AI	0.18786	786.964	0.455373	Spearman's rank correlation rho	two.sided	Baseline vs Baseline	0.959284		Decrease
Fc	GP21	CI	0.105262	1020	0.668016	Spearman's rank correlation rho	two.sided	Baseline vs Baseline	0.98015		Decrease
Fc	GP21	SLEDAI-2K	-0.00703608	1148.02	0.977193	Spearman's rank correlation rho	two.sided	Baseline vs Baseline	0.997608		Decrease
Fc	GP21	UPCR	0.0798947	1048.92	0.745082	Spearman's rank correlation rho	two.sided	Baseline vs Baseline	0.98015		Decrease
Fc	GP21	eGFR	-0.129882	1288.06	0.59614	Spearman's rank correlation rho	two.sided	Baseline vs Baseline	0.971161		Decrease
Fc	GP22	AI	0.595754	391.714	0.00908277	Spearman's rank correlation rho	two.sided	Baseline vs Baseline	0.473414	*	Increase
Fc	GP22	CI	-0.334093	1520.87	0.162123	Spearman's rank correlation rho	two.sided	Baseline vs Baseline	0.959284		Increase
Fc	GP22	SLEDAI-2K	0.265612	837.202	0.271738	Spearman's rank correlation rho	two.sided	Baseline vs Baseline	0.959284		Increase
Fc	GP22	UPCR	0.338894	753.661	0.155803	Spearman's rank correlation rho	two.sided	Baseline vs Baseline	0.959284		Increase
Fc	GP22	eGFR	0.191312	921.904	0.432697	Spearman's rank correlation rho	two.sided	Baseline vs Baseline	0.959284		Increase
Fc	GP24	AI	0.151533	822.164	0.548353	Spearman's rank correlation rho	two.sided	Baseline vs Baseline	0.971161		Increase
Fc	GP24	CI	-0.167504	1330.95	0.493071	Spearman's rank correlation rho	two.sided	Baseline vs Baseline	0.959284		Increase
Fc	GP24	SLEDAI-2K	-0.201408	1369.61	0.408328	Spearman's rank correlation rho	two.sided	Baseline vs Baseline	0.959284		Increase
Fc	GP24	UPCR	-0.0131695	1155.01	0.957326	Spearman's rank correlation rho	two.sided	Baseline vs Baseline	0.997608		Increase
Fc	GP24	eGFR	0.300132	797.85	0.211864	Spearman's rank correlation rho	two.sided	Baseline vs Baseline	0.959284		Increase
Fc	GP25	AI	0.411008	570.733	0.0901883	Spearman's rank correlation rho	two.sided	Baseline vs Baseline	0.959284		Increase
Fc	GP25	CI	-0.00549194	1146.26	0.982198	Spearman's rank correlation rho	two.sided	Baseline vs Baseline	0.997608		Increase
Fc	GP25	SLEDAI-2K	0.12489	997.625	0.610451	Spearman's rank correlation rho	two.sided	Baseline vs Baseline	0.979606		Increase
Fc	GP25	UPCR	0.195786	916.804	0.421805	Spearman's rank correlation rho	two.sided	Baseline vs Baseline	0.959284		Increase
Fc	GP25	eGFR	0.0140412	1123.99	0.954504	Spearman's rank correlation rho	two.sided	Baseline vs Baseline	0.997608		Increase
Fc	GP26	AI	-0.296839	1256.64	0.231632	Spearman's rank correlation rho	two.sided	Baseline vs Baseline	0.959284		Increase
Fc	GP26	CI	-0.26819	1445.74	0.266938	Spearman's rank correlation rho	two.sided	Baseline vs Baseline	0.959284		Increase
Fc	GP26	SLEDAI-2K	0.151276	967.546	0.53644	Spearman's rank correlation rho	two.sided	Baseline vs Baseline	0.971161		Increase
Fc	GP26	UPCR	0.267779	834.732	0.2677	Spearman's rank correlation rho	two.sided	Baseline vs Baseline	0.959284		Increase
Fc	GP26	eGFR	-0.0456341	1192.02	0.852832	Spearman's rank correlation rho	two.sided	Baseline vs Baseline	0.993289		Increase
Fc	GP4	AI	-0.184746	1148.02	0.463013	Spearman's rank correlation rho	two.sided	Baseline vs Baseline	0.959284		Increase
Fc	GP4	CI	-0.168419	1332	0.490677	Spearman's rank correlation rho	two.sided	Baseline vs Baseline	0.959284		Increase
Fc	GP4	SLEDAI-2K	-0.193492	1360.58	0.427371	Spearman's rank correlation rho	two.sided	Baseline vs Baseline	0.959284		Increase
Fc	GP4	UPCR	-0.114135	1270.11	0.641749	Spearman's rank correlation rho	two.sided	Baseline vs Baseline	0.98015		Increase
Fc	GP4	eGFR	0.216762	892.892	0.372734	Spearman's rank correlation rho	two.sided	Baseline vs Baseline	0.959284		Increase
Fc	GP5	AI	0.372606	607.945	0.12781	Spearman's rank correlation rho	two.sided	Baseline vs Baseline	0.959284		Decrease
Fc	GP5	CI	-0.0805484	1231.83	0.743063	Spearman's rank correlation rho	two.sided	Baseline vs Baseline	0.98015		Decrease
Fc	GP5	SLEDAI-2K	0.354443	735.935	0.136506	Spearman's rank correlation rho	two.sided	Baseline vs Baseline	0.959284		Decrease
Fc	GP5	UPCR	0.139596	980.86	0.568692	Spearman's rank correlation rho	two.sided	Baseline vs Baseline	0.971161		Decrease
Fc	GP5	eGFR	-0.0447565	1191.02	0.855634	Spearman's rank correlation rho	two.sided	Baseline vs Baseline	0.993289		Decrease
Fc	GP8	AI	0.49404	490.275	0.0371697	Spearman's rank correlation rho	two.sided	Baseline vs Baseline	0.917863	*	Decrease
Fc	GP8	CI	-0.233407	1406.08	0.3362	Spearman's rank correlation rho	two.sided	Baseline vs Baseline	0.959284		Decrease
Fc	GP8	SLEDAI-2K	-0.0386985	1184.12	0.875017	Spearman's rank correlation rho	two.sided	Baseline vs Baseline	0.993289		Decrease
Fc	GP8	UPCR	0.143108	976.857	0.558907	Spearman's rank correlation rho	two.sided	Baseline vs Baseline	0.971161		Decrease
Fc	GP8	eGFR	-0.0763493	1227.04	0.75606	Spearman's rank correlation rho	two.sided	Baseline vs Baseline	0.980528		Decrease
Fc	S2	AI	-0.062274	1029.34	0.806088	Spearman's rank correlation rho	two.sided	Baseline vs Baseline	0.987213		Decrease
Fc	S2	CI	-0.162012	1324.69	0.507554	Spearman's rank correlation rho	two.sided	Baseline vs Baseline	0.960439		Decrease
Fc	S2	SLEDAI-2K	-0.0571682	1205.17	0.816179	Spearman's rank correlation rho	two.sided	Baseline vs Baseline	0.987961		Decrease
Fc	S2	UPCR	0.0676032	1062.93	0.783328	Spearman's rank correlation rho	two.sided	Baseline vs Baseline	0.983502		Decrease
Fc	S2	eGFR	0.0342255	1100.98	0.889373	Spearman's rank correlation rho	two.sided	Baseline vs Baseline	0.993289		Decrease
IgG	GP13	AI	-0.223148	1185.23	0.373428	Spearman's rank correlation rho	two.sided	Baseline vs Baseline	0.959284		Decrease
IgG	GP13	CI	-0.0576653	1205.74	0.814607	Spearman's rank correlation rho	two.sided	Baseline vs Baseline	0.987961		Decrease
IgG	GP13	SLEDAI-2K	-0.386985	1581.16	0.101669	Spearman's rank correlation rho	two.sided	Baseline vs Baseline	0.959284		Decrease
IgG	GP13	UPCR	-0.0825286	1234.08	0.736957	Spearman's rank correlation rho	two.sided	Baseline vs Baseline	0.98015		Decrease
IgG	GP13	eGFR	0.53971	524.73	0.0170759	Spearman's rank correlation rho	two.sided	Baseline vs Baseline	0.573939	*	Decrease
IgG	GP16	AI	0.118321	854.347	0.64007	Spearman's rank correlation rho	two.sided	Baseline vs Baseline	0.98015		Increase
IgG	GP16	CI	0.0439355	1089.91	0.858256	Spearman's rank correlation rho	two.sided	Baseline vs Baseline	0.993289		Increase
IgG	GP16	SLEDAI-2K	-0.365876	1557.1	0.12343	Spearman's rank correlation rho	two.sided	Baseline vs Baseline	0.959284		Increase
IgG	GP16	UPCR	-0.0263389	1170.03	0.914763	Spearman's rank correlation rho	two.sided	Baseline vs Baseline	0.996318		Increase
IgG	GP16	eGFR	0.00877578	1130	0.971556	Spearman's rank correlation rho	two.sided	Baseline vs Baseline	0.997608		Increase
IgG	GP17	AI	0.436956	545.59	0.0698068	Spearman's rank correlation rho	two.sided	Baseline vs Baseline	0.959284		Increase
IgG	GP17	CI	0.216016	893.742	0.374421	Spearman's rank correlation rho	two.sided	Baseline vs Baseline	0.959284		Increase
IgG	GP17	SLEDAI-2K	-0.32278	1507.97	0.177703	Spearman's rank correlation rho	two.sided	Baseline vs Baseline	0.959284		Increase
IgG	GP17	UPCR	0.0816506	1046.92	0.739663	Spearman's rank correlation rho	two.sided	Baseline vs Baseline	0.98015		Increase
IgG	GP17	eGFR	-0.0982887	1252.05	0.688923	Spearman's rank correlation rho	two.sided	Baseline vs Baseline	0.98015		Increase
IgG	GP19	AI	0.0819941	889.548	0.74636	Spearman's rank correlation rho	two.sided	Baseline vs Baseline	0.98015		Increase
IgG	GP19	CI	0.258121	845.742	0.285993	Spearman's rank correlation rho	two.sided	Baseline vs Baseline	0.959284		Increase
IgG	GP19	SLEDAI-2K	-0.330696	1516.99	0.166699	Spearman's rank correlation rho	two.sided	Baseline vs Baseline	0.959284		Increase
IgG	GP19	UPCR	-0.179105	1344.18	0.463155	Spearman's rank correlation rho	two.sided	Baseline vs Baseline	0.959284		Increase
IgG	GP19	eGFR	0.0526547	1079.97	0.830483	Spearman's rank correlation rho	two.sided	Baseline vs Baseline	0.991988		Increase
IgG	GP20	AI	0.204466	770.872	0.41573	Spearman's rank correlation rho	two.sided	Baseline vs Baseline	0.959284		Decrease
IgG	GP20	CI	0.111669	1012.7	0.64901	Spearman's rank correlation rho	two.sided	Baseline vs Baseline	0.98015		Decrease
IgG	GP20	SLEDAI-2K	0.0290238	1106.91	0.906109	Spearman's rank correlation rho	two.sided	Baseline vs Baseline	0.993289		Decrease
IgG	GP20	UPCR	-0.358209	1548.36	0.132096	Spearman's rank correlation rho	two.sided	Baseline vs Baseline	0.959284		Decrease
IgG	GP20	eGFR	0.401931	681.799	0.0880376	Spearman's rank correlation rho	two.sided	Baseline vs Baseline	0.959284		Decrease
IgG	GP22	AI	0.604058	383.668	0.00793352	Spearman's rank correlation rho	two.sided	Baseline vs Baseline	0.436343	*	Increase
IgG	GP22	CI	-0.353315	1542.78	0.137847	Spearman's rank correlation rho	two.sided	Baseline vs Baseline	0.959284		Increase
IgG	GP22	SLEDAI-2K	0.295516	803.112	0.21932	Spearman's rank correlation rho	two.sided	Baseline vs Baseline	0.959284		Increase
IgG	GP22	UPCR	0.385426	700.614	0.103173	Spearman's rank correlation rho	two.sided	Baseline vs Baseline	0.959284		Increase
IgG	GP22	eGFR	0.0465116	1086.98	0.850032	Spearman's rank correlation rho	two.sided	Baseline vs Baseline	0.993289		Increase
IgG	GP23	AI	-0.152571	1116.84	0.545584	Spearman's rank correlation rho	two.sided	Baseline vs Baseline	0.971161		Increase
IgG	GP23	CI	0.0173911	1120.17	0.943665	Spearman's rank correlation rho	two.sided	Baseline vs Baseline	0.997608		Increase
IgG	GP23	SLEDAI-2K	-0.295516	1476.89	0.21932	Spearman's rank correlation rho	two.sided	Baseline vs Baseline	0.959284		Increase
IgG	GP23	UPCR	-0.00351185	1144	0.988616	Spearman's rank correlation rho	two.sided	Baseline vs Baseline	0.997608		Increase
IgG	GP23	eGFR	0.145678	973.927	0.551793	Spearman's rank correlation rho	two.sided	Baseline vs Baseline	0.971161		Increase
IgG	GP24	AI	0.278157	699.466	0.263723	Spearman's rank correlation rho	two.sided	Baseline vs Baseline	0.959284		Increase
IgG	GP24	CI	0.157436	960.524	0.519776	Spearman's rank correlation rho	two.sided	Baseline vs Baseline	0.970477		Increase
IgG	GP24	SLEDAI-2K	-0.196131	1363.59	0.420972	Spearman's rank correlation rho	two.sided	Baseline vs Baseline	0.959284		Increase
IgG	GP24	UPCR	-0.136084	1295.14	0.578551	Spearman's rank correlation rho	two.sided	Baseline vs Baseline	0.971161		Increase
IgG	GP24	eGFR	0.223782	884.888	0.357061	Spearman's rank correlation rho	two.sided	Baseline vs Baseline	0.959284		Increase
IgG	GP3	AI	-0.282309	1242.56	0.256364	Spearman's rank correlation rho	two.sided	Baseline vs Baseline	0.959284		Decrease
IgG	GP3	CI	-0.0887863	1241.22	0.717762	Spearman's rank correlation rho	two.sided	Baseline vs Baseline	0.98015		Decrease
IgG	GP3	SLEDAI-2K	-0.0202287	1163.06	0.93449	Spearman's rank correlation rho	two.sided	Baseline vs Baseline	0.997608		Decrease
IgG	GP3	UPCR	0.236172	870.764	0.330341	Spearman's rank correlation rho	two.sided	Baseline vs Baseline	0.959284		Decrease
IgG	GP3	eGFR	-0.00175516	1142	0.99431	Spearman's rank correlation rho	two.sided	Baseline vs Baseline	0.997608		Decrease
IgG	GP5	AI	0.261551	715.557	0.294458	Spearman's rank correlation rho	two.sided	Baseline vs Baseline	0.959284		Decrease
IgG	GP5	CI	-0.106177	1261.04	0.665289	Spearman's rank correlation rho	two.sided	Baseline vs Baseline	0.98015		Decrease
IgG	GP5	SLEDAI-2K	0.0299034	1105.91	0.903277	Spearman's rank correlation rho	two.sided	Baseline vs Baseline	0.993289		Decrease
IgG	GP5	UPCR	0.0649693	1065.94	0.791589	Spearman's rank correlation rho	two.sided	Baseline vs Baseline	0.983502		Decrease
IgG	GP5	eGFR	0.0482668	1084.98	0.844438	Spearman's rank correlation rho	two.sided	Baseline vs Baseline	0.993289		Decrease
IgG	GP7	AI	0.0394402	930.782	0.876524	Spearman's rank correlation rho	two.sided	Baseline vs Baseline	0.993289		Decrease
IgG	GP7	CI	-0.0329516	1177.56	0.893468	Spearman's rank correlation rho	two.sided	Baseline vs Baseline	0.993289		Decrease
IgG	GP7	SLEDAI-2K	0.14336	976.569	0.558207	Spearman's rank correlation rho	two.sided	Baseline vs Baseline	0.971161		Decrease
IgG	GP7	UPCR	-0.00702371	1148.01	0.977234	Spearman's rank correlation rho	two.sided	Baseline vs Baseline	0.997608		Decrease
IgG	GP7	eGFR	-0.117595	1274.06	0.631613	Spearman's rank correlation rho	two.sided	Baseline vs Baseline	0.98015		Decrease
IgG	GP8	AI	0.574996	411.828	0.0125484	Spearman's rank correlation rho	two.sided	Baseline vs Baseline	0.560199	*	Decrease
IgG	GP8	CI	-0.234323	1407.13	0.334254	Spearman's rank correlation rho	two.sided	Baseline vs Baseline	0.959284		Decrease
IgG	GP8	SLEDAI-2K	0.0853125	1042.74	0.728398	Spearman's rank correlation rho	two.sided	Baseline vs Baseline	0.98015		Decrease
IgG	GP8	UPCR	0.104478	1020.9	0.670357	Spearman's rank correlation rho	two.sided	Baseline vs Baseline	0.98015		Decrease
IgG	GP8	eGFR	-0.0421237	1188.02	0.864048	Spearman's rank correlation rho	two.sided	Baseline vs Baseline	0.993289		Decrease
IgG	S1	AI	-0.352886	1310.95	0.150894	Spearman's rank correlation rho	two.sided	Baseline vs Baseline	0.959284		Decrease
IgG	S1	CI	-0.111669	1267.3	0.64901	Spearman's rank correlation rho	two.sided	Baseline vs Baseline	0.98015		Decrease
IgG	S1	SLEDAI-2K	-0.0527706	1200.16	0.830115	Spearman's rank correlation rho	two.sided	Baseline vs Baseline	0.991988		Decrease
IgG	S1	UPCR	0.0640913	1066.94	0.794348	Spearman's rank correlation rho	two.sided	Baseline vs Baseline	0.984905		Decrease
IgG	S1	eGFR	0.0508995	1081.97	0.836059	Spearman's rank correlation rho	two.sided	Baseline vs Baseline	0.993289		Decrease
IgG	S2	AI	-0.261551	1222.44	0.294458	Spearman's rank correlation rho	two.sided	Baseline vs Baseline	0.959284		Decrease
IgG	S2	CI	-0.205032	1373.74	0.399765	Spearman's rank correlation rho	two.sided	Baseline vs Baseline	0.959284		Decrease
IgG	S2	SLEDAI-2K	-0.218998	1389.66	0.3677	Spearman's rank correlation rho	two.sided	Baseline vs Baseline	0.959284		Decrease
IgG	S2	UPCR	0.0316067	1103.97	0.897794	Spearman's rank correlation rho	two.sided	Baseline vs Baseline	0.993289		Decrease
IgG	S2	eGFR	0.215007	894.892	0.376712	Spearman's rank correlation rho	two.sided	Baseline vs Baseline	0.959284		Decrease
Serum	AF	AI	0.631043	357.519	0.00498043	Spearman's rank correlation rho	two.sided	Baseline vs Baseline	0.355734	*	Decrease
Serum	AF	CI	0.168419	948.002	0.490677	Spearman's rank correlation rho	two.sided	Baseline vs Baseline	0.959284		Decrease
Serum	AF	SLEDAI-2K	-0.223396	1394.67	0.357915	Spearman's rank correlation rho	two.sided	Baseline vs Baseline	0.959284		Decrease
Serum	AF	UPCR	-0.00351185	1144	0.988616	Spearman's rank correlation rho	two.sided	Baseline vs Baseline	0.997608		Decrease
Serum	AF	eGFR	-0.182536	1348.09	0.454485	Spearman's rank correlation rho	two.sided	Baseline vs Baseline	0.959284		Decrease
Serum	B	AI	-0.423463	1379.34	0.0799277	Spearman's rank correlation rho	two.sided	Baseline vs Baseline	0.959284		Decrease
Serum	B	CI	0.282835	817.568	0.240675	Spearman's rank correlation rho	two.sided	Baseline vs Baseline	0.959284		Decrease
Serum	B	SLEDAI-2K	-0.0290238	1173.09	0.906109	Spearman's rank correlation rho	two.sided	Baseline vs Baseline	0.993289		Decrease
Serum	B	UPCR	0.0289728	1106.97	0.906274	Spearman's rank correlation rho	two.sided	Baseline vs Baseline	0.993289		Decrease
Serum	B	eGFR	0.0666959	1063.97	0.786171	Spearman's rank correlation rho	two.sided	Baseline vs Baseline	0.983502		Decrease
Serum	G3	AI	0.695393	295.164	0.00135501	Spearman's rank correlation rho	two.sided	Baseline vs Baseline	0.269364	*	Increase
Serum	G3	CI	-0.123569	1280.87	0.614265	Spearman's rank correlation rho	two.sided	Baseline vs Baseline	0.979606		Increase
Serum	G3	SLEDAI-2K	-0.0765174	1227.23	0.755538	Spearman's rank correlation rho	two.sided	Baseline vs Baseline	0.980528		Increase
Serum	G3	UPCR	0.115013	1008.88	0.639172	Spearman's rank correlation rho	two.sided	Baseline vs Baseline	0.98015		Increase
Serum	G3	eGFR	-0.105309	1260.05	0.667875	Spearman's rank correlation rho	two.sided	Baseline vs Baseline	0.98015		Increase
Serum	G4	AI	0.720302	271.027	0.000747626	Spearman's rank correlation rho	two.sided	Baseline vs Baseline	0.269364	*	Decrease
Serum	G4	CI	0.0347823	1100.35	0.887584	Spearman's rank correlation rho	two.sided	Baseline vs Baseline	0.993289		Decrease
Serum	G4	SLEDAI-2K	-0.131047	1289.39	0.592818	Spearman's rank correlation rho	two.sided	Baseline vs Baseline	0.971161		Decrease
Serum	G4	UPCR	-0.0649693	1214.06	0.791589	Spearman's rank correlation rho	two.sided	Baseline vs Baseline	0.983502		Decrease
Serum	G4	eGFR	-0.211496	1381.11	0.384739	Spearman's rank correlation rho	two.sided	Baseline vs Baseline	0.959284		Decrease
Serum	GP10	AI	-0.430728	1386.38	0.0743527	Spearman's rank correlation rho	two.sided	Baseline vs Baseline	0.959284		Decrease
Serum	GP10	CI	-0.248968	1423.82	0.30402	Spearman's rank correlation rho	two.sided	Baseline vs Baseline	0.959284		Decrease
Serum	GP10	SLEDAI-2K	0.355322	734.933	0.135467	Spearman's rank correlation rho	two.sided	Baseline vs Baseline	0.959284		Decrease
Serum	GP10	UPCR	0.104478	1020.9	0.670357	Spearman's rank correlation rho	two.sided	Baseline vs Baseline	0.98015		Decrease
Serum	GP10	eGFR	0.101799	1023.95	0.678371	Spearman's rank correlation rho	two.sided	Baseline vs Baseline	0.98015		Decrease
Serum	GP11	AI	-0.577072	1528.18	0.0121606	Spearman's rank correlation rho	two.sided	Baseline vs Baseline	0.560199	*	Decrease
Serum	GP11	CI	-0.059496	1207.83	0.808823	Spearman's rank correlation rho	two.sided	Baseline vs Baseline	0.987961		Decrease
Serum	GP11	SLEDAI-2K	0.25242	852.242	0.297143	Spearman's rank correlation rho	two.sided	Baseline vs Baseline	0.959284		Decrease
Serum	GP11	UPCR	0.19842	913.801	0.415462	Spearman's rank correlation rho	two.sided	Baseline vs Baseline	0.959284		Decrease
Serum	GP11	eGFR	0.25362	850.873	0.294774	Spearman's rank correlation rho	two.sided	Baseline vs Baseline	0.959284		Decrease
Serum	GP16	AI	-0.512722	1465.83	0.0295724	Spearman's rank correlation rho	two.sided	Baseline vs Baseline	0.788078	*	Decrease
Serum	GP16	CI	-0.0732258	1223.48	0.765768	Spearman's rank correlation rho	two.sided	Baseline vs Baseline	0.981012		Decrease
Serum	GP16	SLEDAI-2K	0.296395	802.11	0.217887	Spearman's rank correlation rho	two.sided	Baseline vs Baseline	0.959284		Decrease
Serum	GP16	UPCR	0.024583	1111.98	0.920428	Spearman's rank correlation rho	two.sided	Baseline vs Baseline	0.997099		Decrease
Serum	GP16	eGFR	-0.0114085	1153.01	0.963028	Spearman's rank correlation rho	two.sided	Baseline vs Baseline	0.997608		Decrease
Serum	GP17	AI	-0.341469	1299.88	0.165493	Spearman's rank correlation rho	two.sided	Baseline vs Baseline	0.959284		Decrease
Serum	GP17	CI	0.172081	943.828	0.481157	Spearman's rank correlation rho	two.sided	Baseline vs Baseline	0.959284		Decrease
Serum	GP17	SLEDAI-2K	0.0729994	1056.78	0.766473	Spearman's rank correlation rho	two.sided	Baseline vs Baseline	0.981012		Decrease
Serum	GP17	UPCR	0.049166	1083.95	0.841574	Spearman's rank correlation rho	two.sided	Baseline vs Baseline	0.993289		Decrease
Serum	GP17	eGFR	0.22466	883.888	0.355129	Spearman's rank correlation rho	two.sided	Baseline vs Baseline	0.959284		Decrease
Serum	GP21	AI	-0.0062274	975.034	0.980435	Spearman's rank correlation rho	two.sided	Baseline vs Baseline	0.997608		Increase
Serum	GP21	CI	0.183065	931.306	0.453157	Spearman's rank correlation rho	two.sided	Baseline vs Baseline	0.959284		Increase
Serum	GP21	SLEDAI-2K	-0.237468	1410.71	0.327617	Spearman's rank correlation rho	two.sided	Baseline vs Baseline	0.959284		Increase
Serum	GP21	UPCR	-0.0131695	1155.01	0.957326	Spearman's rank correlation rho	two.sided	Baseline vs Baseline	0.997608		Increase
Serum	GP21	eGFR	-0.265906	1443.13	0.271188	Spearman's rank correlation rho	two.sided	Baseline vs Baseline	0.959284		Increase
Serum	GP22	AI	-0.0342507	1002.19	0.892675	Spearman's rank correlation rho	two.sided	Baseline vs Baseline	0.993289		Decrease
Serum	GP22	CI	0.26819	834.264	0.266938	Spearman's rank correlation rho	two.sided	Baseline vs Baseline	0.959284		Decrease
Serum	GP22	SLEDAI-2K	-0.00527706	1146.02	0.982894	Spearman's rank correlation rho	two.sided	Baseline vs Baseline	0.997608		Decrease
Serum	GP22	UPCR	0.121159	1001.88	0.62124	Spearman's rank correlation rho	two.sided	Baseline vs Baseline	0.979606		Decrease
Serum	GP22	eGFR	-0.222027	1393.11	0.360944	Spearman's rank correlation rho	two.sided	Baseline vs Baseline	0.959284		Decrease
Serum	GP23	AI	-0.343545	1301.89	0.16277	Spearman's rank correlation rho	two.sided	Baseline vs Baseline	0.959284		Decrease
Serum	GP23	CI	0.514411	553.571	0.0242342	Spearman's rank correlation rho	two.sided	Baseline vs Baseline	0.715203	*	Decrease
Serum	GP23	SLEDAI-2K	-0.101144	1255.3	0.680336	Spearman's rank correlation rho	two.sided	Baseline vs Baseline	0.98015		Decrease
Serum	GP23	UPCR	0.389816	695.61	0.0989766	Spearman's rank correlation rho	two.sided	Baseline vs Baseline	0.959284		Decrease
Serum	GP23	eGFR	-0.240456	1414.12	0.321384	Spearman's rank correlation rho	two.sided	Baseline vs Baseline	0.959284		Decrease
Serum	GP24	AI	0.197201	777.912	0.432842	Spearman's rank correlation rho	two.sided	Baseline vs Baseline	0.959284		Increase
Serum	GP24	CI	-0.464069	1669.04	0.0453381	Spearman's rank correlation rho	two.sided	Baseline vs Baseline	0.959284	*	Increase
Serum	GP24	SLEDAI-2K	0.109939	1014.67	0.654123	Spearman's rank correlation rho	two.sided	Baseline vs Baseline	0.98015		Increase
Serum	GP24	UPCR	0.290606	808.709	0.227436	Spearman's rank correlation rho	two.sided	Baseline vs Baseline	0.959284		Increase
Serum	GP24	eGFR	0.100044	1025.95	0.68364	Spearman's rank correlation rho	two.sided	Baseline vs Baseline	0.98015		Increase
Serum	GP25	AI	0.195125	779.924	0.437798	Spearman's rank correlation rho	two.sided	Baseline vs Baseline	0.959284		Increase
Serum	GP25	CI	0.0082379	1130.61	0.973299	Spearman's rank correlation rho	two.sided	Baseline vs Baseline	0.997608		Increase
Serum	GP25	SLEDAI-2K	-0.139842	1299.42	0.568004	Spearman's rank correlation rho	two.sided	Baseline vs Baseline	0.971161		Increase
Serum	GP25	UPCR	0.235294	871.765	0.332195	Spearman's rank correlation rho	two.sided	Baseline vs Baseline	0.959284		Increase
Serum	GP25	eGFR	-0.0842475	1236.04	0.731669	Spearman's rank correlation rho	two.sided	Baseline vs Baseline	0.98015		Increase
Serum	GP26	AI	0.49923	485.246	0.0349239	Spearman's rank correlation rho	two.sided	Baseline vs Baseline	0.880374	*	Increase
Serum	GP26	CI	-0.153774	1315.3	0.529652	Spearman's rank correlation rho	two.sided	Baseline vs Baseline	0.971161		Increase
Serum	GP26	SLEDAI-2K	0.0571682	1074.83	0.816179	Spearman's rank correlation rho	two.sided	Baseline vs Baseline	0.987961		Increase
Serum	GP26	UPCR	0.388938	696.611	0.0998059	Spearman's rank correlation rho	two.sided	Baseline vs Baseline	0.959284		Increase
Serum	GP26	eGFR	-0.0807372	1232.04	0.742481	Spearman's rank correlation rho	two.sided	Baseline vs Baseline	0.98015		Increase
Serum	GP27	AI	0.644536	344.445	0.00388291	Spearman's rank correlation rho	two.sided	Baseline vs Baseline	0.335594	*	Decrease
Serum	GP27	CI	0.19954	912.524	0.412779	Spearman's rank correlation rho	two.sided	Baseline vs Baseline	0.959284		Decrease
Serum	GP27	SLEDAI-2K	-0.21636	1386.65	0.373644	Spearman's rank correlation rho	two.sided	Baseline vs Baseline	0.959284		Decrease
Serum	GP27	UPCR	-0.00614574	1147.01	0.980079	Spearman's rank correlation rho	two.sided	Baseline vs Baseline	0.997608		Decrease
Serum	GP27	eGFR	-0.165862	1329.08	0.497379	Spearman's rank correlation rho	two.sided	Baseline vs Baseline	0.959284		Decrease
Serum	GP28	AI	0.267778	709.523	0.282689	Spearman's rank correlation rho	two.sided	Baseline vs Baseline	0.959284		Increase
Serum	GP28	CI	-0.258121	1434.26	0.285993	Spearman's rank correlation rho	two.sided	Baseline vs Baseline	0.959284		Increase
Serum	GP28	SLEDAI-2K	-0.0501321	1197.15	0.8385	Spearman's rank correlation rho	two.sided	Baseline vs Baseline	0.993289		Increase
Serum	GP28	UPCR	0.226515	881.773	0.351066	Spearman's rank correlation rho	two.sided	Baseline vs Baseline	0.959284		Increase
Serum	GP28	eGFR	0.0272049	1108.99	0.911971	Spearman's rank correlation rho	two.sided	Baseline vs Baseline	0.995178		Increase
Serum	GP29	AI	0.340431	639.122	0.166866	Spearman's rank correlation rho	two.sided	Baseline vs Baseline	0.959284		Increase
Serum	GP29	CI	0.129976	991.828	0.595871	Spearman's rank correlation rho	two.sided	Baseline vs Baseline	0.971161		Increase
Serum	GP29	SLEDAI-2K	-0.150396	1311.45	0.53884	Spearman's rank correlation rho	two.sided	Baseline vs Baseline	0.971161		Increase
Serum	GP29	UPCR	0.00175593	1138	0.994308	Spearman's rank correlation rho	two.sided	Baseline vs Baseline	0.997608		Increase
Serum	GP29	eGFR	-0.263273	1440.13	0.27614	Spearman's rank correlation rho	two.sided	Baseline vs Baseline	0.959284		Increase
Serum	GP3	AI	0.0757667	895.582	0.76509	Spearman's rank correlation rho	two.sided	Baseline vs Baseline	0.981012		Increase
Serum	GP3	CI	0.396335	688.178	0.0929745	Spearman's rank correlation rho	two.sided	Baseline vs Baseline	0.959284		Increase
Serum	GP3	SLEDAI-2K	-0.3949	1590.19	0.0942719	Spearman's rank correlation rho	two.sided	Baseline vs Baseline	0.959284		Increase
Serum	GP3	UPCR	-0.0877963	1240.09	0.720788	Spearman's rank correlation rho	two.sided	Baseline vs Baseline	0.98015		Increase
Serum	GP3	eGFR	0.0201843	1116.99	0.934634	Spearman's rank correlation rho	two.sided	Baseline vs Baseline	0.997608		Increase
Serum	GP30	AI	0.511685	473.178	0.02996	Spearman's rank correlation rho	two.sided	Baseline vs Baseline	0.788078	*	Increase
Serum	GP30	CI	-0.271851	1449.91	0.260211	Spearman's rank correlation rho	two.sided	Baseline vs Baseline	0.959284		Increase
Serum	GP30	SLEDAI-2K	0.0879511	1039.74	0.720315	Spearman's rank correlation rho	two.sided	Baseline vs Baseline	0.98015		Increase
Serum	GP30	UPCR	0.259877	843.74	0.282611	Spearman's rank correlation rho	two.sided	Baseline vs Baseline	0.959284		Increase
Serum	GP30	eGFR	-0.0842475	1236.04	0.731669	Spearman's rank correlation rho	two.sided	Baseline vs Baseline	0.98015		Increase
Serum	GP32	AI	0.664256	325.336	0.00264117	Spearman's rank correlation rho	two.sided	Baseline vs Baseline	0.289473	*	Decrease
Serum	GP32	CI	-0.0466815	1193.22	0.849491	Spearman's rank correlation rho	two.sided	Baseline vs Baseline	0.993289		Decrease
Serum	GP32	SLEDAI-2K	0.0686018	1061.79	0.780202	Spearman's rank correlation rho	two.sided	Baseline vs Baseline	0.983502		Decrease
Serum	GP32	UPCR	0.304653	792.695	0.204723	Spearman's rank correlation rho	two.sided	Baseline vs Baseline	0.959284		Decrease
Serum	GP32	eGFR	-0.215007	1385.11	0.376712	Spearman's rank correlation rho	two.sided	Baseline vs Baseline	0.959284		Decrease
Serum	GP33	AI	0.668407	321.313	0.00242686	Spearman's rank correlation rho	two.sided	Baseline vs Baseline	0.289473	*	Decrease
Serum	GP33	CI	0.144621	975.132	0.554714	Spearman's rank correlation rho	two.sided	Baseline vs Baseline	0.971161		Decrease
Serum	GP33	SLEDAI-2K	-0.182059	1347.55	0.455686	Spearman's rank correlation rho	two.sided	Baseline vs Baseline	0.959284		Decrease
Serum	GP33	UPCR	0.0096576	1128.99	0.9687	Spearman's rank correlation rho	two.sided	Baseline vs Baseline	0.997608		Decrease
Serum	GP33	eGFR	-0.208864	1378.1	0.39082	Spearman's rank correlation rho	two.sided	Baseline vs Baseline	0.959284		Decrease
Serum	GP34	AI	0.628967	359.531	0.00516972	Spearman's rank correlation rho	two.sided	Baseline vs Baseline	0.355734	*	Decrease
Serum	GP34	CI	0.0439355	1089.91	0.858256	Spearman's rank correlation rho	two.sided	Baseline vs Baseline	0.993289		Decrease
Serum	GP34	SLEDAI-2K	-0.0941076	1247.28	0.701564	Spearman's rank correlation rho	two.sided	Baseline vs Baseline	0.98015		Decrease
Serum	GP34	UPCR	0.120281	1002.88	0.62379	Spearman's rank correlation rho	two.sided	Baseline vs Baseline	0.979606		Decrease
Serum	GP34	eGFR	-0.191312	1358.1	0.432697	Spearman's rank correlation rho	two.sided	Baseline vs Baseline	0.959284		Decrease
Serum	GP35	AI	0.593679	393.725	0.00939004	Spearman's rank correlation rho	two.sided	Baseline vs Baseline	0.473414	*	Decrease
Serum	GP35	CI	0.239815	866.611	0.322716	Spearman's rank correlation rho	two.sided	Baseline vs Baseline	0.959284		Decrease
Serum	GP35	SLEDAI-2K	-0.235709	1408.71	0.331319	Spearman's rank correlation rho	two.sided	Baseline vs Baseline	0.959284		Decrease
Serum	GP35	UPCR	-0.132572	1291.13	0.588482	Spearman's rank correlation rho	two.sided	Baseline vs Baseline	0.971161		Decrease
Serum	GP35	eGFR	-0.100921	1255.05	0.681004	Spearman's rank correlation rho	two.sided	Baseline vs Baseline	0.98015		Decrease
Serum	GP36	AI	0.315521	663.26	0.202159	Spearman's rank correlation rho	two.sided	Baseline vs Baseline	0.959284		Increase
Serum	GP36	CI	-0.265444	1442.61	0.272054	Spearman's rank correlation rho	two.sided	Baseline vs Baseline	0.959284		Increase
Serum	GP36	SLEDAI-2K	-0.177661	1342.53	0.466826	Spearman's rank correlation rho	two.sided	Baseline vs Baseline	0.959284		Increase
Serum	GP36	UPCR	0.00877963	1129.99	0.971544	Spearman's rank correlation rho	two.sided	Baseline vs Baseline	0.997608		Increase
Serum	GP36	eGFR	0.179903	934.91	0.461129	Spearman's rank correlation rho	two.sided	Baseline vs Baseline	0.959284		Increase
Serum	GP37	AI	0.577072	409.817	0.0121606	Spearman's rank correlation rho	two.sided	Baseline vs Baseline	0.560199	*	Decrease
Serum	GP37	CI	0.106177	1018.96	0.665289	Spearman's rank correlation rho	two.sided	Baseline vs Baseline	0.98015		Decrease
Serum	GP37	SLEDAI-2K	-0.0589272	1207.18	0.810619	Spearman's rank correlation rho	two.sided	Baseline vs Baseline	0.987961		Decrease
Serum	GP37	UPCR	-0.00351185	1144	0.988616	Spearman's rank correlation rho	two.sided	Baseline vs Baseline	0.997608		Decrease
Serum	GP37	eGFR	-0.357174	1547.18	0.133298	Spearman's rank correlation rho	two.sided	Baseline vs Baseline	0.959284		Decrease
Serum	GP38	AI	0.666332	323.325	0.00253215	Spearman's rank correlation rho	two.sided	Baseline vs Baseline	0.289473	*	Decrease
Serum	GP38	CI	0.0530887	1079.48	0.829105	Spearman's rank correlation rho	two.sided	Baseline vs Baseline	0.991988		Decrease
Serum	GP38	SLEDAI-2K	-0.109059	1264.33	0.656728	Spearman's rank correlation rho	two.sided	Baseline vs Baseline	0.98015		Decrease
Serum	GP38	UPCR	-0.0307287	1175.03	0.900619	Spearman's rank correlation rho	two.sided	Baseline vs Baseline	0.993289		Decrease
Serum	GP38	eGFR	-0.243089	1417.12	0.315951	Spearman's rank correlation rho	two.sided	Baseline vs Baseline	0.959284		Decrease
Serum	GP39	AI	0.70162	289.13	0.00117423	Spearman's rank correlation rho	two.sided	Baseline vs Baseline	0.269364	*	Decrease
Serum	GP39	CI	0.0814637	1047.13	0.740239	Spearman's rank correlation rho	two.sided	Baseline vs Baseline	0.98015		Decrease
Serum	GP39	SLEDAI-2K	-0.258576	1434.78	0.285114	Spearman's rank correlation rho	two.sided	Baseline vs Baseline	0.959284		Decrease
Serum	GP39	UPCR	-0.23266	1405.23	0.337793	Spearman's rank correlation rho	two.sided	Baseline vs Baseline	0.959284		Decrease
Serum	GP39	eGFR	-0.0921457	1245.05	0.707522	Spearman's rank correlation rho	two.sided	Baseline vs Baseline	0.98015		Decrease
Serum	GP9	AI	-0.660104	1608.64	0.00287081	Spearman's rank correlation rho	two.sided	Baseline vs Baseline	0.289473	*	Increase
Serum	GP9	CI	0.129976	991.828	0.595871	Spearman's rank correlation rho	two.sided	Baseline vs Baseline	0.971161		Increase
Serum	GP9	SLEDAI-2K	0.0756379	1053.77	0.758268	Spearman's rank correlation rho	two.sided	Baseline vs Baseline	0.981012		Increase
Serum	GP9	UPCR	0.213345	896.787	0.3805	Spearman's rank correlation rho	two.sided	Baseline vs Baseline	0.959284		Increase
Serum	GP9	eGFR	0.243967	861.878	0.314153	Spearman's rank correlation rho	two.sided	Baseline vs Baseline	0.959284		Increase
Serum	HB	AI	0.740022	251.918	0.000446237	Spearman's rank correlation rho	two.sided	Baseline vs Baseline	0.269364	*	Decrease
Serum	HB	CI	-0.031121	1175.48	0.899357	Spearman's rank correlation rho	two.sided	Baseline vs Baseline	0.993289		Decrease
Serum	HB	SLEDAI-2K	-0.137204	1296.41	0.575401	Spearman's rank correlation rho	two.sided	Baseline vs Baseline	0.971161		Decrease
Serum	HB	UPCR	0.0570676	1074.94	0.816497	Spearman's rank correlation rho	two.sided	Baseline vs Baseline	0.987961		Decrease
Serum	HB	eGFR	-0.179026	1344.09	0.463354	Spearman's rank correlation rho	two.sided	Baseline vs Baseline	0.959284		Decrease
Serum	HM	AI	-0.555276	1507.06	0.0167473	Spearman's rank correlation rho	two.sided	Baseline vs Baseline	0.573939	*	Increase
Serum	HM	CI	-0.301141	1483.3	0.210256	Spearman's rank correlation rho	two.sided	Baseline vs Baseline	0.959284		Increase
Serum	HM	SLEDAI-2K	0.000879511	1139	0.997149	Spearman's rank correlation rho	two.sided	Baseline vs Baseline	0.997974		Increase
Serum	HM	UPCR	-0.0781387	1229.08	0.750513	Spearman's rank correlation rho	two.sided	Baseline vs Baseline	0.98015		Increase
Serum	HM	eGFR	0.430013	649.785	0.0661184	Spearman's rank correlation rho	two.sided	Baseline vs Baseline	0.959284		Increase
Serum	LB	AI	-0.689165	1636.8	0.0015583	Spearman's rank correlation rho	two.sided	Baseline vs Baseline	0.269364	*	Decrease
Serum	LB	CI	0.0887863	1038.78	0.717762	Spearman's rank correlation rho	two.sided	Baseline vs Baseline	0.98015		Decrease
Serum	LB	SLEDAI-2K	0.0993847	1026.7	0.685623	Spearman's rank correlation rho	two.sided	Baseline vs Baseline	0.98015		Decrease
Serum	LB	UPCR	-0.0561897	1204.06	0.819275	Spearman's rank correlation rho	two.sided	Baseline vs Baseline	0.988452		Decrease
Serum	LB	eGFR	0.101799	1023.95	0.678371	Spearman's rank correlation rho	two.sided	Baseline vs Baseline	0.98015		Decrease
Serum	S1	AI	-0.467055	1421.58	0.0506826	Spearman's rank correlation rho	two.sided	Baseline vs Baseline	0.959284		Increase
Serum	S1	CI	-0.166589	1329.91	0.495471	Spearman's rank correlation rho	two.sided	Baseline vs Baseline	0.959284		Increase
Serum	S1	SLEDAI-2K	0.0369394	1097.89	0.880658	Spearman's rank correlation rho	two.sided	Baseline vs Baseline	0.993289		Increase
Serum	S1	UPCR	0.0526778	1079.95	0.830409	Spearman's rank correlation rho	two.sided	Baseline vs Baseline	0.991988		Increase
Serum	S1	eGFR	0.268539	833.866	0.266292	Spearman's rank correlation rho	two.sided	Baseline vs Baseline	0.959284		Increase
Serum	S3	AI	0.695393	295.164	0.00135501	Spearman's rank correlation rho	two.sided	Baseline vs Baseline	0.269364	*	Decrease
Serum	S3	CI	-0.0951936	1248.52	0.698274	Spearman's rank correlation rho	two.sided	Baseline vs Baseline	0.98015		Decrease
Serum	S3	SLEDAI-2K	-0.0659633	1215.2	0.788469	Spearman's rank correlation rho	two.sided	Baseline vs Baseline	0.983502		Decrease
Serum	S3	UPCR	0.118525	1004.88	0.628901	Spearman's rank correlation rho	two.sided	Baseline vs Baseline	0.979606		Decrease
Serum	S3	eGFR	-0.11584	1272.06	0.636747	Spearman's rank correlation rho	two.sided	Baseline vs Baseline	0.98015		Decrease
Serum	S4	AI	0.735871	255.941	0.00049927	Spearman's rank correlation rho	two.sided	Baseline vs Baseline	0.269364	*	Decrease
Serum	S4	CI	0.0713952	1058.61	0.771474	Spearman's rank correlation rho	two.sided	Baseline vs Baseline	0.983502		Decrease
Serum	S4	SLEDAI-2K	-0.141601	1301.43	0.563096	Spearman's rank correlation rho	two.sided	Baseline vs Baseline	0.971161		Decrease
Serum	S4	UPCR	-0.108867	1264.11	0.657297	Spearman's rank correlation rho	two.sided	Baseline vs Baseline	0.98015		Decrease
Serum	S4	eGFR	-0.237824	1411.12	0.326871	Spearman's rank correlation rho	two.sided	Baseline vs Baseline	0.959284		Decrease
AGP	IIIORM1N5H6S2	AI	-0.271699	1232.28	0.275428	Spearman's rank correlation rho	two.sided	Month 12 vs Month 12	0.914959		Increase
AGP	IIIORM1N5H6S2	CI	0.073345	756.151	0.779668	Spearman's rank correlation rho	two.sided	Month 12 vs Month 12	0.982007		Increase
AGP	IIIORM1N5H6S2	SLEDAI-2K	-0.166402	1130.24	0.509301	Spearman's rank correlation rho	two.sided	Month 12 vs Month 12	0.956323		Increase
AGP	IIIORM1N5H6S2	UPCR	-0.0536265	1201.13	0.827398	Spearman's rank correlation rho	two.sided	Month 12 vs Month 12	0.987572		Increase
AGP	IIIORM1N5H6S2	eGFR	0.0650551	1065.84	0.79132	Spearman's rank correlation rho	two.sided	Month 12 vs Month 12	0.982007		Increase
AGP	IIIORM1N5H6S3	AI	0.328027	651.142	0.183876	Spearman's rank correlation rho	two.sided	Month 12 vs Month 12	0.88518		Increase
AGP	IIIORM1N5H6S3	CI	0.35678	524.868	0.159794	Spearman's rank correlation rho	two.sided	Month 12 vs Month 12	0.880509		Increase
AGP	IIIORM1N5H6S3	SLEDAI-2K	-0.198403	1161.25	0.429987	Spearman's rank correlation rho	two.sided	Month 12 vs Month 12	0.942543		Increase
AGP	IIIORM1N5H6S3	UPCR	0.298023	800.254	0.21525	Spearman's rank correlation rho	two.sided	Month 12 vs Month 12	0.910807		Increase
AGP	IIIORM1N5H6S3	eGFR	-0.168792	1332.42	0.489705	Spearman's rank correlation rho	two.sided	Month 12 vs Month 12	0.954558		Increase
AGP	IIIORM1N5H6S3F1	AI	0.15573	818.098	0.537197	Spearman's rank correlation rho	two.sided	Month 12 vs Month 12	0.961529		Decrease
AGP	IIIORM1N5H6S3F1	CI	0.211333	643.552	0.41551	Spearman's rank correlation rho	two.sided	Month 12 vs Month 12	0.942543		Decrease
AGP	IIIORM1N5H6S3F1	SLEDAI-2K	0.0554674	915.252	0.826961	Spearman's rank correlation rho	two.sided	Month 12 vs Month 12	0.987572		Decrease
AGP	IIIORM1N5H6S3F1	UPCR	-0.51077	1722.28	0.025434	Spearman's rank correlation rho	two.sided	Month 12 vs Month 12	0.880509	*	Decrease
AGP	IIIORM1N5H6S3F1	eGFR	-0.0123077	1154.03	0.960116	Spearman's rank correlation rho	two.sided	Month 12 vs Month 12	0.989308		Decrease
AGP	IIIORM1N7H8S3	AI	0.0265072	943.315	0.916848	Spearman's rank correlation rho	two.sided	Month 12 vs Month 12	0.987572		Increase
AGP	IIIORM1N7H8S3	CI	-0.0745881	876.864	0.776023	Spearman's rank correlation rho	two.sided	Month 12 vs Month 12	0.982007		Increase
AGP	IIIORM1N7H8S3	SLEDAI-2K	0.103468	868.739	0.682861	Spearman's rank correlation rho	two.sided	Month 12 vs Month 12	0.982007		Increase
AGP	IIIORM1N7H8S3	UPCR	0.0184616	1118.95	0.940203	Spearman's rank correlation rho	two.sided	Month 12 vs Month 12	0.989308		Increase
AGP	IIIORM1N7H8S3	eGFR	-0.00175825	1142	0.9943	Spearman's rank correlation rho	two.sided	Month 12 vs Month 12	0.998801		Increase
AGP	IIIORM1N7H8S4	AI	-0.0066268	975.421	0.97918	Spearman's rank correlation rho	two.sided	Month 12 vs Month 12	0.991767		Increase
AGP	IIIORM1N7H8S4	CI	-0.198902	978.304	0.44408	Spearman's rank correlation rho	two.sided	Month 12 vs Month 12	0.952946		Increase
AGP	IIIORM1N7H8S4	SLEDAI-2K	0.0810677	890.445	0.749138	Spearman's rank correlation rho	two.sided	Month 12 vs Month 12	0.982007		Increase
AGP	IIIORM1N7H8S4	UPCR	-0.0465935	1193.12	0.849771	Spearman's rank correlation rho	two.sided	Month 12 vs Month 12	0.987572		Increase
AGP	IIIORM1N7H8S4	eGFR	0.0395605	1094.9	0.872254	Spearman's rank correlation rho	two.sided	Month 12 vs Month 12	0.987572		Increase
AGP	IIORM1N4H5S1	AI	0.151312	822.379	0.548944	Spearman's rank correlation rho	two.sided	Month 12 vs Month 12	0.961529		Increase
AGP	IIORM1N4H5S1	CI	0.351807	528.925	0.166114	Spearman's rank correlation rho	two.sided	Month 12 vs Month 12	0.880509		Increase
AGP	IIORM1N4H5S1	SLEDAI-2K	0.076801	894.58	0.761971	Spearman's rank correlation rho	two.sided	Month 12 vs Month 12	0.982007		Increase
AGP	IIORM1N4H5S1	UPCR	-0.174945	1339.44	0.473773	Spearman's rank correlation rho	two.sided	Month 12 vs Month 12	0.952946		Increase
AGP	IIORM1N4H5S1	eGFR	-0.165275	1328.41	0.498925	Spearman's rank correlation rho	two.sided	Month 12 vs Month 12	0.954558		Increase
AGP	IIORM1N4H5S2F1	AI	0.191073	783.85	0.447557	Spearman's rank correlation rho	two.sided	Month 12 vs Month 12	0.952946		Decrease
AGP	IIORM1N4H5S2F1	CI	0.205117	648.624	0.429671	Spearman's rank correlation rho	two.sided	Month 12 vs Month 12	0.942543		Decrease
AGP	IIORM1N4H5S2F1	SLEDAI-2K	0.317871	660.983	0.198637	Spearman's rank correlation rho	two.sided	Month 12 vs Month 12	0.900188		Decrease
AGP	IIORM1N4H5S2F1	UPCR	-0.123956	1281.31	0.613145	Spearman's rank correlation rho	two.sided	Month 12 vs Month 12	0.982007		Decrease
AGP	IIORM1N4H5S2F1	eGFR	-0.0668133	1216.17	0.785803	Spearman's rank correlation rho	two.sided	Month 12 vs Month 12	0.982007		Decrease
AGP	IIORM1N5H6S3	AI	0.183342	791.342	0.46648	Spearman's rank correlation rho	two.sided	Month 12 vs Month 12	0.952946		Increase
AGP	IIORM1N5H6S3	CI	-0.191443	972.217	0.461691	Spearman's rank correlation rho	two.sided	Month 12 vs Month 12	0.952946		Increase
AGP	IIORM1N5H6S3	SLEDAI-2K	-0.187736	1150.92	0.455676	Spearman's rank correlation rho	two.sided	Month 12 vs Month 12	0.952946		Increase
AGP	IIORM1N5H6S3	UPCR	0.179341	935.551	0.462554	Spearman's rank correlation rho	two.sided	Month 12 vs Month 12	0.952946		Increase
AGP	IIORM1N5H6S3	eGFR	0.275165	826.311	0.254214	Spearman's rank correlation rho	two.sided	Month 12 vs Month 12	0.914959		Increase
AGP	IIORM1N6H7S4	AI	-0.157939	1122.04	0.531367	Spearman's rank correlation rho	two.sided	Month 12 vs Month 12	0.961529		Increase
AGP	IIORM1N6H7S4	CI	0.0745881	755.136	0.776023	Spearman's rank correlation rho	two.sided	Month 12 vs Month 12	0.982007		Increase
AGP	IIORM1N6H7S4	SLEDAI-2K	-0.174936	1138.51	0.487501	Spearman's rank correlation rho	two.sided	Month 12 vs Month 12	0.954558		Increase
AGP	IIORM1N6H7S4	UPCR	0.232088	875.419	0.339015	Spearman's rank correlation rho	two.sided	Month 12 vs Month 12	0.914959		Increase
AGP	IIORM1N6H7S4	eGFR	-0.102857	1257.26	0.6752	Spearman's rank correlation rho	two.sided	Month 12 vs Month 12	0.982007		Increase
AGP	IORMIF1N4H5S1	AI	0.272379	494.783	0.307444	Spearman's rank correlation rho	two.sided	Month 12 vs Month 12	0.914959		Increase
AGP	IORMIF1N4H5S1	CI	0.203482	446.05	0.466996	Spearman's rank correlation rho	two.sided	Month 12 vs Month 12	0.952946		Increase
AGP	IORMIF1N4H5S1	SLEDAI-2K	0.282651	401.715	0.307377	Spearman's rank correlation rho	two.sided	Month 12 vs Month 12	0.914959		Increase
AGP	IORMIF1N4H5S1	UPCR	0.292037	481.415	0.272407	Spearman's rank correlation rho	two.sided	Month 12 vs Month 12	0.914959		Increase
AGP	IORMIF1N4H5S1	eGFR	0.00738012	674.982	0.978359	Spearman's rank correlation rho	two.sided	Month 12 vs Month 12	0.991767		Increase
AGP	IORMIF1N4H5S2	AI	-0.287767	875.682	0.279801	Spearman's rank correlation rho	two.sided	Month 12 vs Month 12	0.914959		Decrease
AGP	IORMIF1N4H5S2	CI	-0.09084	610.87	0.747478	Spearman's rank correlation rho	two.sided	Month 12 vs Month 12	0.982007		Decrease
AGP	IORMIF1N4H5S2	SLEDAI-2K	0.098472	504.856	0.726981	Spearman's rank correlation rho	two.sided	Month 12 vs Month 12	0.982007		Decrease
AGP	IORMIF1N4H5S2	UPCR	0.0265488	661.947	0.922252	Spearman's rank correlation rho	two.sided	Month 12 vs Month 12	0.987572		Decrease
AGP	IORMIF1N4H5S2	eGFR	-0.439855	979.102	0.0882154	Spearman's rank correlation rho	two.sided	Month 12 vs Month 12	0.880509		Decrease
AGP	IORMIF1N5H6S2	AI	0.501669	338.865	0.0477149	Spearman's rank correlation rho	two.sided	Month 12 vs Month 12	0.880509	*	Increase
AGP	IORMIF1N5H6S2	CI	0.198031	449.102	0.479262	Spearman's rank correlation rho	two.sided	Month 12 vs Month 12	0.954158		Increase
AGP	IORMIF1N5H6S2	SLEDAI-2K	0.0310004	542.64	0.912668	Spearman's rank correlation rho	two.sided	Month 12 vs Month 12	0.987572		Increase
AGP	IORMIF1N5H6S2	UPCR	0.480828	353.037	0.0593771	Spearman's rank correlation rho	two.sided	Month 12 vs Month 12	0.880509		Increase
AGP	IORMIF1N5H6S2	eGFR	0.307013	471.231	0.247419	Spearman's rank correlation rho	two.sided	Month 12 vs Month 12	0.914959		Increase
AGP	IORMIF1N5H6S2F1	AI	0.543218	310.612	0.0296586	Spearman's rank correlation rho	two.sided	Month 12 vs Month 12	0.880509	*	Decrease
AGP	IORMIF1N5H6S2F1	CI	0.159878	470.468	0.569241	Spearman's rank correlation rho	two.sided	Month 12 vs Month 12	0.964229		Decrease
AGP	IORMIF1N5H6S2F1	SLEDAI-2K	0.521537	267.939	0.046166	Spearman's rank correlation rho	two.sided	Month 12 vs Month 12	0.880509	*	Decrease
AGP	IORMIF1N5H6S2F1	UPCR	0.333335	453.332	0.207076	Spearman's rank correlation rho	two.sided	Month 12 vs Month 12	0.910807		Decrease
AGP	IORMIF1N5H6S2F1	eGFR	0.181551	556.545	0.500996	Spearman's rank correlation rho	two.sided	Month 12 vs Month 12	0.954558		Decrease
AGP	IORMIF1N6H7S3	AI	0.312389	467.575	0.23881	Spearman's rank correlation rho	two.sided	Month 12 vs Month 12	0.914959		Increase
AGP	IORMIF1N6H7S3	CI	-0.0018168	561.017	0.994873	Spearman's rank correlation rho	two.sided	Month 12 vs Month 12	0.998801		Increase
AGP	IORMIF1N6H7S3	SLEDAI-2K	0.182355	457.881	0.515383	Spearman's rank correlation rho	two.sided	Month 12 vs Month 12	0.960884		Increase
AGP	IORMIF1N6H7S3	UPCR	0.300886	475.397	0.257463	Spearman's rank correlation rho	two.sided	Month 12 vs Month 12	0.914959		Increase
AGP	IORMIF1N6H7S3	eGFR	0.405907	403.983	0.118767	Spearman's rank correlation rho	two.sided	Month 12 vs Month 12	0.880509		Increase
AGP	IORMISORMIIA1N4H5S1	AI	0.161252	812.747	0.522676	Spearman's rank correlation rho	two.sided	Month 12 vs Month 12	0.961529		Increase
AGP	IORMISORMIIA1N4H5S1	CI	0.177768	670.941	0.494862	Spearman's rank correlation rho	two.sided	Month 12 vs Month 12	0.954558		Increase
AGP	IORMISORMIIA1N4H5S1	SLEDAI-2K	-0.0544007	1021.71	0.830242	Spearman's rank correlation rho	two.sided	Month 12 vs Month 12	0.987572		Increase
AGP	IORMISORMIIA1N4H5S1	UPCR	0.463298	611.84	0.0457447	Spearman's rank correlation rho	two.sided	Month 12 vs Month 12	0.880509	*	Increase
AGP	IORMISORMIIA1N4H5S1	eGFR	-0.0298902	1174.07	0.903319	Spearman's rank correlation rho	two.sided	Month 12 vs Month 12	0.987572		Increase
AGP	IORMISORMIIA1N5H6S2	AI	0.11376	858.766	0.653101	Spearman's rank correlation rho	two.sided	Month 12 vs Month 12	0.982007		Increase
AGP	IORMISORMIIA1N5H6S2	CI	0.152906	691.229	0.557951	Spearman's rank correlation rho	two.sided	Month 12 vs Month 12	0.96265		Increase
AGP	IORMISORMIIA1N5H6S2	SLEDAI-2K	-0.350938	1309.06	0.15332	Spearman's rank correlation rho	two.sided	Month 12 vs Month 12	0.880509		Increase
AGP	IORMISORMIIA1N5H6S2	UPCR	0.174945	940.562	0.473773	Spearman's rank correlation rho	two.sided	Month 12 vs Month 12	0.952946		Increase
AGP	IORMISORMIIA1N5H6S2	eGFR	0.134506	986.663	0.583006	Spearman's rank correlation rho	two.sided	Month 12 vs Month 12	0.97034		Increase
AGP	IORMISORMIIA1N5H6S3	AI	0.0298206	940.104	0.906495	Spearman's rank correlation rho	two.sided	Month 12 vs Month 12	0.987572		Increase
AGP	IORMISORMIIA1N5H6S3	CI	-0.1902	971.203	0.46466	Spearman's rank correlation rho	two.sided	Month 12 vs Month 12	0.952946		Increase
AGP	IORMISORMIIA1N5H6S3	SLEDAI-2K	-0.188802	1151.95	0.453073	Spearman's rank correlation rho	two.sided	Month 12 vs Month 12	0.952946		Increase
AGP	IORMISORMIIA1N5H6S3	UPCR	0.071209	1058.82	0.772055	Spearman's rank correlation rho	two.sided	Month 12 vs Month 12	0.982007		Increase
AGP	IORMISORMIIA1N5H6S3	eGFR	0.286594	813.283	0.234211	Spearman's rank correlation rho	two.sided	Month 12 vs Month 12	0.910807		Increase
AGP	IORMISORMIIA1N5H6S3F1	AI	0.085044	886.592	0.737235	Spearman's rank correlation rho	two.sided	Month 12 vs Month 12	0.982007		Decrease
AGP	IORMISORMIIA1N5H6S3F1	CI	0.0161608	802.813	0.950913	Spearman's rank correlation rho	two.sided	Month 12 vs Month 12	0.989308		Decrease
AGP	IORMISORMIIA1N5H6S3F1	SLEDAI-2K	0.477873	505.941	0.044881	Spearman's rank correlation rho	two.sided	Month 12 vs Month 12	0.880509	*	Decrease
AGP	IORMISORMIIA1N5H6S3F1	UPCR	-0.326155	1511.82	0.172954	Spearman's rank correlation rho	two.sided	Month 12 vs Month 12	0.88518		Decrease
AGP	IORMISORMIIA1N5H6S3F1	eGFR	-0.0219781	1165.06	0.928838	Spearman's rank correlation rho	two.sided	Month 12 vs Month 12	0.988473		Decrease
AGP	IORMISORMIIA1N6H7S3	AI	-0.0298206	997.896	0.906495	Spearman's rank correlation rho	two.sided	Month 12 vs Month 12	0.987572		Increase
AGP	IORMISORMIIA1N6H7S3	CI	-0.108153	904.253	0.679479	Spearman's rank correlation rho	two.sided	Month 12 vs Month 12	0.982007		Increase
AGP	IORMISORMIIA1N6H7S3	SLEDAI-2K	-0.274137	1234.64	0.270972	Spearman's rank correlation rho	two.sided	Month 12 vs Month 12	0.914959		Increase
AGP	IORMISORMIIA1N6H7S3	UPCR	-0.0940662	1247.24	0.70169	Spearman's rank correlation rho	two.sided	Month 12 vs Month 12	0.982007		Increase
AGP	IORMISORMIIA1N6H7S3	eGFR	-0.187253	1353.47	0.442705	Spearman's rank correlation rho	two.sided	Month 12 vs Month 12	0.952946		Increase
AGP	IORMISORMIIA1N6H7S4	AI	0.0254028	944.385	0.920302	Spearman's rank correlation rho	two.sided	Month 12 vs Month 12	0.987572		Decrease
AGP	IORMISORMIIA1N6H7S4	CI	-0.064643	868.749	0.805306	Spearman's rank correlation rho	two.sided	Month 12 vs Month 12	0.982007		Decrease
AGP	IORMISORMIIA1N6H7S4	SLEDAI-2K	0.0554674	915.252	0.826961	Spearman's rank correlation rho	two.sided	Month 12 vs Month 12	0.987572		Decrease
AGP	IORMISORMIIA1N6H7S4	UPCR	-0.349891	1538.88	0.141972	Spearman's rank correlation rho	two.sided	Month 12 vs Month 12	0.880509		Decrease
AGP	IORMISORMIIA1N6H7S4	eGFR	-0.27077	1448.68	0.262186	Spearman's rank correlation rho	two.sided	Month 12 vs Month 12	0.914959		Decrease
AGP	IVORMI1N5H6S2	AI	0.214267	761.376	0.39323	Spearman's rank correlation rho	two.sided	Month 12 vs Month 12	0.938516		Increase
AGP	IVORMI1N5H6S2	CI	0.448772	449.802	0.0707755	Spearman's rank correlation rho	two.sided	Month 12 vs Month 12	0.880509		Increase
AGP	IVORMI1N5H6S2	SLEDAI-2K	-0.131202	1096.13	0.603808	Spearman's rank correlation rho	two.sided	Month 12 vs Month 12	0.982007		Increase
AGP	IVORMI1N5H6S2	UPCR	0.0887914	1038.78	0.717746	Spearman's rank correlation rho	two.sided	Month 12 vs Month 12	0.982007		Increase
AGP	IVORMI1N5H6S2	eGFR	-0.123956	1281.31	0.613145	Spearman's rank correlation rho	two.sided	Month 12 vs Month 12	0.982007		Increase
AGP	IVORMI1N5H6S3	AI	0.173401	800.974	0.491386	Spearman's rank correlation rho	two.sided	Month 12 vs Month 12	0.954558		Increase
AGP	IVORMI1N5H6S3	CI	0.0795606	751.079	0.761485	Spearman's rank correlation rho	two.sided	Month 12 vs Month 12	0.982007		Increase
AGP	IVORMI1N5H6S3	SLEDAI-2K	-0.457606	1412.42	0.0561981	Spearman's rank correlation rho	two.sided	Month 12 vs Month 12	0.880509		Increase
AGP	IVORMI1N5H6S3	UPCR	0.225935	882.435	0.352334	Spearman's rank correlation rho	two.sided	Month 12 vs Month 12	0.916306		Increase
AGP	IVORMI1N5H6S3	eGFR	-0.0879123	1240.22	0.720433	Spearman's rank correlation rho	two.sided	Month 12 vs Month 12	0.982007		Increase
AGP	IVORMI1N6H7S2F1	AI	-0.033134	1001.11	0.896156	Spearman's rank correlation rho	two.sided	Month 12 vs Month 12	0.987572		Increase
AGP	IVORMI1N6H7S2F1	CI	0.304568	567.472	0.234591	Spearman's rank correlation rho	two.sided	Month 12 vs Month 12	0.910807		Increase
AGP	IVORMI1N6H7S2F1	SLEDAI-2K	0.0352005	934.891	0.889716	Spearman's rank correlation rho	two.sided	Month 12 vs Month 12	0.987572		Increase
AGP	IVORMI1N6H7S2F1	UPCR	-0.0492309	1196.12	0.841368	Spearman's rank correlation rho	two.sided	Month 12 vs Month 12	0.987572		Increase
AGP	IVORMI1N6H7S2F1	eGFR	-0.138022	1297.35	0.573101	Spearman's rank correlation rho	two.sided	Month 12 vs Month 12	0.967278		Increase
AGP	IVORMI1N7H8S3	AI	0.221998	753.884	0.375961	Spearman's rank correlation rho	two.sided	Month 12 vs Month 12	0.937695		Increase
AGP	IVORMI1N7H8S3	CI	-0.128043	920.483	0.624314	Spearman's rank correlation rho	two.sided	Month 12 vs Month 12	0.982007		Increase
AGP	IVORMI1N7H8S3	SLEDAI-2K	0.512007	472.865	0.0298392	Spearman's rank correlation rho	two.sided	Month 12 vs Month 12	0.880509	*	Increase
AGP	IVORMI1N7H8S3	UPCR	-0.0474726	1194.12	0.846968	Spearman's rank correlation rho	two.sided	Month 12 vs Month 12	0.987572		Increase
AGP	IVORMI1N7H8S3	eGFR	0.56088	500.596	0.0124799	Spearman's rank correlation rho	two.sided	Month 12 vs Month 12	0.880509	*	Increase
AGP	IVORMI1N7H8S4	AI	-0.183342	1146.66	0.46648	Spearman's rank correlation rho	two.sided	Month 12 vs Month 12	0.952946		Increase
AGP	IVORMI1N7H8S4	CI	-0.298352	1059.46	0.24476	Spearman's rank correlation rho	two.sided	Month 12 vs Month 12	0.914959		Increase
AGP	IVORMI1N7H8S4	SLEDAI-2K	0.299737	678.555	0.226889	Spearman's rank correlation rho	two.sided	Month 12 vs Month 12	0.910807		Increase
AGP	IVORMI1N7H8S4	UPCR	0.0984618	1027.75	0.688402	Spearman's rank correlation rho	two.sided	Month 12 vs Month 12	0.982007		Increase
AGP	IVORMI1N7H8S4	eGFR	0.315605	780.21	0.188093	Spearman's rank correlation rho	two.sided	Month 12 vs Month 12	0.88518		Increase
AGP	IVORMI1N8H9S4	AI	-0.0883574	1054.62	0.72736	Spearman's rank correlation rho	two.sided	Month 12 vs Month 12	0.982007		Increase
AGP	IVORMI1N8H9S4	CI	-0.345592	1098	0.174247	Spearman's rank correlation rho	two.sided	Month 12 vs Month 12	0.88518		Increase
AGP	IVORMI1N8H9S4	SLEDAI-2K	0.477873	505.941	0.044881	Spearman's rank correlation rho	two.sided	Month 12 vs Month 12	0.880509	*	Increase
AGP	IVORMI1N8H9S4	UPCR	-0.043077	1189.11	0.861	Spearman's rank correlation rho	two.sided	Month 12 vs Month 12	0.987572		Increase
AGP	IVORMI1N8H9S4	eGFR	0.404397	678.988	0.0859242	Spearman's rank correlation rho	two.sided	Month 12 vs Month 12	0.880509		Increase
AGP	VORMI1N4H5S2	AI	0.124805	848.064	0.621712	Spearman's rank correlation rho	two.sided	Month 12 vs Month 12	0.982007		Decrease
AGP	VORMI1N4H5S2	CI	-0.0310784	841.36	0.905745	Spearman's rank correlation rho	two.sided	Month 12 vs Month 12	0.987572		Decrease
AGP	VORMI1N4H5S2	SLEDAI-2K	0.0917345	880.109	0.717337	Spearman's rank correlation rho	two.sided	Month 12 vs Month 12	0.982007		Decrease
AGP	VORMI1N4H5S2	UPCR	0.18022	934.549	0.460327	Spearman's rank correlation rho	two.sided	Month 12 vs Month 12	0.952946		Decrease
AGP	VORMI1N4H5S2	eGFR	-0.0263737	1170.07	0.914651	Spearman's rank correlation rho	two.sided	Month 12 vs Month 12	0.987572		Decrease
AGP	VORMI1N5H6S2	AI	0.117074	855.556	0.643623	Spearman's rank correlation rho	two.sided	Month 12 vs Month 12	0.982007		Decrease
AGP	VORMI1N5H6S2	CI	0.220035	636.452	0.396106	Spearman's rank correlation rho	two.sided	Month 12 vs Month 12	0.938516		Decrease
AGP	VORMI1N5H6S2	SLEDAI-2K	0.452273	530.748	0.0595038	Spearman's rank correlation rho	two.sided	Month 12 vs Month 12	0.880509		Decrease
AGP	VORMI1N5H6S2	UPCR	0.203957	907.49	0.402296	Spearman's rank correlation rho	two.sided	Month 12 vs Month 12	0.938973		Decrease
AGP	VORMI1N5H6S2	eGFR	0.0421979	1091.89	0.863811	Spearman's rank correlation rho	two.sided	Month 12 vs Month 12	0.987572		Decrease
AGP	VORMI1N5H6S3F1	AI	0.216476	759.235	0.388252	Spearman's rank correlation rho	two.sided	Month 12 vs Month 12	0.937695		Decrease
AGP	VORMI1N5H6S3F1	CI	0.187713	662.826	0.470625	Spearman's rank correlation rho	two.sided	Month 12 vs Month 12	0.952946		Decrease
AGP	VORMI1N5H6S3F1	SLEDAI-2K	0.400005	581.395	0.10002	Spearman's rank correlation rho	two.sided	Month 12 vs Month 12	0.880509		Decrease
AGP	VORMI1N5H6S3F1	UPCR	-0.328792	1514.82	0.169303	Spearman's rank correlation rho	two.sided	Month 12 vs Month 12	0.882456		Decrease
AGP	VORMI1N5H6S3F1	eGFR	-0.0615386	1210.15	0.802381	Spearman's rank correlation rho	two.sided	Month 12 vs Month 12	0.982007		Decrease
AGP	VORMI1N6H7S4	AI	-0.122596	1087.8	0.627943	Spearman's rank correlation rho	two.sided	Month 12 vs Month 12	0.982007		Increase
AGP	VORMI1N6H7S4	CI	-0.0447529	852.518	0.864577	Spearman's rank correlation rho	two.sided	Month 12 vs Month 12	0.987572		Increase
AGP	VORMI1N6H7S4	SLEDAI-2K	-0.490673	1444.46	0.038685	Spearman's rank correlation rho	two.sided	Month 12 vs Month 12	0.880509	*	Increase
AGP	VORMI1N6H7S4	UPCR	0.233847	873.415	0.335264	Spearman's rank correlation rho	two.sided	Month 12 vs Month 12	0.914959		Increase
AGP	VORMI1N6H7S4	eGFR	-0.000879123	1141	0.99715	Spearman's rank correlation rho	two.sided	Month 12 vs Month 12	0.998801		Increase
AGP	VORMI1N7H8S4	AI	0.159043	814.887	0.528463	Spearman's rank correlation rho	two.sided	Month 12 vs Month 12	0.961529		Increase
AGP	VORMI1N7H8S4	CI	-0.231223	1004.68	0.371896	Spearman's rank correlation rho	two.sided	Month 12 vs Month 12	0.937695		Increase
AGP	VORMI1N7H8S4	SLEDAI-2K	-0.0298671	997.941	0.90635	Spearman's rank correlation rho	two.sided	Month 12 vs Month 12	0.987572		Increase
AGP	VORMI1N7H8S4	UPCR	0.334067	759.164	0.162158	Spearman's rank correlation rho	two.sided	Month 12 vs Month 12	0.880509		Increase
AGP	VORMI1N7H8S4	eGFR	0.239121	867.402	0.324159	Spearman's rank correlation rho	two.sided	Month 12 vs Month 12	0.914959		Increase
AGP	VORMI1N8H9S4	AI	0.478234	505.591	0.0446963	Spearman's rank correlation rho	two.sided	Month 12 vs Month 12	0.880509	*	Increase
AGP	VORMI1N8H9S4	CI	-0.16658	951.929	0.522822	Spearman's rank correlation rho	two.sided	Month 12 vs Month 12	0.961529		Increase
AGP	VORMI1N8H9S4	SLEDAI-2K	0.462939	520.412	0.0530321	Spearman's rank correlation rho	two.sided	Month 12 vs Month 12	0.880509		Increase
AGP	VORMI1N8H9S4	UPCR	0.272528	829.318	0.258979	Spearman's rank correlation rho	two.sided	Month 12 vs Month 12	0.914959		Increase
AGP	VORMI1N8H9S4	eGFR	0.357803	732.105	0.132567	Spearman's rank correlation rho	two.sided	Month 12 vs Month 12	0.880509		Increase
AGP	VORMI1N8H9S4F1	AI	0.05191	918.699	0.837915	Spearman's rank correlation rho	two.sided	Month 12 vs Month 12	0.987572		Decrease
AGP	VORMI1N8H9S4F1	CI	0.0323215	789.626	0.901992	Spearman's rank correlation rho	two.sided	Month 12 vs Month 12	0.987572		Decrease
AGP	VORMI1N8H9S4F1	SLEDAI-2K	0.680542	309.554	0.00188096	Spearman's rank correlation rho	two.sided	Month 12 vs Month 12	0.325137	*	Decrease
AGP	VORMI1N8H9S4F1	UPCR	-0.317363	1501.79	0.185511	Spearman's rank correlation rho	two.sided	Month 12 vs Month 12	0.88518		Decrease
AGP	VORMI1N8H9S4F1	eGFR	0.0298902	1105.93	0.903319	Spearman's rank correlation rho	two.sided	Month 12 vs Month 12	0.987572		Decrease
AGP	VORMII1N5H6S3	AI	0.102428	732.419	0.695661	Spearman's rank correlation rho	two.sided	Month 12 vs Month 12	0.982007		Increase
AGP	VORMII1N5H6S3	CI	0.279559	489.9	0.294352	Spearman's rank correlation rho	two.sided	Month 12 vs Month 12	0.914959		Increase
AGP	VORMII1N5H6S3	SLEDAI-2K	-0.55729	1270.75	0.0201208	Spearman's rank correlation rho	two.sided	Month 12 vs Month 12	0.880509	*	Increase
AGP	VORMII1N5H6S3	UPCR	0.251293	725.497	0.314479	Spearman's rank correlation rho	two.sided	Month 12 vs Month 12	0.914959		Increase
AGP	VORMII1N5H6S3	eGFR	-0.252458	1213.63	0.312165	Spearman's rank correlation rho	two.sided	Month 12 vs Month 12	0.914959		Increase
AGP	VORMII1N5H6S3F1	AI	0.243752	617.098	0.345787	Spearman's rank correlation rho	two.sided	Month 12 vs Month 12	0.914959		Decrease
AGP	VORMII1N5H6S3F1	CI	0.316934	464.485	0.23168	Spearman's rank correlation rho	two.sided	Month 12 vs Month 12	0.910807		Decrease
AGP	VORMII1N5H6S3F1	SLEDAI-2K	0.0712517	757.859	0.785817	Spearman's rank correlation rho	two.sided	Month 12 vs Month 12	0.982007		Decrease
AGP	VORMII1N5H6S3F1	UPCR	-0.42089	1376.84	0.0819735	Spearman's rank correlation rho	two.sided	Month 12 vs Month 12	0.880509		Decrease
AGP	VORMII1N5H6S3F1	eGFR	-0.302122	1261.76	0.223034	Spearman's rank correlation rho	two.sided	Month 12 vs Month 12	0.910807		Decrease
AGP	VORMII1N6H7S4	AI	-0.114097	909.103	0.662815	Spearman's rank correlation rho	two.sided	Month 12 vs Month 12	0.982007		Increase
AGP	VORMII1N6H7S4	CI	0.0194346	666.784	0.943049	Spearman's rank correlation rho	two.sided	Month 12 vs Month 12	0.989308		Increase
AGP	VORMII1N6H7S4	SLEDAI-2K	-0.511485	1233.37	0.0358512	Spearman's rank correlation rho	two.sided	Month 12 vs Month 12	0.880509	*	Increase
AGP	VORMII1N6H7S4	UPCR	0.296795	681.406	0.231705	Spearman's rank correlation rho	two.sided	Month 12 vs Month 12	0.910807		Increase
AGP	VORMII1N6H7S4	eGFR	0.0569066	913.858	0.822538	Spearman's rank correlation rho	two.sided	Month 12 vs Month 12	0.987572		Increase
AGP	VORMII1N6H7S4F1	AI	-0.0479726	855.146	0.854928	Spearman's rank correlation rho	two.sided	Month 12 vs Month 12	0.987572		Decrease
AGP	VORMII1N6H7S4F1	CI	-0.212286	824.354	0.429924	Spearman's rank correlation rho	two.sided	Month 12 vs Month 12	0.942543		Decrease
AGP	VORMII1N6H7S4F1	SLEDAI-2K	0.55729	361.252	0.0201208	Spearman's rank correlation rho	two.sided	Month 12 vs Month 12	0.880509	*	Decrease
AGP	VORMII1N6H7S4F1	UPCR	-0.178904	1142.36	0.47752	Spearman's rank correlation rho	two.sided	Month 12 vs Month 12	0.954158		Decrease
AGP	VORMII1N6H7S4F1	eGFR	0.0879465	883.78	0.728583	Spearman's rank correlation rho	two.sided	Month 12 vs Month 12	0.982007		Decrease
AGP	VORMII1N6H7S4F2	AI	-0.0337104	843.508	0.897801	Spearman's rank correlation rho	two.sided	Month 12 vs Month 12	0.987572		Decrease
AGP	VORMII1N6H7S4F2	CI	0.0104648	672.884	0.969317	Spearman's rank correlation rho	two.sided	Month 12 vs Month 12	0.991767		Decrease
AGP	VORMII1N6H7S4F2	SLEDAI-2K	0.48731	418.355	0.0472474	Spearman's rank correlation rho	two.sided	Month 12 vs Month 12	0.880509	*	Decrease
AGP	VORMII1N6H7S4F2	UPCR	-0.271976	1232.54	0.27492	Spearman's rank correlation rho	two.sided	Month 12 vs Month 12	0.914959		Decrease
AGP	VORMII1N6H7S4F2	eGFR	-0.0703572	1037.18	0.781462	Spearman's rank correlation rho	two.sided	Month 12 vs Month 12	0.982007		Decrease
AGP	VORMII1N7H8S4F1	AI	0.00648278	810.71	0.9803	Spearman's rank correlation rho	two.sided	Month 12 vs Month 12	0.991767		Increase
AGP	VORMII1N7H8S4F1	CI	0.0792334	626.121	0.770529	Spearman's rank correlation rho	two.sided	Month 12 vs Month 12	0.982007		Increase
AGP	VORMII1N7H8S4F1	SLEDAI-2K	0.520392	391.36	0.0322303	Spearman's rank correlation rho	two.sided	Month 12 vs Month 12	0.880509	*	Increase
AGP	VORMII1N7H8S4F1	UPCR	-0.0961739	1062.19	0.704227	Spearman's rank correlation rho	two.sided	Month 12 vs Month 12	0.982007		Increase
AGP	VORMII1N7H8S4F1	eGFR	0.00310399	965.992	0.990247	Spearman's rank correlation rho	two.sided	Month 12 vs Month 12	0.997668		Increase
AGP	VORMII1N8H9S4	AI	-0.0920554	891.117	0.725295	Spearman's rank correlation rho	two.sided	Month 12 vs Month 12	0.982007		Increase
AGP	VORMII1N8H9S4	CI	0.304974	472.618	0.250735	Spearman's rank correlation rho	two.sided	Month 12 vs Month 12	0.914959		Increase
AGP	VORMII1N8H9S4	SLEDAI-2K	-0.542022	1258.29	0.0246022	Spearman's rank correlation rho	two.sided	Month 12 vs Month 12	0.880509	*	Increase
AGP	VORMII1N8H9S4	UPCR	-0.032058	1000.06	0.899512	Spearman's rank correlation rho	two.sided	Month 12 vs Month 12	0.987572		Increase
AGP	VORMII1N8H9S4	eGFR	-0.1552	1119.39	0.538601	Spearman's rank correlation rho	two.sided	Month 12 vs Month 12	0.961529		Increase
C3	CIIIKTVLT1N2H5	AI	-0.237461	1199.1	0.342722	Spearman's rank correlation rho	two.sided	Month 12 vs Month 12	0.914959		Decrease
C3	CIIIKTVLT1N2H5	CI	-0.544493	1260.31	0.0238287	Spearman's rank correlation rho	two.sided	Month 12 vs Month 12	0.880509	*	Decrease
C3	CIIIKTVLT1N2H5	SLEDAI-2K	-0.0672009	1034.12	0.791056	Spearman's rank correlation rho	two.sided	Month 12 vs Month 12	0.982007		Decrease
C3	CIIIKTVLT1N2H5	UPCR	0.0158242	1121.96	0.948734	Spearman's rank correlation rho	two.sided	Month 12 vs Month 12	0.989308		Decrease
C3	CIIIKTVLT1N2H5	eGFR	0.20044	911.498	0.410631	Spearman's rank correlation rho	two.sided	Month 12 vs Month 12	0.942543		Decrease
C3	CIIIKTVLT1N2H6	AI	-0.0938797	1059.97	0.710992	Spearman's rank correlation rho	two.sided	Month 12 vs Month 12	0.982007		Increase
C3	CIIIKTVLT1N2H6	CI	0.308298	564.429	0.22862	Spearman's rank correlation rho	two.sided	Month 12 vs Month 12	0.910807		Increase
C3	CIIIKTVLT1N2H6	SLEDAI-2K	-0.0608008	1027.92	0.810595	Spearman's rank correlation rho	two.sided	Month 12 vs Month 12	0.982007		Increase
C3	CIIIKTVLT1N2H6	UPCR	-0.0685716	1218.17	0.780296	Spearman's rank correlation rho	two.sided	Month 12 vs Month 12	0.982007		Increase
C3	CIIIKTVLT1N2H6	eGFR	-0.486155	1694.22	0.0348167	Spearman's rank correlation rho	two.sided	Month 12 vs Month 12	0.880509	*	Increase
Fab	F	AI	-0.482652	1436.69	0.0424852	Spearman's rank correlation rho	two.sided	Month 12 vs Month 12	0.880509	*	Decrease
Fab	F	CI	-0.72972	1411.45	0.000884343	Spearman's rank correlation rho	two.sided	Month 12 vs Month 12	0.214011	*	Decrease
Fab	F	SLEDAI-2K	-0.216536	1178.82	0.388116	Spearman's rank correlation rho	two.sided	Month 12 vs Month 12	0.937695		Decrease
Fab	F	UPCR	-0.00703298	1148.02	0.977204	Spearman's rank correlation rho	two.sided	Month 12 vs Month 12	0.991767		Decrease
Fab	F	eGFR	0.123077	999.692	0.615685	Spearman's rank correlation rho	two.sided	Month 12 vs Month 12	0.982007		Decrease
Fab	G0	AI	0.255132	721.777	0.306894	Spearman's rank correlation rho	two.sided	Month 12 vs Month 12	0.914959		Decrease
Fab	G0	CI	0.0683724	760.208	0.794294	Spearman's rank correlation rho	two.sided	Month 12 vs Month 12	0.982007		Decrease
Fab	G0	SLEDAI-2K	0.264537	712.664	0.288778	Spearman's rank correlation rho	two.sided	Month 12 vs Month 12	0.914959		Decrease
Fab	G0	UPCR	0.248792	856.377	0.304373	Spearman's rank correlation rho	two.sided	Month 12 vs Month 12	0.914959		Decrease
Fab	G0	eGFR	-0.155605	1317.39	0.524703	Spearman's rank correlation rho	two.sided	Month 12 vs Month 12	0.961529		Decrease
Fab	G1	AI	0.280535	697.162	0.259492	Spearman's rank correlation rho	two.sided	Month 12 vs Month 12	0.914959		Decrease
Fab	G1	CI	-0.0335646	843.389	0.89824	Spearman's rank correlation rho	two.sided	Month 12 vs Month 12	0.987572		Decrease
Fab	G1	SLEDAI-2K	0.198403	776.748	0.429987	Spearman's rank correlation rho	two.sided	Month 12 vs Month 12	0.942543		Decrease
Fab	G1	UPCR	0.222418	886.443	0.360077	Spearman's rank correlation rho	two.sided	Month 12 vs Month 12	0.928984		Decrease
Fab	G1	eGFR	0.101099	1024.75	0.68047	Spearman's rank correlation rho	two.sided	Month 12 vs Month 12	0.982007		Decrease
Fab	GP10	AI	0.398713	582.647	0.101224	Spearman's rank correlation rho	two.sided	Month 12 vs Month 12	0.880509		Decrease
Fab	GP10	CI	0.134259	706.445	0.607438	Spearman's rank correlation rho	two.sided	Month 12 vs Month 12	0.982007		Decrease
Fab	GP10	SLEDAI-2K	0.356271	623.773	0.146741	Spearman's rank correlation rho	two.sided	Month 12 vs Month 12	0.880509		Decrease
Fab	GP10	UPCR	-0.021099	1164.05	0.931678	Spearman's rank correlation rho	two.sided	Month 12 vs Month 12	0.989308		Decrease
Fab	GP10	eGFR	0.324396	770.188	0.175418	Spearman's rank correlation rho	two.sided	Month 12 vs Month 12	0.88518		Decrease
Fab	GP12	AI	-0.226416	1188.4	0.366287	Spearman's rank correlation rho	two.sided	Month 12 vs Month 12	0.937695		Decrease
Fab	GP12	CI	-0.116855	911.353	0.655134	Spearman's rank correlation rho	two.sided	Month 12 vs Month 12	0.982007		Decrease
Fab	GP12	SLEDAI-2K	-0.100268	1066.16	0.692207	Spearman's rank correlation rho	two.sided	Month 12 vs Month 12	0.982007		Decrease
Fab	GP12	UPCR	-0.203077	1371.51	0.404371	Spearman's rank correlation rho	two.sided	Month 12 vs Month 12	0.938973		Decrease
Fab	GP12	eGFR	0.0720881	1057.82	0.769313	Spearman's rank correlation rho	two.sided	Month 12 vs Month 12	0.982007		Decrease
Fab	GP15	AI	0.355639	624.386	0.147511	Spearman's rank correlation rho	two.sided	Month 12 vs Month 12	0.880509		Increase
Fab	GP15	CI	0.208847	645.581	0.421145	Spearman's rank correlation rho	two.sided	Month 12 vs Month 12	0.942543		Increase
Fab	GP15	SLEDAI-2K	0.109868	862.538	0.664299	Spearman's rank correlation rho	two.sided	Month 12 vs Month 12	0.982007		Increase
Fab	GP15	UPCR	0.229451	878.426	0.344687	Spearman's rank correlation rho	two.sided	Month 12 vs Month 12	0.914959		Increase
Fab	GP15	eGFR	-0.215385	1385.54	0.375852	Spearman's rank correlation rho	two.sided	Month 12 vs Month 12	0.937695		Increase
Fab	GP16	AI	-0.237461	1199.1	0.342722	Spearman's rank correlation rho	two.sided	Month 12 vs Month 12	0.914959		Decrease
Fab	GP16	CI	0.242411	618.192	0.34853	Spearman's rank correlation rho	two.sided	Month 12 vs Month 12	0.914959		Decrease
Fab	GP16	SLEDAI-2K	-0.251737	1212.93	0.313597	Spearman's rank correlation rho	two.sided	Month 12 vs Month 12	0.914959		Decrease
Fab	GP16	UPCR	-0.392968	1587.98	0.0960402	Spearman's rank correlation rho	two.sided	Month 12 vs Month 12	0.880509		Decrease
Fab	GP16	eGFR	-0.414946	1613.04	0.0773012	Spearman's rank correlation rho	two.sided	Month 12 vs Month 12	0.880509		Decrease
Fab	GP17	AI	0.187759	787.061	0.455618	Spearman's rank correlation rho	two.sided	Month 12 vs Month 12	0.952946		Decrease
Fab	GP17	CI	0.305811	566.458	0.23259	Spearman's rank correlation rho	two.sided	Month 12 vs Month 12	0.910807		Decrease
Fab	GP17	SLEDAI-2K	0.0629342	908.017	0.80407	Spearman's rank correlation rho	two.sided	Month 12 vs Month 12	0.982007		Decrease
Fab	GP17	UPCR	-0.0202198	1163.05	0.934519	Spearman's rank correlation rho	two.sided	Month 12 vs Month 12	0.989308		Decrease
Fab	GP17	eGFR	-0.143297	1303.36	0.558382	Spearman's rank correlation rho	two.sided	Month 12 vs Month 12	0.96265		Decrease
Fab	GP18	AI	0.159043	814.887	0.528463	Spearman's rank correlation rho	two.sided	Month 12 vs Month 12	0.961529		Decrease
Fab	GP18	CI	-0.133015	924.541	0.610799	Spearman's rank correlation rho	two.sided	Month 12 vs Month 12	0.982007		Decrease
Fab	GP18	SLEDAI-2K	0.202669	772.613	0.419928	Spearman's rank correlation rho	two.sided	Month 12 vs Month 12	0.942543		Decrease
Fab	GP18	UPCR	0.237363	869.406	0.327836	Spearman's rank correlation rho	two.sided	Month 12 vs Month 12	0.914959		Decrease
Fab	GP18	eGFR	0.127473	994.681	0.603029	Spearman's rank correlation rho	two.sided	Month 12 vs Month 12	0.982007		Decrease
Fab	GP19	AI	0.299311	678.968	0.227583	Spearman's rank correlation rho	two.sided	Month 12 vs Month 12	0.910807		Decrease
Fab	GP19	CI	-0.0335646	843.389	0.89824	Spearman's rank correlation rho	two.sided	Month 12 vs Month 12	0.987572		Decrease
Fab	GP19	SLEDAI-2K	0.113068	859.437	0.655087	Spearman's rank correlation rho	two.sided	Month 12 vs Month 12	0.982007		Decrease
Fab	GP19	UPCR	0.38066	706.047	0.107873	Spearman's rank correlation rho	two.sided	Month 12 vs Month 12	0.880509		Decrease
Fab	GP19	eGFR	0.0114286	1126.97	0.962963	Spearman's rank correlation rho	two.sided	Month 12 vs Month 12	0.989308		Decrease
Fab	GP2	AI	0.26949	707.864	0.279504	Spearman's rank correlation rho	two.sided	Month 12 vs Month 12	0.914959		Increase
Fab	GP2	CI	0.781932	177.944	0.00020871	Spearman's rank correlation rho	two.sided	Month 12 vs Month 12	0.126269	*	Increase
Fab	GP2	SLEDAI-2K	-0.155735	1119.91	0.537183	Spearman's rank correlation rho	two.sided	Month 12 vs Month 12	0.961529		Increase
Fab	GP2	UPCR	-0.0852749	1237.21	0.728514	Spearman's rank correlation rho	two.sided	Month 12 vs Month 12	0.982007		Increase
Fab	GP2	eGFR	-0.447474	1650.12	0.0547255	Spearman's rank correlation rho	two.sided	Month 12 vs Month 12	0.880509		Increase
Fab	GP20	AI	0.620711	367.531	0.00598142	Spearman's rank correlation rho	two.sided	Month 12 vs Month 12	0.723752	*	Increase
Fab	GP20	CI	0.560654	358.506	0.0192252	Spearman's rank correlation rho	two.sided	Month 12 vs Month 12	0.880509	*	Increase
Fab	GP20	SLEDAI-2K	0.200536	774.681	0.424942	Spearman's rank correlation rho	two.sided	Month 12 vs Month 12	0.942543		Increase
Fab	GP20	UPCR	0.443957	633.889	0.0568908	Spearman's rank correlation rho	two.sided	Month 12 vs Month 12	0.880509		Increase
Fab	GP20	eGFR	-0.36044	1550.9	0.129531	Spearman's rank correlation rho	two.sided	Month 12 vs Month 12	0.880509		Increase
Fab	GP22	AI	0.35343	626.527	0.150222	Spearman's rank correlation rho	two.sided	Month 12 vs Month 12	0.880509		Decrease
Fab	GP22	CI	0.225007	632.394	0.385243	Spearman's rank correlation rho	two.sided	Month 12 vs Month 12	0.937695		Decrease
Fab	GP22	SLEDAI-2K	0.201603	773.647	0.422431	Spearman's rank correlation rho	two.sided	Month 12 vs Month 12	0.942543		Decrease
Fab	GP22	UPCR	-0.234726	1407.59	0.333398	Spearman's rank correlation rho	two.sided	Month 12 vs Month 12	0.914959		Decrease
Fab	GP22	eGFR	-0.0589012	1207.15	0.810701	Spearman's rank correlation rho	two.sided	Month 12 vs Month 12	0.982007		Decrease
Fab	GP25	AI	0.683665	306.528	0.00175827	Spearman's rank correlation rho	two.sided	Month 12 vs Month 12	0.325137	*	Increase
Fab	GP25	CI	0.655132	281.412	0.00431046	Spearman's rank correlation rho	two.sided	Month 12 vs Month 12	0.651957	*	Increase
Fab	GP25	SLEDAI-2K	0.141869	831.529	0.57443	Spearman's rank correlation rho	two.sided	Month 12 vs Month 12	0.967278		Increase
Fab	GP25	UPCR	0.213627	896.465	0.379856	Spearman's rank correlation rho	two.sided	Month 12 vs Month 12	0.937695		Increase
Fab	GP25	eGFR	-0.203077	1371.51	0.404371	Spearman's rank correlation rho	two.sided	Month 12 vs Month 12	0.938973		Increase
Fab	GP3	AI	-0.33134	1290.07	0.179223	Spearman's rank correlation rho	two.sided	Month 12 vs Month 12	0.88518		Decrease
Fab	GP3	CI	-0.246141	1016.85	0.340932	Spearman's rank correlation rho	two.sided	Month 12 vs Month 12	0.914959		Decrease
Fab	GP3	SLEDAI-2K	-0.220803	1182.96	0.378602	Spearman's rank correlation rho	two.sided	Month 12 vs Month 12	0.937695		Decrease
Fab	GP3	UPCR	-0.231209	1403.58	0.340899	Spearman's rank correlation rho	two.sided	Month 12 vs Month 12	0.914959		Decrease
Fab	GP3	eGFR	0.0131868	1124.97	0.95727	Spearman's rank correlation rho	two.sided	Month 12 vs Month 12	0.989308		Decrease
Fab	GP5	AI	-0.490384	1444.18	0.0388175	Spearman's rank correlation rho	two.sided	Month 12 vs Month 12	0.880509	*	Decrease
Fab	GP5	CI	0.175282	672.97	0.501013	Spearman's rank correlation rho	two.sided	Month 12 vs Month 12	0.954558		Decrease
Fab	GP5	SLEDAI-2K	-0.430939	1386.58	0.0741954	Spearman's rank correlation rho	two.sided	Month 12 vs Month 12	0.880509		Decrease
Fab	GP5	UPCR	-0.211869	1381.53	0.383883	Spearman's rank correlation rho	two.sided	Month 12 vs Month 12	0.937695		Decrease
Fab	GP5	eGFR	-0.46066	1665.15	0.0471573	Spearman's rank correlation rho	two.sided	Month 12 vs Month 12	0.880509	*	Decrease
Fab	GP8	AI	0.135849	837.362	0.590932	Spearman's rank correlation rho	two.sided	Month 12 vs Month 12	0.974153		Decrease
Fab	GP8	CI	0.0422666	781.51	0.872041	Spearman's rank correlation rho	two.sided	Month 12 vs Month 12	0.987572		Decrease
Fab	GP8	SLEDAI-2K	0.129068	843.933	0.609756	Spearman's rank correlation rho	two.sided	Month 12 vs Month 12	0.982007		Decrease
Fab	GP8	UPCR	0.2611	842.347	0.280271	Spearman's rank correlation rho	two.sided	Month 12 vs Month 12	0.914959		Decrease
Fab	GP8	eGFR	0.114286	1009.71	0.641306	Spearman's rank correlation rho	two.sided	Month 12 vs Month 12	0.982007		Decrease
Fab	GP9	AI	0.258445	718.566	0.300436	Spearman's rank correlation rho	two.sided	Month 12 vs Month 12	0.914959		Decrease
Fab	GP9	CI	-0.0820469	882.95	0.754244	Spearman's rank correlation rho	two.sided	Month 12 vs Month 12	0.982007		Decrease
Fab	GP9	SLEDAI-2K	0.199469	775.714	0.42746	Spearman's rank correlation rho	two.sided	Month 12 vs Month 12	0.942543		Decrease
Fab	GP9	UPCR	0.321759	773.195	0.179158	Spearman's rank correlation rho	two.sided	Month 12 vs Month 12	0.88518		Decrease
Fab	GP9	eGFR	0.093187	1033.77	0.704358	Spearman's rank correlation rho	two.sided	Month 12 vs Month 12	0.982007		Decrease
Fab	S0	AI	0.376623	604.052	0.12343	Spearman's rank correlation rho	two.sided	Month 12 vs Month 12	0.880509		Increase
Fab	S0	CI	0.113125	723.69	0.665529	Spearman's rank correlation rho	two.sided	Month 12 vs Month 12	0.982007		Increase
Fab	S0	SLEDAI-2K	0.277337	700.26	0.265192	Spearman's rank correlation rho	two.sided	Month 12 vs Month 12	0.914959		Increase
Fab	S0	UPCR	0.117802	1005.71	0.631009	Spearman's rank correlation rho	two.sided	Month 12 vs Month 12	0.982007		Increase
Fab	S0	eGFR	0.116044	1007.71	0.63615	Spearman's rank correlation rho	two.sided	Month 12 vs Month 12	0.982007		Increase
Fab	S1	AI	-0.0342385	1002.18	0.892713	Spearman's rank correlation rho	two.sided	Month 12 vs Month 12	0.987572		Increase
Fab	S1	CI	-0.0534548	859.619	0.838544	Spearman's rank correlation rho	two.sided	Month 12 vs Month 12	0.987572		Increase
Fab	S1	SLEDAI-2K	0.0448006	925.588	0.859889	Spearman's rank correlation rho	two.sided	Month 12 vs Month 12	0.987572		Increase
Fab	S1	UPCR	-0.043077	1189.11	0.861	Spearman's rank correlation rho	two.sided	Month 12 vs Month 12	0.987572		Increase
Fab	S1	eGFR	0.164396	952.589	0.501242	Spearman's rank correlation rho	two.sided	Month 12 vs Month 12	0.954558		Increase
Fab	S2	AI	-0.35343	1311.47	0.150222	Spearman's rank correlation rho	two.sided	Month 12 vs Month 12	0.880509		Decrease
Fab	S2	CI	-0.129286	921.497	0.620924	Spearman's rank correlation rho	two.sided	Month 12 vs Month 12	0.982007		Decrease
Fab	S2	SLEDAI-2K	-0.392539	1349.37	0.107117	Spearman's rank correlation rho	two.sided	Month 12 vs Month 12	0.880509		Decrease
Fab	S2	UPCR	-0.184616	1350.46	0.449272	Spearman's rank correlation rho	two.sided	Month 12 vs Month 12	0.952946		Decrease
Fab	S2	eGFR	-0.21011	1379.53	0.387934	Spearman's rank correlation rho	two.sided	Month 12 vs Month 12	0.937695		Decrease
Fc	B	AI	0.364474	615.824	0.137007	Spearman's rank correlation rho	two.sided	Month 12 vs Month 12	0.880509		Increase
Fc	B	CI	0.544493	371.694	0.0238287	Spearman's rank correlation rho	two.sided	Month 12 vs Month 12	0.880509	*	Increase
Fc	B	SLEDAI-2K	0.157869	816.025	0.531552	Spearman's rank correlation rho	two.sided	Month 12 vs Month 12	0.961529		Increase
Fc	B	UPCR	0.0290111	1106.93	0.906151	Spearman's rank correlation rho	two.sided	Month 12 vs Month 12	0.987572		Increase
Fc	B	eGFR	-0.242638	1416.61	0.316878	Spearman's rank correlation rho	two.sided	Month 12 vs Month 12	0.914959		Increase
Fc	GP1	AI	0.101611	870.539	0.688279	Spearman's rank correlation rho	two.sided	Month 12 vs Month 12	0.982007		Increase
Fc	GP1	CI	0.124314	714.56	0.634525	Spearman's rank correlation rho	two.sided	Month 12 vs Month 12	0.982007		Increase
Fc	GP1	SLEDAI-2K	0.116268	856.336	0.645922	Spearman's rank correlation rho	two.sided	Month 12 vs Month 12	0.982007		Increase
Fc	GP1	UPCR	0.387693	698.03	0.10099	Spearman's rank correlation rho	two.sided	Month 12 vs Month 12	0.880509		Increase
Fc	GP1	eGFR	0.445715	631.884	0.0558002	Spearman's rank correlation rho	two.sided	Month 12 vs Month 12	0.880509		Increase
Fc	GP11	AI	-0.0198804	988.264	0.937592	Spearman's rank correlation rho	two.sided	Month 12 vs Month 12	0.989308		Decrease
Fc	GP11	CI	-0.319486	1076.7	0.211293	Spearman's rank correlation rho	two.sided	Month 12 vs Month 12	0.910807		Decrease
Fc	GP11	SLEDAI-2K	-0.167469	1131.28	0.506551	Spearman's rank correlation rho	two.sided	Month 12 vs Month 12	0.954714		Decrease
Fc	GP11	UPCR	0.0958244	1030.76	0.696365	Spearman's rank correlation rho	two.sided	Month 12 vs Month 12	0.982007		Decrease
Fc	GP11	eGFR	0.499342	570.75	0.0295055	Spearman's rank correlation rho	two.sided	Month 12 vs Month 12	0.880509	*	Decrease
Fc	GP14	AI	0.272803	704.653	0.273404	Spearman's rank correlation rho	two.sided	Month 12 vs Month 12	0.914959		Decrease
Fc	GP14	CI	0.50347	405.169	0.0393679	Spearman's rank correlation rho	two.sided	Month 12 vs Month 12	0.880509	*	Decrease
Fc	GP14	SLEDAI-2K	0.110935	861.504	0.661224	Spearman's rank correlation rho	two.sided	Month 12 vs Month 12	0.982007		Decrease
Fc	GP14	UPCR	0.268133	834.329	0.267044	Spearman's rank correlation rho	two.sided	Month 12 vs Month 12	0.914959		Decrease
Fc	GP14	eGFR	-0.353407	1542.88	0.137736	Spearman's rank correlation rho	two.sided	Month 12 vs Month 12	0.880509		Decrease
Fc	GP19	AI	0.276117	701.443	0.267387	Spearman's rank correlation rho	two.sided	Month 12 vs Month 12	0.914959		Increase
Fc	GP19	CI	0.445042	452.845	0.073439	Spearman's rank correlation rho	two.sided	Month 12 vs Month 12	0.880509		Increase
Fc	GP19	SLEDAI-2K	0.125868	847.034	0.618721	Spearman's rank correlation rho	two.sided	Month 12 vs Month 12	0.982007		Increase
Fc	GP19	UPCR	0.0949453	1031.76	0.699026	Spearman's rank correlation rho	two.sided	Month 12 vs Month 12	0.982007		Increase
Fc	GP19	eGFR	-0.212748	1382.53	0.381866	Spearman's rank correlation rho	two.sided	Month 12 vs Month 12	0.937695		Increase
Fc	GP2	AI	0.0408653	929.402	0.872096	Spearman's rank correlation rho	two.sided	Month 12 vs Month 12	0.987572		Increase
Fc	GP2	CI	-0.191443	972.217	0.461691	Spearman's rank correlation rho	two.sided	Month 12 vs Month 12	0.952946		Increase
Fc	GP2	SLEDAI-2K	0.0640008	906.983	0.800811	Spearman's rank correlation rho	two.sided	Month 12 vs Month 12	0.982007		Increase
Fc	GP2	UPCR	0.341979	750.144	0.151833	Spearman's rank correlation rho	two.sided	Month 12 vs Month 12	0.880509		Increase
Fc	GP2	eGFR	0.574946	484.561	0.0100192	Spearman's rank correlation rho	two.sided	Month 12 vs Month 12	0.880509	*	Increase
Fc	GP21	AI	0.0176715	951.876	0.944515	Spearman's rank correlation rho	two.sided	Month 12 vs Month 12	0.989308		Decrease
Fc	GP21	CI	-0.392831	1136.55	0.118809	Spearman's rank correlation rho	two.sided	Month 12 vs Month 12	0.880509		Decrease
Fc	GP21	SLEDAI-2K	-0.205869	1168.49	0.412467	Spearman's rank correlation rho	two.sided	Month 12 vs Month 12	0.942543		Decrease
Fc	GP21	UPCR	0.203077	908.492	0.404371	Spearman's rank correlation rho	two.sided	Month 12 vs Month 12	0.938973		Decrease
Fc	GP21	eGFR	0.0668133	1063.83	0.785803	Spearman's rank correlation rho	two.sided	Month 12 vs Month 12	0.982007		Decrease
Fc	GP22	AI	0	969	1	Spearman's rank correlation rho	two.sided	Month 12 vs Month 12	1		Increase
Fc	GP22	CI	0.176525	671.955	0.497933	Spearman's rank correlation rho	two.sided	Month 12 vs Month 12	0.954558		Increase
Fc	GP22	SLEDAI-2K	0.0810677	890.445	0.749138	Spearman's rank correlation rho	two.sided	Month 12 vs Month 12	0.982007		Increase
Fc	GP22	UPCR	0.043077	1090.89	0.861	Spearman's rank correlation rho	two.sided	Month 12 vs Month 12	0.987572		Increase
Fc	GP22	eGFR	0.0395605	1094.9	0.872254	Spearman's rank correlation rho	two.sided	Month 12 vs Month 12	0.987572		Increase
Fc	GP24	AI	0.355639	624.386	0.147511	Spearman's rank correlation rho	two.sided	Month 12 vs Month 12	0.880509		Increase
Fc	GP24	CI	0.52336	388.938	0.0310881	Spearman's rank correlation rho	two.sided	Month 12 vs Month 12	0.880509	*	Increase
Fc	GP24	SLEDAI-2K	0.186669	788.118	0.458287	Spearman's rank correlation rho	two.sided	Month 12 vs Month 12	0.952946		Increase
Fc	GP24	UPCR	0.00879123	1129.98	0.971506	Spearman's rank correlation rho	two.sided	Month 12 vs Month 12	0.991767		Increase
Fc	GP24	eGFR	-0.25055	1425.63	0.300856	Spearman's rank correlation rho	two.sided	Month 12 vs Month 12	0.914959		Increase
Fc	GP25	AI	-0.0651636	1032.14	0.797263	Spearman's rank correlation rho	two.sided	Month 12 vs Month 12	0.982007		Increase
Fc	GP25	CI	0.287164	581.674	0.263752	Spearman's rank correlation rho	two.sided	Month 12 vs Month 12	0.914959		Increase
Fc	GP25	SLEDAI-2K	-0.329604	1288.39	0.181651	Spearman's rank correlation rho	two.sided	Month 12 vs Month 12	0.88518		Increase
Fc	GP25	UPCR	-0.613628	1839.54	0.00519991	Spearman's rank correlation rho	two.sided	Month 12 vs Month 12	0.699098	*	Increase
Fc	GP25	eGFR	-0.241759	1415.61	0.318689	Spearman's rank correlation rho	two.sided	Month 12 vs Month 12	0.914959		Increase
Fc	GP26	AI	-0.307042	1266.52	0.215214	Spearman's rank correlation rho	two.sided	Month 12 vs Month 12	0.910807		Increase
Fc	GP26	CI	-0.0783175	879.907	0.765112	Spearman's rank correlation rho	two.sided	Month 12 vs Month 12	0.982007		Increase
Fc	GP26	SLEDAI-2K	-0.136535	1101.3	0.589043	Spearman's rank correlation rho	two.sided	Month 12 vs Month 12	0.974153		Increase
Fc	GP26	UPCR	-0.382419	1575.96	0.106122	Spearman's rank correlation rho	two.sided	Month 12 vs Month 12	0.880509		Increase
Fc	GP26	eGFR	0.0448353	1088.89	0.855382	Spearman's rank correlation rho	two.sided	Month 12 vs Month 12	0.987572		Increase
Fc	GP4	AI	0.241878	734.62	0.333548	Spearman's rank correlation rho	two.sided	Month 12 vs Month 12	0.914959		Increase
Fc	GP4	CI	-0.118098	912.368	0.651683	Spearman's rank correlation rho	two.sided	Month 12 vs Month 12	0.982007		Increase
Fc	GP4	SLEDAI-2K	0.0693343	901.815	0.784568	Spearman's rank correlation rho	two.sided	Month 12 vs Month 12	0.982007		Increase
Fc	GP4	UPCR	0.730551	307.172	0.000381996	Spearman's rank correlation rho	two.sided	Month 12 vs Month 12	0.135749	*	Increase
Fc	GP4	eGFR	0.436045	642.909	0.0619987	Spearman's rank correlation rho	two.sided	Month 12 vs Month 12	0.880509		Increase
Fc	GP5	AI	-0.286057	1246.19	0.249832	Spearman's rank correlation rho	two.sided	Month 12 vs Month 12	0.914959		Decrease
Fc	GP5	CI	-0.545736	1261.32	0.0234468	Spearman's rank correlation rho	two.sided	Month 12 vs Month 12	0.880509	*	Decrease
Fc	GP5	SLEDAI-2K	-0.050134	1017.58	0.843394	Spearman's rank correlation rho	two.sided	Month 12 vs Month 12	0.987572		Decrease
Fc	GP5	UPCR	-0.167033	1330.42	0.494304	Spearman's rank correlation rho	two.sided	Month 12 vs Month 12	0.954558		Decrease
Fc	GP5	eGFR	0.436045	642.909	0.0619987	Spearman's rank correlation rho	two.sided	Month 12 vs Month 12	0.880509		Decrease
Fc	GP8	AI	0.136954	836.292	0.587889	Spearman's rank correlation rho	two.sided	Month 12 vs Month 12	0.974153		Decrease
Fc	GP8	CI	0.0658862	762.237	0.801632	Spearman's rank correlation rho	two.sided	Month 12 vs Month 12	0.982007		Decrease
Fc	GP8	SLEDAI-2K	-0.0586674	1025.85	0.817133	Spearman's rank correlation rho	two.sided	Month 12 vs Month 12	0.987572		Decrease
Fc	GP8	UPCR	0.217143	892.457	0.371873	Spearman's rank correlation rho	two.sided	Month 12 vs Month 12	0.937695		Decrease
Fc	GP8	eGFR	-0.0747255	1225.19	0.761103	Spearman's rank correlation rho	two.sided	Month 12 vs Month 12	0.982007		Decrease
Fc	S2	AI	0.0971931	874.82	0.701229	Spearman's rank correlation rho	two.sided	Month 12 vs Month 12	0.982007		Decrease
Fc	S2	CI	-0.254843	1023.95	0.323576	Spearman's rank correlation rho	two.sided	Month 12 vs Month 12	0.914959		Decrease
Fc	S2	SLEDAI-2K	-0.199469	1162.29	0.42746	Spearman's rank correlation rho	two.sided	Month 12 vs Month 12	0.942543		Decrease
Fc	S2	UPCR	0.394726	690.012	0.0944302	Spearman's rank correlation rho	two.sided	Month 12 vs Month 12	0.880509		Decrease
Fc	S2	eGFR	0.472968	600.816	0.0408405	Spearman's rank correlation rho	two.sided	Month 12 vs Month 12	0.880509	*	Decrease
IgG	GP13	AI	0.0706859	900.505	0.780465	Spearman's rank correlation rho	two.sided	Month 12 vs Month 12	0.982007		Decrease
IgG	GP13	CI	-0.111882	907.296	0.669007	Spearman's rank correlation rho	two.sided	Month 12 vs Month 12	0.982007		Decrease
IgG	GP13	SLEDAI-2K	-0.053334	1020.68	0.833526	Spearman's rank correlation rho	two.sided	Month 12 vs Month 12	0.987572		Decrease
IgG	GP13	UPCR	0.36044	729.098	0.129531	Spearman's rank correlation rho	two.sided	Month 12 vs Month 12	0.880509		Decrease
IgG	GP13	eGFR	0.238242	868.404	0.325995	Spearman's rank correlation rho	two.sided	Month 12 vs Month 12	0.914959		Decrease
IgG	GP16	AI	0.176715	797.763	0.483013	Spearman's rank correlation rho	two.sided	Month 12 vs Month 12	0.954558		Increase
IgG	GP16	CI	0.544493	371.694	0.0238287	Spearman's rank correlation rho	two.sided	Month 12 vs Month 12	0.880509	*	Increase
IgG	GP16	SLEDAI-2K	-0.24427	1205.7	0.328641	Spearman's rank correlation rho	two.sided	Month 12 vs Month 12	0.914959		Increase
IgG	GP16	UPCR	-0.0738463	1224.18	0.763837	Spearman's rank correlation rho	two.sided	Month 12 vs Month 12	0.982007		Increase
IgG	GP16	eGFR	-0.33055	1516.83	0.166898	Spearman's rank correlation rho	two.sided	Month 12 vs Month 12	0.880509		Increase
IgG	GP17	AI	0.247401	729.269	0.322283	Spearman's rank correlation rho	two.sided	Month 12 vs Month 12	0.914959		Increase
IgG	GP17	CI	0.60665	320.974	0.00982265	Spearman's rank correlation rho	two.sided	Month 12 vs Month 12	0.880509	*	Increase
IgG	GP17	SLEDAI-2K	-0.169602	1133.34	0.501072	Spearman's rank correlation rho	two.sided	Month 12 vs Month 12	0.954558		Increase
IgG	GP17	UPCR	0.0342858	1100.91	0.889179	Spearman's rank correlation rho	two.sided	Month 12 vs Month 12	0.987572		Increase
IgG	GP17	eGFR	-0.33055	1516.83	0.166898	Spearman's rank correlation rho	two.sided	Month 12 vs Month 12	0.880509		Increase
IgG	GP19	AI	0.340176	639.369	0.167205	Spearman's rank correlation rho	two.sided	Month 12 vs Month 12	0.880509		Increase
IgG	GP19	CI	0.502227	406.183	0.039936	Spearman's rank correlation rho	two.sided	Month 12 vs Month 12	0.880509	*	Increase
IgG	GP19	SLEDAI-2K	0.123735	849.101	0.624727	Spearman's rank correlation rho	two.sided	Month 12 vs Month 12	0.982007		Increase
IgG	GP19	UPCR	0.0993409	1026.75	0.685754	Spearman's rank correlation rho	two.sided	Month 12 vs Month 12	0.982007		Increase
IgG	GP19	eGFR	-0.22066	1391.55	0.363985	Spearman's rank correlation rho	two.sided	Month 12 vs Month 12	0.935078		Increase
IgG	GP20	AI	-0.473817	1428.13	0.0469939	Spearman's rank correlation rho	two.sided	Month 12 vs Month 12	0.880509	*	Decrease
IgG	GP20	CI	-0.0546979	860.634	0.834837	Spearman's rank correlation rho	two.sided	Month 12 vs Month 12	0.987572		Decrease
IgG	GP20	SLEDAI-2K	-0.232536	1194.33	0.353118	Spearman's rank correlation rho	two.sided	Month 12 vs Month 12	0.916306		Decrease
IgG	GP20	UPCR	-0.0228572	1166.06	0.925999	Spearman's rank correlation rho	two.sided	Month 12 vs Month 12	0.987572		Decrease
IgG	GP20	eGFR	-0.291869	1472.73	0.22533	Spearman's rank correlation rho	two.sided	Month 12 vs Month 12	0.910807		Decrease
IgG	GP22	AI	0.0828351	888.733	0.743841	Spearman's rank correlation rho	two.sided	Month 12 vs Month 12	0.982007		Increase
IgG	GP22	CI	0.244898	616.164	0.343454	Spearman's rank correlation rho	two.sided	Month 12 vs Month 12	0.914959		Increase
IgG	GP22	SLEDAI-2K	0.0928012	879.076	0.71418	Spearman's rank correlation rho	two.sided	Month 12 vs Month 12	0.982007		Increase
IgG	GP22	UPCR	0.0668133	1063.83	0.785803	Spearman's rank correlation rho	two.sided	Month 12 vs Month 12	0.982007		Increase
IgG	GP22	eGFR	-0.0421979	1188.11	0.863811	Spearman's rank correlation rho	two.sided	Month 12 vs Month 12	0.987572		Increase
IgG	GP23	AI	0.372206	608.333	0.128252	Spearman's rank correlation rho	two.sided	Month 12 vs Month 12	0.880509		Increase
IgG	GP23	CI	0.514658	396.039	0.0345274	Spearman's rank correlation rho	two.sided	Month 12 vs Month 12	0.880509	*	Increase
IgG	GP23	SLEDAI-2K	-0.0352005	1003.11	0.889716	Spearman's rank correlation rho	two.sided	Month 12 vs Month 12	0.987572		Increase
IgG	GP23	UPCR	-0.154726	1316.39	0.527077	Spearman's rank correlation rho	two.sided	Month 12 vs Month 12	0.961529		Increase
IgG	GP23	eGFR	-0.278682	1457.7	0.247948	Spearman's rank correlation rho	two.sided	Month 12 vs Month 12	0.914959		Increase
IgG	GP24	AI	0.27943	698.232	0.261452	Spearman's rank correlation rho	two.sided	Month 12 vs Month 12	0.914959		Increase
IgG	GP24	CI	0.350564	529.94	0.16772	Spearman's rank correlation rho	two.sided	Month 12 vs Month 12	0.880509		Increase
IgG	GP24	SLEDAI-2K	0.114135	858.403	0.652027	Spearman's rank correlation rho	two.sided	Month 12 vs Month 12	0.982007		Increase
IgG	GP24	UPCR	0.214506	895.463	0.377851	Spearman's rank correlation rho	two.sided	Month 12 vs Month 12	0.937695		Increase
IgG	GP24	eGFR	-0.0281319	1172.07	0.908983	Spearman's rank correlation rho	two.sided	Month 12 vs Month 12	0.987572		Increase
IgG	GP3	AI	-0.37331	1330.74	0.127034	Spearman's rank correlation rho	two.sided	Month 12 vs Month 12	0.880509		Decrease
IgG	GP3	CI	-0.387858	1132.49	0.12397	Spearman's rank correlation rho	two.sided	Month 12 vs Month 12	0.880509		Decrease
IgG	GP3	SLEDAI-2K	-0.48854	1442.4	0.0396693	Spearman's rank correlation rho	two.sided	Month 12 vs Month 12	0.880509	*	Decrease
IgG	GP3	UPCR	-0.0879123	1240.22	0.720433	Spearman's rank correlation rho	two.sided	Month 12 vs Month 12	0.982007		Decrease
IgG	GP3	eGFR	0.101978	1023.74	0.677833	Spearman's rank correlation rho	two.sided	Month 12 vs Month 12	0.982007		Decrease
IgG	GP5	AI	-0.381041	1338.23	0.118737	Spearman's rank correlation rho	two.sided	Month 12 vs Month 12	0.880509		Decrease
IgG	GP5	CI	-0.755826	1432.75	0.000448756	Spearman's rank correlation rho	two.sided	Month 12 vs Month 12	0.135749	*	Decrease
IgG	GP5	SLEDAI-2K	-0.151469	1115.77	0.548526	Spearman's rank correlation rho	two.sided	Month 12 vs Month 12	0.961529		Decrease
IgG	GP5	UPCR	-0.114286	1270.29	0.641306	Spearman's rank correlation rho	two.sided	Month 12 vs Month 12	0.982007		Decrease
IgG	GP5	eGFR	0.378023	709.054	0.11054	Spearman's rank correlation rho	two.sided	Month 12 vs Month 12	0.880509		Decrease
IgG	GP7	AI	-0.309251	1268.66	0.211761	Spearman's rank correlation rho	two.sided	Month 12 vs Month 12	0.910807		Decrease
IgG	GP7	CI	-0.525846	1245.09	0.0301555	Spearman's rank correlation rho	two.sided	Month 12 vs Month 12	0.880509	*	Decrease
IgG	GP7	SLEDAI-2K	-0.437339	1392.78	0.0695338	Spearman's rank correlation rho	two.sided	Month 12 vs Month 12	0.880509		Decrease
IgG	GP7	UPCR	0.064176	1066.84	0.794082	Spearman's rank correlation rho	two.sided	Month 12 vs Month 12	0.982007		Decrease
IgG	GP7	eGFR	0.10989	1014.72	0.654267	Spearman's rank correlation rho	two.sided	Month 12 vs Month 12	0.982007		Decrease
IgG	GP8	AI	0.0994021	872.679	0.694744	Spearman's rank correlation rho	two.sided	Month 12 vs Month 12	0.982007		Decrease
IgG	GP8	CI	0.0298352	791.654	0.909501	Spearman's rank correlation rho	two.sided	Month 12 vs Month 12	0.987572		Decrease
IgG	GP8	SLEDAI-2K	-0.00853345	977.269	0.973192	Spearman's rank correlation rho	two.sided	Month 12 vs Month 12	0.991767		Decrease
IgG	GP8	UPCR	0.194286	918.514	0.42544	Spearman's rank correlation rho	two.sided	Month 12 vs Month 12	0.942543		Decrease
IgG	GP8	eGFR	-0.0307693	1175.08	0.900489	Spearman's rank correlation rho	two.sided	Month 12 vs Month 12	0.987572		Decrease
IgG	S1	AI	-0.297102	1256.89	0.2312	Spearman's rank correlation rho	two.sided	Month 12 vs Month 12	0.910807		Decrease
IgG	S1	CI	-0.2536	1022.94	0.326024	Spearman's rank correlation rho	two.sided	Month 12 vs Month 12	0.914959		Decrease
IgG	S1	SLEDAI-2K	-0.48534	1439.29	0.0411815	Spearman's rank correlation rho	two.sided	Month 12 vs Month 12	0.880509	*	Decrease
IgG	S1	UPCR	-0.214506	1384.54	0.377851	Spearman's rank correlation rho	two.sided	Month 12 vs Month 12	0.937695		Decrease
IgG	S1	eGFR	0.0448353	1088.89	0.855382	Spearman's rank correlation rho	two.sided	Month 12 vs Month 12	0.987572		Decrease
IgG	S2	AI	-0.41528	1371.41	0.0865672	Spearman's rank correlation rho	two.sided	Month 12 vs Month 12	0.880509		Decrease
IgG	S2	CI	-0.35305	1104.09	0.164518	Spearman's rank correlation rho	two.sided	Month 12 vs Month 12	0.880509		Decrease
IgG	S2	SLEDAI-2K	-0.502407	1455.83	0.0336016	Spearman's rank correlation rho	two.sided	Month 12 vs Month 12	0.880509	*	Decrease
IgG	S2	UPCR	0.0421979	1091.89	0.863811	Spearman's rank correlation rho	two.sided	Month 12 vs Month 12	0.987572		Decrease
IgG	S2	eGFR	0.155605	962.611	0.524703	Spearman's rank correlation rho	two.sided	Month 12 vs Month 12	0.961529		Decrease
Serum	AF	AI	0.294893	683.249	0.234853	Spearman's rank correlation rho	two.sided	Month 12 vs Month 12	0.910807		Decrease
Serum	AF	CI	0.142961	699.344	0.584126	Spearman's rank correlation rho	two.sided	Month 12 vs Month 12	0.970868		Decrease
Serum	AF	SLEDAI-2K	0.513073	471.832	0.0294422	Spearman's rank correlation rho	two.sided	Month 12 vs Month 12	0.880509	*	Decrease
Serum	AF	UPCR	-0.159121	1321.4	0.515258	Spearman's rank correlation rho	two.sided	Month 12 vs Month 12	0.960884		Decrease
Serum	AF	eGFR	0.0448353	1088.89	0.855382	Spearman's rank correlation rho	two.sided	Month 12 vs Month 12	0.987572		Decrease
Serum	B	AI	-0.0452832	1012.88	0.858394	Spearman's rank correlation rho	two.sided	Month 12 vs Month 12	0.987572		Decrease
Serum	B	CI	0.181498	667.898	0.485704	Spearman's rank correlation rho	two.sided	Month 12 vs Month 12	0.954558		Decrease
Serum	B	SLEDAI-2K	-0.0618675	1028.95	0.807331	Spearman's rank correlation rho	two.sided	Month 12 vs Month 12	0.982007		Decrease
Serum	B	UPCR	-0.208352	1377.52	0.392008	Spearman's rank correlation rho	two.sided	Month 12 vs Month 12	0.938516		Decrease
Serum	B	eGFR	-0.593408	1816.49	0.00739986	Spearman's rank correlation rho	two.sided	Month 12 vs Month 12	0.813984	*	Decrease
Serum	G3	AI	0.31146	667.195	0.208346	Spearman's rank correlation rho	two.sided	Month 12 vs Month 12	0.910807		Increase
Serum	G3	CI	0.0211333	798.755	0.935835	Spearman's rank correlation rho	two.sided	Month 12 vs Month 12	0.989308		Increase
Serum	G3	SLEDAI-2K	0.235736	740.571	0.346342	Spearman's rank correlation rho	two.sided	Month 12 vs Month 12	0.914959		Increase
Serum	G3	UPCR	0.421979	658.944	0.0719196	Spearman's rank correlation rho	two.sided	Month 12 vs Month 12	0.880509		Increase
Serum	G3	eGFR	0.333188	760.166	0.163334	Spearman's rank correlation rho	two.sided	Month 12 vs Month 12	0.880509		Increase
Serum	G4	AI	0.323609	655.423	0.190204	Spearman's rank correlation rho	two.sided	Month 12 vs Month 12	0.88518		Decrease
Serum	G4	CI	0.0198902	799.77	0.939603	Spearman's rank correlation rho	two.sided	Month 12 vs Month 12	0.989308		Decrease
Serum	G4	SLEDAI-2K	0.424539	557.622	0.0790833	Spearman's rank correlation rho	two.sided	Month 12 vs Month 12	0.880509		Decrease
Serum	G4	UPCR	0.145934	973.635	0.551086	Spearman's rank correlation rho	two.sided	Month 12 vs Month 12	0.961529		Decrease
Serum	G4	eGFR	0.158242	959.604	0.517612	Spearman's rank correlation rho	two.sided	Month 12 vs Month 12	0.961529		Decrease
Serum	GP10	AI	-0.329131	1287.93	0.182316	Spearman's rank correlation rho	two.sided	Month 12 vs Month 12	0.88518		Decrease
Serum	GP10	CI	-0.0783175	879.907	0.765112	Spearman's rank correlation rho	two.sided	Month 12 vs Month 12	0.982007		Decrease
Serum	GP10	SLEDAI-2K	-0.211203	1173.66	0.400191	Spearman's rank correlation rho	two.sided	Month 12 vs Month 12	0.938516		Decrease
Serum	GP10	UPCR	-0.440441	1642.1	0.0591202	Spearman's rank correlation rho	two.sided	Month 12 vs Month 12	0.880509		Decrease
Serum	GP10	eGFR	-0.115165	1271.29	0.638726	Spearman's rank correlation rho	two.sided	Month 12 vs Month 12	0.982007		Decrease
Serum	GP11	AI	-0.0971931	1063.18	0.701229	Spearman's rank correlation rho	two.sided	Month 12 vs Month 12	0.982007		Decrease
Serum	GP11	CI	0.0385372	784.554	0.883255	Spearman's rank correlation rho	two.sided	Month 12 vs Month 12	0.987572		Decrease
Serum	GP11	SLEDAI-2K	0.0576008	913.185	0.820406	Spearman's rank correlation rho	two.sided	Month 12 vs Month 12	0.987572		Decrease
Serum	GP11	UPCR	-0.458023	1662.15	0.0486029	Spearman's rank correlation rho	two.sided	Month 12 vs Month 12	0.880509	*	Decrease
Serum	GP11	eGFR	-0.265495	1442.66	0.271958	Spearman's rank correlation rho	two.sided	Month 12 vs Month 12	0.914959		Decrease
Serum	GP16	AI	-0.324713	1283.65	0.188609	Spearman's rank correlation rho	two.sided	Month 12 vs Month 12	0.88518		Decrease
Serum	GP16	CI	-0.0820469	882.95	0.754244	Spearman's rank correlation rho	two.sided	Month 12 vs Month 12	0.982007		Decrease
Serum	GP16	SLEDAI-2K	-0.307204	1266.68	0.214959	Spearman's rank correlation rho	two.sided	Month 12 vs Month 12	0.910807		Decrease
Serum	GP16	UPCR	-0.382419	1575.96	0.106122	Spearman's rank correlation rho	two.sided	Month 12 vs Month 12	0.880509		Decrease
Serum	GP16	eGFR	-0.207473	1376.52	0.394054	Spearman's rank correlation rho	two.sided	Month 12 vs Month 12	0.938516		Decrease
Serum	GP17	AI	0.0739993	897.295	0.770429	Spearman's rank correlation rho	two.sided	Month 12 vs Month 12	0.982007		Decrease
Serum	GP17	CI	0.161608	684.128	0.535478	Spearman's rank correlation rho	two.sided	Month 12 vs Month 12	0.961529		Decrease
Serum	GP17	SLEDAI-2K	0.023467	946.26	0.926359	Spearman's rank correlation rho	two.sided	Month 12 vs Month 12	0.987572		Decrease
Serum	GP17	UPCR	-0.373627	1565.94	0.115088	Spearman's rank correlation rho	two.sided	Month 12 vs Month 12	0.880509		Decrease
Serum	GP17	eGFR	-0.371869	1563.93	0.116944	Spearman's rank correlation rho	two.sided	Month 12 vs Month 12	0.880509		Decrease
Serum	GP21	AI	-0.0121491	980.773	0.961839	Spearman's rank correlation rho	two.sided	Month 12 vs Month 12	0.989308		Increase
Serum	GP21	CI	0.0136745	804.842	0.958458	Spearman's rank correlation rho	two.sided	Month 12 vs Month 12	0.989308		Increase
Serum	GP21	SLEDAI-2K	0.00746677	961.765	0.976542	Spearman's rank correlation rho	two.sided	Month 12 vs Month 12	0.991767		Increase
Serum	GP21	UPCR	0.43077	648.922	0.0655904	Spearman's rank correlation rho	two.sided	Month 12 vs Month 12	0.880509		Increase
Serum	GP21	eGFR	0.146814	972.633	0.548663	Spearman's rank correlation rho	two.sided	Month 12 vs Month 12	0.961529		Increase
Serum	GP22	AI	-0.066268	1033.21	0.793897	Spearman's rank correlation rho	two.sided	Month 12 vs Month 12	0.982007		Decrease
Serum	GP22	CI	0.0982077	735.863	0.707671	Spearman's rank correlation rho	two.sided	Month 12 vs Month 12	0.982007		Decrease
Serum	GP22	SLEDAI-2K	-0.353071	1311.13	0.150664	Spearman's rank correlation rho	two.sided	Month 12 vs Month 12	0.880509		Decrease
Serum	GP22	UPCR	-0.317363	1501.79	0.185511	Spearman's rank correlation rho	two.sided	Month 12 vs Month 12	0.88518		Decrease
Serum	GP22	eGFR	-0.4211	1620.05	0.0725766	Spearman's rank correlation rho	two.sided	Month 12 vs Month 12	0.880509		Decrease
Serum	GP23	AI	-0.121491	1086.73	0.631067	Spearman's rank correlation rho	two.sided	Month 12 vs Month 12	0.982007		Decrease
Serum	GP23	CI	0.232466	626.308	0.369257	Spearman's rank correlation rho	two.sided	Month 12 vs Month 12	0.937695		Decrease
Serum	GP23	SLEDAI-2K	-0.353071	1311.13	0.150664	Spearman's rank correlation rho	two.sided	Month 12 vs Month 12	0.880509		Decrease
Serum	GP23	UPCR	0.043077	1090.89	0.861	Spearman's rank correlation rho	two.sided	Month 12 vs Month 12	0.987572		Decrease
Serum	GP23	eGFR	-0.799123	2051	4.05953e-05	Spearman's rank correlation rho	two.sided	Month 12 vs Month 12	0.0491203	*	Decrease
Serum	GP24	AI	0.0806261	890.873	0.750463	Spearman's rank correlation rho	two.sided	Month 12 vs Month 12	0.982007		Increase
Serum	GP24	CI	0.0546979	771.366	0.834837	Spearman's rank correlation rho	two.sided	Month 12 vs Month 12	0.987572		Increase
Serum	GP24	SLEDAI-2K	-0.026667	994.84	0.916349	Spearman's rank correlation rho	two.sided	Month 12 vs Month 12	0.987572		Increase
Serum	GP24	UPCR	0.440441	637.898	0.0591202	Spearman's rank correlation rho	two.sided	Month 12 vs Month 12	0.880509		Increase
Serum	GP24	eGFR	0.343737	748.14	0.149602	Spearman's rank correlation rho	two.sided	Month 12 vs Month 12	0.880509		Increase
Serum	GP25	AI	-0.472712	1427.06	0.0475821	Spearman's rank correlation rho	two.sided	Month 12 vs Month 12	0.880509	*	Increase
Serum	GP25	CI	-0.248627	1018.88	0.33592	Spearman's rank correlation rho	two.sided	Month 12 vs Month 12	0.914959		Increase
Serum	GP25	SLEDAI-2K	-0.157869	1121.97	0.531552	Spearman's rank correlation rho	two.sided	Month 12 vs Month 12	0.961529		Increase
Serum	GP25	UPCR	0.185495	928.536	0.447077	Spearman's rank correlation rho	two.sided	Month 12 vs Month 12	0.952946		Increase
Serum	GP25	eGFR	-0.00879123	1150.02	0.971506	Spearman's rank correlation rho	two.sided	Month 12 vs Month 12	0.991767		Increase
Serum	GP26	AI	0.233043	743.182	0.352041	Spearman's rank correlation rho	two.sided	Month 12 vs Month 12	0.916306		Increase
Serum	GP26	CI	-0.0472391	854.547	0.857125	Spearman's rank correlation rho	two.sided	Month 12 vs Month 12	0.987572		Increase
Serum	GP26	SLEDAI-2K	0.180269	794.319	0.47411	Spearman's rank correlation rho	two.sided	Month 12 vs Month 12	0.952946		Increase
Serum	GP26	UPCR	0.415825	665.959	0.0766127	Spearman's rank correlation rho	two.sided	Month 12 vs Month 12	0.880509		Increase
Serum	GP26	eGFR	0.322638	772.193	0.177905	Spearman's rank correlation rho	two.sided	Month 12 vs Month 12	0.88518		Increase
Serum	GP27	AI	0.260654	716.426	0.296176	Spearman's rank correlation rho	two.sided	Month 12 vs Month 12	0.914959		Decrease
Serum	GP27	CI	0.119341	718.618	0.648237	Spearman's rank correlation rho	two.sided	Month 12 vs Month 12	0.982007		Decrease
Serum	GP27	SLEDAI-2K	0.49174	492.504	0.0381999	Spearman's rank correlation rho	two.sided	Month 12 vs Month 12	0.880509	*	Decrease
Serum	GP27	UPCR	-0.199561	1367.5	0.41273	Spearman's rank correlation rho	two.sided	Month 12 vs Month 12	0.942543		Decrease
Serum	GP27	eGFR	-0.0290111	1173.07	0.906151	Spearman's rank correlation rho	two.sided	Month 12 vs Month 12	0.987572		Decrease
Serum	GP28	AI	0.154625	819.168	0.540123	Spearman's rank correlation rho	two.sided	Month 12 vs Month 12	0.961529		Increase
Serum	GP28	CI	0.0944783	738.906	0.718338	Spearman's rank correlation rho	two.sided	Month 12 vs Month 12	0.982007		Increase
Serum	GP28	SLEDAI-2K	0.0181336	951.429	0.943066	Spearman's rank correlation rho	two.sided	Month 12 vs Month 12	0.989308		Increase
Serum	GP28	UPCR	0.478243	594.803	0.0383417	Spearman's rank correlation rho	two.sided	Month 12 vs Month 12	0.880509	*	Increase
Serum	GP28	eGFR	0.292748	806.267	0.223872	Spearman's rank correlation rho	two.sided	Month 12 vs Month 12	0.910807		Increase
Serum	GP29	AI	0.0242983	945.455	0.923758	Spearman's rank correlation rho	two.sided	Month 12 vs Month 12	0.987572		Increase
Serum	GP29	CI	-0.064643	868.749	0.805306	Spearman's rank correlation rho	two.sided	Month 12 vs Month 12	0.982007		Increase
Serum	GP29	SLEDAI-2K	0.199469	775.714	0.42746	Spearman's rank correlation rho	two.sided	Month 12 vs Month 12	0.942543		Increase
Serum	GP29	UPCR	0.306814	790.232	0.201368	Spearman's rank correlation rho	two.sided	Month 12 vs Month 12	0.905783		Increase
Serum	GP29	eGFR	0.105495	1019.74	0.667322	Spearman's rank correlation rho	two.sided	Month 12 vs Month 12	0.982007		Increase
Serum	GP3	AI	0.0982976	873.75	0.697984	Spearman's rank correlation rho	two.sided	Month 12 vs Month 12	0.982007		Increase
Serum	GP3	CI	0.399046	490.378	0.112573	Spearman's rank correlation rho	two.sided	Month 12 vs Month 12	0.880509		Increase
Serum	GP3	SLEDAI-2K	-0.188802	1151.95	0.453073	Spearman's rank correlation rho	two.sided	Month 12 vs Month 12	0.952946		Increase
Serum	GP3	UPCR	-0.137143	1296.34	0.575571	Spearman's rank correlation rho	two.sided	Month 12 vs Month 12	0.967278		Increase
Serum	GP3	eGFR	-0.422858	1622.06	0.071267	Spearman's rank correlation rho	two.sided	Month 12 vs Month 12	0.880509		Increase
Serum	GP30	AI	0.213162	762.446	0.395732	Spearman's rank correlation rho	two.sided	Month 12 vs Month 12	0.938516		Increase
Serum	GP30	CI	-0.0310784	841.36	0.905745	Spearman's rank correlation rho	two.sided	Month 12 vs Month 12	0.987572		Increase
Serum	GP30	SLEDAI-2K	0.150402	823.26	0.551378	Spearman's rank correlation rho	two.sided	Month 12 vs Month 12	0.961529		Increase
Serum	GP30	UPCR	0.440441	637.898	0.0591202	Spearman's rank correlation rho	two.sided	Month 12 vs Month 12	0.880509		Increase
Serum	GP30	eGFR	0.37099	717.072	0.11788	Spearman's rank correlation rho	two.sided	Month 12 vs Month 12	0.880509		Increase
Serum	GP32	AI	0.162357	811.676	0.519794	Spearman's rank correlation rho	two.sided	Month 12 vs Month 12	0.961529		Decrease
Serum	GP32	CI	-0.140474	930.627	0.590748	Spearman's rank correlation rho	two.sided	Month 12 vs Month 12	0.974153		Decrease
Serum	GP32	SLEDAI-2K	0.204803	770.546	0.414946	Spearman's rank correlation rho	two.sided	Month 12 vs Month 12	0.942543		Decrease
Serum	GP32	UPCR	0.155605	962.611	0.524703	Spearman's rank correlation rho	two.sided	Month 12 vs Month 12	0.961529		Decrease
Serum	GP32	eGFR	0.192528	920.518	0.429722	Spearman's rank correlation rho	two.sided	Month 12 vs Month 12	0.942543		Decrease
Serum	GP33	AI	0.251819	724.988	0.313434	Spearman's rank correlation rho	two.sided	Month 12 vs Month 12	0.914959		Decrease
Serum	GP33	CI	0.124314	714.56	0.634525	Spearman's rank correlation rho	two.sided	Month 12 vs Month 12	0.982007		Decrease
Serum	GP33	SLEDAI-2K	0.544007	441.857	0.0196038	Spearman's rank correlation rho	two.sided	Month 12 vs Month 12	0.880509	*	Decrease
Serum	GP33	UPCR	-0.134506	1293.34	0.583006	Spearman's rank correlation rho	two.sided	Month 12 vs Month 12	0.97034		Decrease
Serum	GP33	eGFR	0.117802	1005.71	0.631009	Spearman's rank correlation rho	two.sided	Month 12 vs Month 12	0.982007		Decrease
Serum	GP34	AI	0.34128	638.299	0.165742	Spearman's rank correlation rho	two.sided	Month 12 vs Month 12	0.880509		Decrease
Serum	GP34	CI	0.105666	729.776	0.686491	Spearman's rank correlation rho	two.sided	Month 12 vs Month 12	0.982007		Decrease
Serum	GP34	SLEDAI-2K	0.110935	861.504	0.661224	Spearman's rank correlation rho	two.sided	Month 12 vs Month 12	0.982007		Decrease
Serum	GP34	UPCR	0.0905497	1036.77	0.712381	Spearman's rank correlation rho	two.sided	Month 12 vs Month 12	0.982007		Decrease
Serum	GP34	eGFR	0.163517	953.591	0.503566	Spearman's rank correlation rho	two.sided	Month 12 vs Month 12	0.954558		Decrease
Serum	GP35	AI	0.397814	583.519	0.102067	Spearman's rank correlation rho	two.sided	Month 12 vs Month 12	0.880509		Decrease
Serum	GP35	CI	0.128121	711.453	0.624099	Spearman's rank correlation rho	two.sided	Month 12 vs Month 12	0.982007		Decrease
Serum	GP35	SLEDAI-2K	0.440767	541.897	0.0671283	Spearman's rank correlation rho	two.sided	Month 12 vs Month 12	0.880509		Decrease
Serum	GP35	UPCR	-0.0703607	1220.21	0.774703	Spearman's rank correlation rho	two.sided	Month 12 vs Month 12	0.982007		Decrease
Serum	GP35	eGFR	-0.0325418	1177.1	0.894786	Spearman's rank correlation rho	two.sided	Month 12 vs Month 12	0.987572		Decrease
Serum	GP36	AI	0.212058	763.516	0.398242	Spearman's rank correlation rho	two.sided	Month 12 vs Month 12	0.938516		Increase
Serum	GP36	CI	0.0832901	748.035	0.75063	Spearman's rank correlation rho	two.sided	Month 12 vs Month 12	0.982007		Increase
Serum	GP36	SLEDAI-2K	0.252803	724.034	0.311482	Spearman's rank correlation rho	two.sided	Month 12 vs Month 12	0.914959		Increase
Serum	GP36	UPCR	0.314726	781.212	0.189394	Spearman's rank correlation rho	two.sided	Month 12 vs Month 12	0.88518		Increase
Serum	GP36	eGFR	0.364836	724.087	0.124582	Spearman's rank correlation rho	two.sided	Month 12 vs Month 12	0.880509		Increase
Serum	GP37	AI	0.330236	649.002	0.180765	Spearman's rank correlation rho	two.sided	Month 12 vs Month 12	0.88518		Decrease
Serum	GP37	CI	-0.109396	905.267	0.675982	Spearman's rank correlation rho	two.sided	Month 12 vs Month 12	0.982007		Decrease
Serum	GP37	SLEDAI-2K	0.370138	610.336	0.130554	Spearman's rank correlation rho	two.sided	Month 12 vs Month 12	0.880509		Decrease
Serum	GP37	UPCR	0.434287	644.913	0.0631791	Spearman's rank correlation rho	two.sided	Month 12 vs Month 12	0.880509		Decrease
Serum	GP37	eGFR	0.189011	924.527	0.438355	Spearman's rank correlation rho	two.sided	Month 12 vs Month 12	0.950554		Decrease
Serum	GP38	AI	0.262863	714.286	0.291953	Spearman's rank correlation rho	two.sided	Month 12 vs Month 12	0.914959		Decrease
Serum	GP38	CI	0.0845332	747.021	0.747022	Spearman's rank correlation rho	two.sided	Month 12 vs Month 12	0.982007		Decrease
Serum	GP38	SLEDAI-2K	0.358405	621.706	0.144165	Spearman's rank correlation rho	two.sided	Month 12 vs Month 12	0.880509		Decrease
Serum	GP38	UPCR	0.21099	899.472	0.385905	Spearman's rank correlation rho	two.sided	Month 12 vs Month 12	0.937695		Decrease
Serum	GP38	eGFR	0.0703298	1059.82	0.774799	Spearman's rank correlation rho	two.sided	Month 12 vs Month 12	0.982007		Decrease
Serum	GP39	AI	0.323609	655.423	0.190204	Spearman's rank correlation rho	two.sided	Month 12 vs Month 12	0.88518		Decrease
Serum	GP39	CI	-0.00870195	823.101	0.973558	Spearman's rank correlation rho	two.sided	Month 12 vs Month 12	0.991767		Decrease
Serum	GP39	SLEDAI-2K	0.458673	524.546	0.0555538	Spearman's rank correlation rho	two.sided	Month 12 vs Month 12	0.880509		Decrease
Serum	GP39	UPCR	-0.0606595	1209.15	0.805152	Spearman's rank correlation rho	two.sided	Month 12 vs Month 12	0.982007		Decrease
Serum	GP39	eGFR	0.0659342	1064.83	0.78856	Spearman's rank correlation rho	two.sided	Month 12 vs Month 12	0.982007		Decrease
Serum	GP9	AI	0.0530144	917.629	0.834511	Spearman's rank correlation rho	two.sided	Month 12 vs Month 12	0.987572		Increase
Serum	GP9	CI	0.227494	630.365	0.379873	Spearman's rank correlation rho	two.sided	Month 12 vs Month 12	0.937695		Increase
Serum	GP9	SLEDAI-2K	-0.27627	1236.71	0.26711	Spearman's rank correlation rho	two.sided	Month 12 vs Month 12	0.914959		Increase
Serum	GP9	UPCR	-0.457144	1661.14	0.0490922	Spearman's rank correlation rho	two.sided	Month 12 vs Month 12	0.880509	*	Increase
Serum	GP9	eGFR	-0.358682	1548.9	0.131549	Spearman's rank correlation rho	two.sided	Month 12 vs Month 12	0.880509		Increase
Serum	HB	AI	0.345698	634.018	0.159977	Spearman's rank correlation rho	two.sided	Month 12 vs Month 12	0.880509		Decrease
Serum	HB	CI	-0.00621568	821.072	0.981111	Spearman's rank correlation rho	two.sided	Month 12 vs Month 12	0.991767		Decrease
Serum	HB	SLEDAI-2K	0.320004	658.916	0.195473	Spearman's rank correlation rho	two.sided	Month 12 vs Month 12	0.889182		Decrease
Serum	HB	UPCR	0.392968	692.017	0.0960402	Spearman's rank correlation rho	two.sided	Month 12 vs Month 12	0.880509		Decrease
Serum	HB	eGFR	0.35077	740.122	0.140905	Spearman's rank correlation rho	two.sided	Month 12 vs Month 12	0.880509		Decrease
Serum	HM	AI	0.11376	858.766	0.653101	Spearman's rank correlation rho	two.sided	Month 12 vs Month 12	0.982007		Increase
Serum	HM	CI	0.335646	542.112	0.187807	Spearman's rank correlation rho	two.sided	Month 12 vs Month 12	0.88518		Increase
Serum	HM	SLEDAI-2K	-0.437339	1392.78	0.0695338	Spearman's rank correlation rho	two.sided	Month 12 vs Month 12	0.880509		Increase
Serum	HM	UPCR	-0.178462	1343.45	0.464787	Spearman's rank correlation rho	two.sided	Month 12 vs Month 12	0.952946		Increase
Serum	HM	eGFR	-0.373627	1565.94	0.115088	Spearman's rank correlation rho	two.sided	Month 12 vs Month 12	0.880509		Increase
Serum	LB	AI	-0.342385	1300.77	0.164288	Spearman's rank correlation rho	two.sided	Month 12 vs Month 12	0.880509		Decrease
Serum	LB	CI	-0.0161608	829.187	0.950913	Spearman's rank correlation rho	two.sided	Month 12 vs Month 12	0.989308		Decrease
Serum	LB	SLEDAI-2K	-0.300804	1260.48	0.225159	Spearman's rank correlation rho	two.sided	Month 12 vs Month 12	0.910807		Decrease
Serum	LB	UPCR	-0.401759	1598.01	0.088186	Spearman's rank correlation rho	two.sided	Month 12 vs Month 12	0.880509		Decrease
Serum	LB	eGFR	-0.357803	1547.9	0.132567	Spearman's rank correlation rho	two.sided	Month 12 vs Month 12	0.880509		Decrease
Serum	S1	AI	-0.146894	1111.34	0.560804	Spearman's rank correlation rho	two.sided	Month 12 vs Month 12	0.96265		Increase
Serum	S1	CI	0.0845332	747.021	0.747022	Spearman's rank correlation rho	two.sided	Month 12 vs Month 12	0.982007		Increase
Serum	S1	SLEDAI-2K	-0.316804	1275.98	0.200231	Spearman's rank correlation rho	two.sided	Month 12 vs Month 12	0.904027		Increase
Serum	S1	UPCR	0.064176	1066.84	0.794082	Spearman's rank correlation rho	two.sided	Month 12 vs Month 12	0.982007		Increase
Serum	S1	eGFR	0.0808793	1047.8	0.742042	Spearman's rank correlation rho	two.sided	Month 12 vs Month 12	0.982007		Increase
Serum	S3	AI	0.305937	672.547	0.216953	Spearman's rank correlation rho	two.sided	Month 12 vs Month 12	0.910807		Decrease
Serum	S3	CI	-0.00745881	822.086	0.977334	Spearman's rank correlation rho	two.sided	Month 12 vs Month 12	0.991767		Decrease
Serum	S3	SLEDAI-2K	0.267737	709.563	0.282765	Spearman's rank correlation rho	two.sided	Month 12 vs Month 12	0.914959		Decrease
Serum	S3	UPCR	0.407913	674.979	0.0829751	Spearman's rank correlation rho	two.sided	Month 12 vs Month 12	0.880509		Decrease
Serum	S3	eGFR	0.338462	754.153	0.156364	Spearman's rank correlation rho	two.sided	Month 12 vs Month 12	0.880509		Decrease
Serum	S4	AI	0.345698	634.018	0.159977	Spearman's rank correlation rho	two.sided	Month 12 vs Month 12	0.880509		Decrease
Serum	S4	CI	0.0124314	805.856	0.962232	Spearman's rank correlation rho	two.sided	Month 12 vs Month 12	0.989308		Decrease
Serum	S4	SLEDAI-2K	0.382938	597.933	0.11676	Spearman's rank correlation rho	two.sided	Month 12 vs Month 12	0.880509		Decrease
Serum	S4	UPCR	0.148572	970.628	0.543832	Spearman's rank correlation rho	two.sided	Month 12 vs Month 12	0.961529		Decrease
Serum	S4	eGFR	0.0650551	1065.84	0.79132	Spearman's rank correlation rho	two.sided	Month 12 vs Month 12	0.982007		Decrease
AGP	IIIORM1N5H6S2	AI	-0.504742	1458.09	0.0326545	Spearman's rank correlation rho	two.sided	Baseline vs Month 12	0.702038	*	Increase
AGP	IIIORM1N5H6S2	CI	-0.101937	899.181	0.697054	Spearman's rank correlation rho	two.sided	Baseline vs Month 12	0.978163		Increase
AGP	IIIORM1N5H6S2	SLEDAI-2K	-0.229336	1191.23	0.359969	Spearman's rank correlation rho	two.sided	Baseline vs Month 12	0.924841		Increase
AGP	IIIORM1N5H6S2	UPCR	-0.394726	1589.99	0.0944302	Spearman's rank correlation rho	two.sided	Baseline vs Month 12	0.732439		Increase
AGP	IIIORM1N5H6S2	eGFR	0.239121	867.402	0.324159	Spearman's rank correlation rho	two.sided	Baseline vs Month 12	0.90479		Increase
AGP	IIIORM1N5H6S3	AI	0.181133	793.482	0.47196	Spearman's rank correlation rho	two.sided	Baseline vs Month 12	0.934188		Increase
AGP	IIIORM1N5H6S3	CI	0.244898	616.164	0.343454	Spearman's rank correlation rho	two.sided	Baseline vs Month 12	0.917394		Increase
AGP	IIIORM1N5H6S3	SLEDAI-2K	0.310404	668.218	0.209974	Spearman's rank correlation rho	two.sided	Baseline vs Month 12	0.827583		Increase
AGP	IIIORM1N5H6S3	UPCR	-0.0413188	1187.1	0.866624	Spearman's rank correlation rho	two.sided	Baseline vs Month 12	0.990473		Increase
AGP	IIIORM1N5H6S3	eGFR	0.0228572	1113.94	0.925999	Spearman's rank correlation rho	two.sided	Baseline vs Month 12	0.995687		Increase
AGP	IIIORM1N5H6S3F1	AI	0.229729	746.392	0.359124	Spearman's rank correlation rho	two.sided	Baseline vs Month 12	0.924841		Decrease
AGP	IIIORM1N5H6S3F1	CI	0.330674	546.17	0.194841	Spearman's rank correlation rho	two.sided	Baseline vs Month 12	0.814988		Decrease
AGP	IIIORM1N5H6S3F1	SLEDAI-2K	0.0928012	879.076	0.71418	Spearman's rank correlation rho	two.sided	Baseline vs Month 12	0.981985		Decrease
AGP	IIIORM1N5H6S3F1	UPCR	-0.376265	1568.94	0.112343	Spearman's rank correlation rho	two.sided	Baseline vs Month 12	0.744481		Decrease
AGP	IIIORM1N5H6S3F1	eGFR	-0.104616	1259.26	0.669945	Spearman's rank correlation rho	two.sided	Baseline vs Month 12	0.977486		Decrease
AGP	IIIORM1N7H8S3	AI	-0.114865	1080.3	0.649936	Spearman's rank correlation rho	two.sided	Baseline vs Month 12	0.977486		Increase
AGP	IIIORM1N7H8S3	CI	-0.452501	1185.24	0.0681836	Spearman's rank correlation rho	two.sided	Baseline vs Month 12	0.702038		Increase
AGP	IIIORM1N7H8S3	SLEDAI-2K	0.162135	811.891	0.520371	Spearman's rank correlation rho	two.sided	Baseline vs Month 12	0.942205		Increase
AGP	IIIORM1N7H8S3	UPCR	-0.0219781	1165.06	0.928838	Spearman's rank correlation rho	two.sided	Baseline vs Month 12	0.995687		Increase
AGP	IIIORM1N7H8S3	eGFR	0.584617	473.537	0.00856718	Spearman's rank correlation rho	two.sided	Baseline vs Month 12	0.702038	*	Increase
AGP	IIIORM1N7H8S4	AI	-0.30152	1261.17	0.224003	Spearman's rank correlation rho	two.sided	Baseline vs Month 12	0.829413		Increase
AGP	IIIORM1N7H8S4	CI	-0.366725	1115.25	0.147648	Spearman's rank correlation rho	two.sided	Baseline vs Month 12	0.793905		Increase
AGP	IIIORM1N7H8S4	SLEDAI-2K	0.108801	863.571	0.66738	Spearman's rank correlation rho	two.sided	Baseline vs Month 12	0.977486		Increase
AGP	IIIORM1N7H8S4	UPCR	0.0782419	1050.8	0.750194	Spearman's rank correlation rho	two.sided	Baseline vs Month 12	0.984033		Increase
AGP	IIIORM1N7H8S4	eGFR	0.14066	979.648	0.565721	Spearman's rank correlation rho	two.sided	Baseline vs Month 12	0.957374		Increase
AGP	IIORM1N4H5S1	AI	-0.0563278	1023.58	0.824316	Spearman's rank correlation rho	two.sided	Baseline vs Month 12	0.990473		Increase
AGP	IIORM1N4H5S1	CI	0.432611	462.989	0.0828477	Spearman's rank correlation rho	two.sided	Baseline vs Month 12	0.710963		Increase
AGP	IIORM1N4H5S1	SLEDAI-2K	-0.117335	1082.7	0.642878	Spearman's rank correlation rho	two.sided	Baseline vs Month 12	0.977486		Increase
AGP	IIORM1N4H5S1	UPCR	-0.0685716	1218.17	0.780296	Spearman's rank correlation rho	two.sided	Baseline vs Month 12	0.989957		Increase
AGP	IIORM1N4H5S1	eGFR	0.17055	945.573	0.485126	Spearman's rank correlation rho	two.sided	Baseline vs Month 12	0.934188		Increase
AGP	IIORM1N4H5S2F1	AI	0.209849	765.656	0.403289	Spearman's rank correlation rho	two.sided	Baseline vs Month 12	0.934188		Decrease
AGP	IIORM1N4H5S2F1	CI	0.45996	440.673	0.0632103	Spearman's rank correlation rho	two.sided	Baseline vs Month 12	0.702038		Decrease
AGP	IIORM1N4H5S2F1	SLEDAI-2K	-0.0928012	1058.92	0.71418	Spearman's rank correlation rho	two.sided	Baseline vs Month 12	0.981985		Decrease
AGP	IIORM1N4H5S2F1	UPCR	-0.305056	1487.76	0.204096	Spearman's rank correlation rho	two.sided	Baseline vs Month 12	0.821492		Decrease
AGP	IIORM1N4H5S2F1	eGFR	-0.244396	1418.61	0.313274	Spearman's rank correlation rho	two.sided	Baseline vs Month 12	0.90189		Decrease
AGP	IIORM1N5H6S3	AI	-0.0751038	1041.78	0.767092	Spearman's rank correlation rho	two.sided	Baseline vs Month 12	0.989604		Increase
AGP	IIORM1N5H6S3	CI	-0.447529	1181.18	0.0716554	Spearman's rank correlation rho	two.sided	Baseline vs Month 12	0.702038		Increase
AGP	IIORM1N5H6S3	SLEDAI-2K	0.0117335	957.63	0.963144	Spearman's rank correlation rho	two.sided	Baseline vs Month 12	0.995687		Increase
AGP	IIORM1N5H6S3	UPCR	0.266374	836.333	0.270314	Spearman's rank correlation rho	two.sided	Baseline vs Month 12	0.876889		Increase
AGP	IIORM1N5H6S3	eGFR	0.216264	893.459	0.37386	Spearman's rank correlation rho	two.sided	Baseline vs Month 12	0.924841		Increase
AGP	IIORM1N6H7S4	AI	-0.396504	1353.21	0.103305	Spearman's rank correlation rho	two.sided	Baseline vs Month 12	0.744481		Increase
AGP	IIORM1N6H7S4	CI	-0.491038	1216.69	0.0453325	Spearman's rank correlation rho	two.sided	Baseline vs Month 12	0.702038	*	Increase
AGP	IIORM1N6H7S4	SLEDAI-2K	-0.270937	1231.54	0.27683	Spearman's rank correlation rho	two.sided	Baseline vs Month 12	0.878942		Increase
AGP	IIORM1N6H7S4	UPCR	0.148572	970.628	0.543832	Spearman's rank correlation rho	two.sided	Baseline vs Month 12	0.946816		Increase
AGP	IIORM1N6H7S4	eGFR	0.122198	1000.69	0.618228	Spearman's rank correlation rho	two.sided	Baseline vs Month 12	0.973325		Increase
AGP	IORMIF1N4H5S1	AI	0.252828	609.692	0.327547	Spearman's rank correlation rho	two.sided	Baseline vs Month 12	0.906888		Increase
AGP	IORMIF1N4H5S1	CI	0.0597988	639.337	0.82588	Spearman's rank correlation rho	two.sided	Baseline vs Month 12	0.990473		Increase
AGP	IORMIF1N4H5S1	SLEDAI-2K	0.484315	350.666	0.057293	Spearman's rank correlation rho	two.sided	Baseline vs Month 12	0.702038		Increase
AGP	IORMIF1N4H5S1	UPCR	0.356266	525.287	0.160439	Spearman's rank correlation rho	two.sided	Baseline vs Month 12	0.793905		Increase
AGP	IORMIF1N4H5S1	eGFR	0.496622	410.757	0.0425747	Spearman's rank correlation rho	two.sided	Baseline vs Month 12	0.702038	*	Increase
AGP	IORMIF1N4H5S2	AI	0.0272277	793.782	0.917384	Spearman's rank correlation rho	two.sided	Baseline vs Month 12	0.995687		Decrease
AGP	IORMIF1N4H5S2	CI	0.455966	369.943	0.0758849	Spearman's rank correlation rho	two.sided	Baseline vs Month 12	0.702038		Decrease
AGP	IORMIF1N4H5S2	SLEDAI-2K	0.16951	564.733	0.530261	Spearman's rank correlation rho	two.sided	Baseline vs Month 12	0.942205		Decrease
AGP	IORMIF1N4H5S2	UPCR	-0.0245701	836.049	0.925425	Spearman's rank correlation rho	two.sided	Baseline vs Month 12	0.995687		Decrease
AGP	IORMIF1N4H5S2	eGFR	-0.175784	959.44	0.499767	Spearman's rank correlation rho	two.sided	Baseline vs Month 12	0.940315		Decrease
AGP	IORMIF1N5H6S2	AI	0.0414898	782.144	0.874375	Spearman's rank correlation rho	two.sided	Baseline vs Month 12	0.990473		Increase
AGP	IORMIF1N5H6S2	CI	-0.222751	831.47	0.406979	Spearman's rank correlation rho	two.sided	Baseline vs Month 12	0.934188		Increase
AGP	IORMIF1N5H6S2	SLEDAI-2K	0.210374	536.945	0.434185	Spearman's rank correlation rho	two.sided	Baseline vs Month 12	0.934188		Increase
AGP	IORMIF1N5H6S2	UPCR	0.154792	689.69	0.553046	Spearman's rank correlation rho	two.sided	Baseline vs Month 12	0.95135		Increase
AGP	IORMIF1N5H6S2	eGFR	0.488017	417.778	0.0468799	Spearman's rank correlation rho	two.sided	Baseline vs Month 12	0.702038	*	Increase
AGP	IORMIF1N5H6S2F1	AI	0.23727	622.388	0.359162	Spearman's rank correlation rho	two.sided	Baseline vs Month 12	0.924841		Decrease
AGP	IORMIF1N5H6S2F1	CI	-0.146507	779.625	0.588213	Spearman's rank correlation rho	two.sided	Baseline vs Month 12	0.967035		Decrease
AGP	IORMIF1N5H6S2F1	SLEDAI-2K	0.373831	425.795	0.153764	Spearman's rank correlation rho	two.sided	Baseline vs Month 12	0.793905		Decrease
AGP	IORMIF1N5H6S2F1	UPCR	0.265357	599.469	0.30331	Spearman's rank correlation rho	two.sided	Baseline vs Month 12	0.897322		Decrease
AGP	IORMIF1N5H6S2F1	eGFR	0.519978	391.698	0.032392	Spearman's rank correlation rho	two.sided	Baseline vs Month 12	0.702038	*	Decrease
AGP	IORMIF1N6H7S3	AI	0.0777933	752.521	0.766643	Spearman's rank correlation rho	two.sided	Baseline vs Month 12	0.989604		Increase
AGP	IORMIF1N6H7S3	CI	-0.340853	911.78	0.196384	Spearman's rank correlation rho	two.sided	Baseline vs Month 12	0.814988		Increase
AGP	IORMIF1N6H7S3	SLEDAI-2K	0.00454045	676.912	0.986685	Spearman's rank correlation rho	two.sided	Baseline vs Month 12	0.996534		Increase
AGP	IORMIF1N6H7S3	UPCR	0.503687	404.991	0.0392692	Spearman's rank correlation rho	two.sided	Baseline vs Month 12	0.702038	*	Increase
AGP	IORMIF1N6H7S3	eGFR	0.508915	400.726	0.0369518	Spearman's rank correlation rho	two.sided	Baseline vs Month 12	0.702038	*	Increase
AGP	IORMISORMIIA1N4H5S1	AI	-0.0938797	1059.97	0.710992	Spearman's rank correlation rho	two.sided	Baseline vs Month 12	0.981985		Increase
AGP	IORMISORMIIA1N4H5S1	CI	0.26976	595.876	0.295052	Spearman's rank correlation rho	two.sided	Baseline vs Month 12	0.887612		Increase
AGP	IORMISORMIIA1N4H5S1	SLEDAI-2K	-0.117335	1082.7	0.642878	Spearman's rank correlation rho	two.sided	Baseline vs Month 12	0.977486		Increase
AGP	IORMISORMIIA1N4H5S1	UPCR	-0.16	1322.4	0.512909	Spearman's rank correlation rho	two.sided	Baseline vs Month 12	0.942205		Increase
AGP	IORMISORMIIA1N4H5S1	eGFR	0.0650551	1065.84	0.79132	Spearman's rank correlation rho	two.sided	Baseline vs Month 12	0.990173		Increase
AGP	IORMISORMIIA1N5H6S2	AI	-0.146894	1111.34	0.560804	Spearman's rank correlation rho	two.sided	Baseline vs Month 12	0.954561		Increase
AGP	IORMISORMIIA1N5H6S2	CI	-0.125557	918.454	0.631114	Spearman's rank correlation rho	two.sided	Baseline vs Month 12	0.975285		Increase
AGP	IORMISORMIIA1N5H6S2	SLEDAI-2K	0.0661342	904.916	0.794304	Spearman's rank correlation rho	two.sided	Baseline vs Month 12	0.990473		Increase
AGP	IORMISORMIIA1N5H6S2	UPCR	-0.193407	1360.48	0.427578	Spearman's rank correlation rho	two.sided	Baseline vs Month 12	0.934188		Increase
AGP	IORMISORMIIA1N5H6S2	eGFR	0.242638	863.393	0.316878	Spearman's rank correlation rho	two.sided	Baseline vs Month 12	0.90189		Increase
AGP	IORMISORMIIA1N5H6S3	AI	-0.132536	1097.43	0.6001	Spearman's rank correlation rho	two.sided	Baseline vs Month 12	0.973325		Increase
AGP	IORMISORMIIA1N5H6S3	CI	-0.466176	1196.4	0.0592752	Spearman's rank correlation rho	two.sided	Baseline vs Month 12	0.702038		Increase
AGP	IORMISORMIIA1N5H6S3	SLEDAI-2K	-0.0394672	1007.24	0.87644	Spearman's rank correlation rho	two.sided	Baseline vs Month 12	0.990473		Increase
AGP	IORMISORMIIA1N5H6S3	UPCR	0.188132	925.529	0.440527	Spearman's rank correlation rho	two.sided	Baseline vs Month 12	0.934188		Increase
AGP	IORMISORMIIA1N5H6S3	eGFR	0.205715	905.485	0.398163	Spearman's rank correlation rho	two.sided	Baseline vs Month 12	0.934188		Increase
AGP	IORMISORMIIA1N5H6S3F1	AI	0.114865	857.696	0.649936	Spearman's rank correlation rho	two.sided	Baseline vs Month 12	0.977486		Decrease
AGP	IORMISORMIIA1N5H6S3F1	CI	0.360509	521.825	0.155162	Spearman's rank correlation rho	two.sided	Baseline vs Month 12	0.793905		Decrease
AGP	IORMISORMIIA1N5H6S3F1	SLEDAI-2K	0.0896012	882.176	0.723663	Spearman's rank correlation rho	two.sided	Baseline vs Month 12	0.981985		Decrease
AGP	IORMISORMIIA1N5H6S3F1	UPCR	-0.193407	1360.48	0.427578	Spearman's rank correlation rho	two.sided	Baseline vs Month 12	0.934188		Decrease
AGP	IORMISORMIIA1N5H6S3F1	eGFR	-0.301539	1483.75	0.209624	Spearman's rank correlation rho	two.sided	Baseline vs Month 12	0.827583		Decrease
AGP	IORMISORMIIA1N6H7S3	AI	-0.26949	1230.14	0.279504	Spearman's rank correlation rho	two.sided	Baseline vs Month 12	0.878942		Increase
AGP	IORMISORMIIA1N6H7S3	CI	-0.48358	1210.6	0.0492242	Spearman's rank correlation rho	two.sided	Baseline vs Month 12	0.702038	*	Increase
AGP	IORMISORMIIA1N6H7S3	SLEDAI-2K	-0.097068	1063.06	0.701597	Spearman's rank correlation rho	two.sided	Baseline vs Month 12	0.978163		Increase
AGP	IORMISORMIIA1N6H7S3	UPCR	-0.21011	1379.53	0.387934	Spearman's rank correlation rho	two.sided	Baseline vs Month 12	0.928863		Increase
AGP	IORMISORMIIA1N6H7S3	eGFR	0.10022	1025.75	0.683111	Spearman's rank correlation rho	two.sided	Baseline vs Month 12	0.977486		Increase
AGP	IORMISORMIIA1N6H7S4	AI	-0.0154625	983.983	0.951442	Spearman's rank correlation rho	two.sided	Baseline vs Month 12	0.995687		Decrease
AGP	IORMISORMIIA1N6H7S4	CI	0.0236196	796.726	0.928303	Spearman's rank correlation rho	two.sided	Baseline vs Month 12	0.995687		Decrease
AGP	IORMISORMIIA1N6H7S4	SLEDAI-2K	-0.104535	1070.29	0.679755	Spearman's rank correlation rho	two.sided	Baseline vs Month 12	0.977486		Decrease
AGP	IORMISORMIIA1N6H7S4	UPCR	-0.458902	1663.15	0.0481173	Spearman's rank correlation rho	two.sided	Baseline vs Month 12	0.702038	*	Decrease
AGP	IORMISORMIIA1N6H7S4	eGFR	-0.29099	1471.73	0.226795	Spearman's rank correlation rho	two.sided	Baseline vs Month 12	0.829413		Decrease
AGP	IVORMI1N5H6S2	AI	-0.333549	1292.21	0.176166	Spearman's rank correlation rho	two.sided	Baseline vs Month 12	0.81089		Increase
AGP	IVORMI1N5H6S2	CI	0.17031	677.027	0.513422	Spearman's rank correlation rho	two.sided	Baseline vs Month 12	0.942205		Increase
AGP	IVORMI1N5H6S2	SLEDAI-2K	-0.0341338	1002.08	0.89304	Spearman's rank correlation rho	two.sided	Baseline vs Month 12	0.990473		Increase
AGP	IVORMI1N5H6S2	UPCR	-0.375386	1567.94	0.113253	Spearman's rank correlation rho	two.sided	Baseline vs Month 12	0.744481		Increase
AGP	IVORMI1N5H6S2	eGFR	0.162638	954.593	0.505894	Spearman's rank correlation rho	two.sided	Baseline vs Month 12	0.942205		Increase
AGP	IVORMI1N5H6S3	AI	0.11376	858.766	0.653101	Spearman's rank correlation rho	two.sided	Baseline vs Month 12	0.977486		Increase
AGP	IVORMI1N5H6S3	CI	0.0223764	797.741	0.932068	Spearman's rank correlation rho	two.sided	Baseline vs Month 12	0.995687		Increase
AGP	IVORMI1N5H6S3	SLEDAI-2K	0.203736	771.58	0.417433	Spearman's rank correlation rho	two.sided	Baseline vs Month 12	0.934188		Increase
AGP	IVORMI1N5H6S3	UPCR	-0.171429	1335.43	0.482845	Spearman's rank correlation rho	two.sided	Baseline vs Month 12	0.934188		Increase
AGP	IVORMI1N5H6S3	eGFR	0.177583	937.556	0.467026	Spearman's rank correlation rho	two.sided	Baseline vs Month 12	0.934188		Increase
AGP	IVORMI1N6H7S2F1	AI	-0.115969	1081.37	0.646777	Spearman's rank correlation rho	two.sided	Baseline vs Month 12	0.977486		Increase
AGP	IVORMI1N6H7S2F1	CI	0.246141	615.149	0.340932	Spearman's rank correlation rho	two.sided	Baseline vs Month 12	0.912672		Increase
AGP	IVORMI1N6H7S2F1	SLEDAI-2K	0.0896012	882.176	0.723663	Spearman's rank correlation rho	two.sided	Baseline vs Month 12	0.981985		Increase
AGP	IVORMI1N6H7S2F1	UPCR	-0.469452	1675.17	0.0425746	Spearman's rank correlation rho	two.sided	Baseline vs Month 12	0.702038	*	Increase
AGP	IVORMI1N6H7S2F1	eGFR	-0.0131868	1155.03	0.95727	Spearman's rank correlation rho	two.sided	Baseline vs Month 12	0.995687		Increase
AGP	IVORMI1N7H8S3	AI	0.483757	500.24	0.0419456	Spearman's rank correlation rho	two.sided	Baseline vs Month 12	0.702038	*	Increase
AGP	IVORMI1N7H8S3	CI	0.341862	537.04	0.179253	Spearman's rank correlation rho	two.sided	Baseline vs Month 12	0.81089		Increase
AGP	IVORMI1N7H8S3	SLEDAI-2K	0.108801	863.571	0.66738	Spearman's rank correlation rho	two.sided	Baseline vs Month 12	0.977486		Increase
AGP	IVORMI1N7H8S3	UPCR	0.556485	505.607	0.0133412	Spearman's rank correlation rho	two.sided	Baseline vs Month 12	0.702038	*	Increase
AGP	IVORMI1N7H8S3	eGFR	0.0509891	1081.87	0.835774	Spearman's rank correlation rho	two.sided	Baseline vs Month 12	0.990473		Increase
AGP	IVORMI1N7H8S4	AI	0.204326	771.008	0.416056	Spearman's rank correlation rho	two.sided	Baseline vs Month 12	0.934188		Increase
AGP	IVORMI1N7H8S4	CI	-0.10318	900.195	0.693527	Spearman's rank correlation rho	two.sided	Baseline vs Month 12	0.978163		Increase
AGP	IVORMI1N7H8S4	SLEDAI-2K	0.110935	861.504	0.661224	Spearman's rank correlation rho	two.sided	Baseline vs Month 12	0.977486		Increase
AGP	IVORMI1N7H8S4	UPCR	0.553847	508.614	0.0138804	Spearman's rank correlation rho	two.sided	Baseline vs Month 12	0.702038	*	Increase
AGP	IVORMI1N7H8S4	eGFR	0.0843958	1043.79	0.731213	Spearman's rank correlation rho	two.sided	Baseline vs Month 12	0.981985		Increase
AGP	IVORMI1N8H9S4	AI	0.403131	578.366	0.0971526	Spearman's rank correlation rho	two.sided	Baseline vs Month 12	0.740029		Increase
AGP	IVORMI1N8H9S4	CI	0.135502	705.431	0.604085	Spearman's rank correlation rho	two.sided	Baseline vs Month 12	0.973325		Increase
AGP	IVORMI1N8H9S4	SLEDAI-2K	0.180269	794.319	0.47411	Spearman's rank correlation rho	two.sided	Baseline vs Month 12	0.934188		Increase
AGP	IVORMI1N8H9S4	UPCR	0.617144	436.455	0.00487877	Spearman's rank correlation rho	two.sided	Baseline vs Month 12	0.702038	*	Increase
AGP	IVORMI1N8H9S4	eGFR	0.143297	976.641	0.558382	Spearman's rank correlation rho	two.sided	Baseline vs Month 12	0.954561		Increase
AGP	VORMI1N4H5S2	AI	0.236356	739.971	0.345038	Spearman's rank correlation rho	two.sided	Baseline vs Month 12	0.917575		Decrease
AGP	VORMI1N4H5S2	CI	0.494768	412.27	0.043476	Spearman's rank correlation rho	two.sided	Baseline vs Month 12	0.702038	*	Decrease
AGP	VORMI1N4H5S2	SLEDAI-2K	0.141869	831.529	0.57443	Spearman's rank correlation rho	two.sided	Baseline vs Month 12	0.960028		Decrease
AGP	VORMI1N4H5S2	UPCR	-0.145055	1305.36	0.553513	Spearman's rank correlation rho	two.sided	Baseline vs Month 12	0.95135		Decrease
AGP	VORMI1N4H5S2	eGFR	-0.071209	1221.18	0.772055	Spearman's rank correlation rho	two.sided	Baseline vs Month 12	0.989604		Decrease
AGP	VORMI1N5H6S2	AI	-0.035343	1003.25	0.889272	Spearman's rank correlation rho	two.sided	Baseline vs Month 12	0.990473		Decrease
AGP	VORMI1N5H6S2	CI	0.307054	565.444	0.230599	Spearman's rank correlation rho	two.sided	Baseline vs Month 12	0.835405		Decrease
AGP	VORMI1N5H6S2	SLEDAI-2K	-0.570674	1521.98	0.0133877	Spearman's rank correlation rho	two.sided	Baseline vs Month 12	0.702038	*	Decrease
AGP	VORMI1N5H6S2	UPCR	0.17055	945.573	0.485126	Spearman's rank correlation rho	two.sided	Baseline vs Month 12	0.934188		Decrease
AGP	VORMI1N5H6S2	eGFR	-0.236484	1409.59	0.329684	Spearman's rank correlation rho	two.sided	Baseline vs Month 12	0.906888		Decrease
AGP	VORMI1N5H6S3F1	AI	0.305937	672.547	0.216953	Spearman's rank correlation rho	two.sided	Baseline vs Month 12	0.829413		Decrease
AGP	VORMI1N5H6S3F1	CI	0.446285	451.831	0.0725432	Spearman's rank correlation rho	two.sided	Baseline vs Month 12	0.702038		Decrease
AGP	VORMI1N5H6S3F1	SLEDAI-2K	0.110935	861.504	0.661224	Spearman's rank correlation rho	two.sided	Baseline vs Month 12	0.977486		Decrease
AGP	VORMI1N5H6S3F1	UPCR	-0.229451	1401.57	0.344687	Spearman's rank correlation rho	two.sided	Baseline vs Month 12	0.917575		Decrease
AGP	VORMI1N5H6S3F1	eGFR	-0.212748	1382.53	0.381866	Spearman's rank correlation rho	two.sided	Baseline vs Month 12	0.925968		Decrease
AGP	VORMI1N6H7S4	AI	-0.346803	1305.05	0.158558	Spearman's rank correlation rho	two.sided	Baseline vs Month 12	0.793905		Increase
AGP	VORMI1N6H7S4	CI	-0.535791	1253.21	0.0266383	Spearman's rank correlation rho	two.sided	Baseline vs Month 12	0.702038	*	Increase
AGP	VORMI1N6H7S4	SLEDAI-2K	-0.0138669	982.437	0.956449	Spearman's rank correlation rho	two.sided	Baseline vs Month 12	0.995687		Increase
AGP	VORMI1N6H7S4	UPCR	0.0808793	1047.8	0.742042	Spearman's rank correlation rho	two.sided	Baseline vs Month 12	0.982721		Increase
AGP	VORMI1N6H7S4	eGFR	0.285715	814.285	0.235712	Spearman's rank correlation rho	two.sided	Baseline vs Month 12	0.848844		Increase
AGP	VORMI1N7H8S4	AI	0.0364474	933.682	0.885833	Spearman's rank correlation rho	two.sided	Baseline vs Month 12	0.990473		Increase
AGP	VORMI1N7H8S4	CI	-0.365482	1114.23	0.14913	Spearman's rank correlation rho	two.sided	Baseline vs Month 12	0.793905		Increase
AGP	VORMI1N7H8S4	SLEDAI-2K	0.28587	691.992	0.250154	Spearman's rank correlation rho	two.sided	Baseline vs Month 12	0.859906		Increase
AGP	VORMI1N7H8S4	UPCR	0.41055	671.972	0.0808126	Spearman's rank correlation rho	two.sided	Baseline vs Month 12	0.710872		Increase
AGP	VORMI1N7H8S4	eGFR	0.396484	688.008	0.0928399	Spearman's rank correlation rho	two.sided	Baseline vs Month 12	0.730938		Increase
AGP	VORMI1N8H9S4	AI	0.491488	492.748	0.038314	Spearman's rank correlation rho	two.sided	Baseline vs Month 12	0.702038	*	Increase
AGP	VORMI1N8H9S4	CI	0.323215	552.256	0.205713	Spearman's rank correlation rho	two.sided	Baseline vs Month 12	0.821492		Increase
AGP	VORMI1N8H9S4	SLEDAI-2K	0.423472	558.655	0.0799204	Spearman's rank correlation rho	two.sided	Baseline vs Month 12	0.710872		Increase
AGP	VORMI1N8H9S4	UPCR	0.301539	796.245	0.209624	Spearman's rank correlation rho	two.sided	Baseline vs Month 12	0.827583		Increase
AGP	VORMI1N8H9S4	eGFR	0.0254946	1110.94	0.917487	Spearman's rank correlation rho	two.sided	Baseline vs Month 12	0.995687		Increase
AGP	VORMI1N8H9S4F1	AI	0.499219	485.257	0.0349283	Spearman's rank correlation rho	two.sided	Baseline vs Month 12	0.702038	*	Decrease
AGP	VORMI1N8H9S4F1	CI	0.0907489	741.949	0.729055	Spearman's rank correlation rho	two.sided	Baseline vs Month 12	0.981985		Decrease
AGP	VORMI1N8H9S4F1	SLEDAI-2K	0.194136	780.882	0.44017	Spearman's rank correlation rho	two.sided	Baseline vs Month 12	0.934188		Decrease
AGP	VORMI1N8H9S4F1	UPCR	0.282198	818.294	0.24178	Spearman's rank correlation rho	two.sided	Baseline vs Month 12	0.852928		Decrease
AGP	VORMI1N8H9S4F1	eGFR	0.071209	1058.82	0.772055	Spearman's rank correlation rho	two.sided	Baseline vs Month 12	0.989604		Decrease
AGP	VORMII1N5H6S3	AI	-0.0479726	855.146	0.854928	Spearman's rank correlation rho	two.sided	Baseline vs Month 12	0.990473		Increase
AGP	VORMII1N5H6S3	CI	0.288529	483.8	0.278472	Spearman's rank correlation rho	two.sided	Baseline vs Month 12	0.878942		Increase
AGP	VORMII1N5H6S3	SLEDAI-2K	-0.0966987	894.906	0.711981	Spearman's rank correlation rho	two.sided	Baseline vs Month 12	0.981985		Increase
AGP	VORMII1N5H6S3	UPCR	-0.152017	1116.3	0.547062	Spearman's rank correlation rho	two.sided	Baseline vs Month 12	0.951071		Increase
AGP	VORMII1N5H6S3	eGFR	-0.107605	1073.27	0.670842	Spearman's rank correlation rho	two.sided	Baseline vs Month 12	0.977486		Increase
AGP	VORMII1N5H6S3F1	AI	0.300801	570.546	0.240722	Spearman's rank correlation rho	two.sided	Baseline vs Month 12	0.851676		Decrease
AGP	VORMII1N5H6S3F1	CI	0.518755	327.247	0.0395042	Spearman's rank correlation rho	two.sided	Baseline vs Month 12	0.702038	*	Decrease
AGP	VORMII1N5H6S3F1	SLEDAI-2K	0.286279	582.396	0.265292	Spearman's rank correlation rho	two.sided	Baseline vs Month 12	0.874669		Decrease
AGP	VORMII1N5H6S3F1	UPCR	-0.414685	1370.83	0.0870646	Spearman's rank correlation rho	two.sided	Baseline vs Month 12	0.721563		Decrease
AGP	VORMII1N5H6S3F1	eGFR	-0.221418	1183.55	0.377241	Spearman's rank correlation rho	two.sided	Baseline vs Month 12	0.924841		Decrease
AGP	VORMII1N6H7S4	AI	-0.361739	1111.18	0.153655	Spearman's rank correlation rho	two.sided	Baseline vs Month 12	0.793905		Increase
AGP	VORMII1N6H7S4	CI	-0.503805	1022.59	0.0466243	Spearman's rank correlation rho	two.sided	Baseline vs Month 12	0.702038	*	Increase
AGP	VORMII1N6H7S4	SLEDAI-2K	-0.111967	907.365	0.66877	Spearman's rank correlation rho	two.sided	Baseline vs Month 12	0.977486		Increase
AGP	VORMII1N6H7S4	UPCR	0.0568771	913.886	0.822628	Spearman's rank correlation rho	two.sided	Baseline vs Month 12	0.990473		Increase
AGP	VORMII1N6H7S4	eGFR	0.24832	728.378	0.320431	Spearman's rank correlation rho	two.sided	Baseline vs Month 12	0.90189		Increase
AGP	VORMII1N6H7S4F1	AI	0.313766	559.967	0.220041	Spearman's rank correlation rho	two.sided	Baseline vs Month 12	0.829413		Decrease
AGP	VORMII1N6H7S4F1	CI	0.343843	446.187	0.192234	Spearman's rank correlation rho	two.sided	Baseline vs Month 12	0.814988		Decrease
AGP	VORMII1N6H7S4F1	SLEDAI-2K	0.143776	698.679	0.581961	Spearman's rank correlation rho	two.sided	Baseline vs Month 12	0.963301		Decrease
AGP	VORMII1N6H7S4F1	UPCR	0.0361945	933.928	0.88662	Spearman's rank correlation rho	two.sided	Baseline vs Month 12	0.990473		Decrease
AGP	VORMII1N6H7S4F1	eGFR	-0.172789	1136.43	0.492941	Spearman's rank correlation rho	two.sided	Baseline vs Month 12	0.934889		Decrease
AGP	VORMII1N6H7S4F2	AI	0.165959	680.577	0.524395	Spearman's rank correlation rho	two.sided	Baseline vs Month 12	0.942205		Decrease
AGP	VORMII1N6H7S4F2	CI	0.403642	405.523	0.121037	Spearman's rank correlation rho	two.sided	Baseline vs Month 12	0.75814		Decrease
AGP	VORMII1N6H7S4F2	SLEDAI-2K	0.0877922	744.362	0.737585	Spearman's rank correlation rho	two.sided	Baseline vs Month 12	0.982721		Decrease
AGP	VORMII1N6H7S4F2	UPCR	-0.0341262	1002.07	0.893063	Spearman's rank correlation rho	two.sided	Baseline vs Month 12	0.990473		Decrease
AGP	VORMII1N6H7S4F2	eGFR	-0.266943	1227.67	0.284249	Spearman's rank correlation rho	two.sided	Baseline vs Month 12	0.882377		Decrease
AGP	VORMII1N7H8S4F1	AI	0.388967	498.603	0.122806	Spearman's rank correlation rho	two.sided	Baseline vs Month 12	0.75814		Increase
AGP	VORMII1N7H8S4F1	CI	0.186871	552.928	0.488313	Spearman's rank correlation rho	two.sided	Baseline vs Month 12	0.934188		Increase
AGP	VORMII1N7H8S4F1	SLEDAI-2K	0.47077	431.852	0.0564857	Spearman's rank correlation rho	two.sided	Baseline vs Month 12	0.702038		Increase
AGP	VORMII1N7H8S4F1	UPCR	0.247157	729.505	0.322776	Spearman's rank correlation rho	two.sided	Baseline vs Month 12	0.90479		Increase
AGP	VORMII1N7H8S4F1	eGFR	0.174858	799.562	0.487696	Spearman's rank correlation rho	two.sided	Baseline vs Month 12	0.934188		Increase
AGP	VORMII1N8H9S4	AI	-0.247642	1018.08	0.3379	Spearman's rank correlation rho	two.sided	Baseline vs Month 12	0.907957		Increase
AGP	VORMII1N8H9S4	CI	-0.236205	840.62	0.37846	Spearman's rank correlation rho	two.sided	Baseline vs Month 12	0.924841		Increase
AGP	VORMII1N8H9S4	SLEDAI-2K	0.0229023	797.312	0.930475	Spearman's rank correlation rho	two.sided	Baseline vs Month 12	0.995687		Increase
AGP	VORMII1N8H9S4	UPCR	-0.123061	1088.25	0.626628	Spearman's rank correlation rho	two.sided	Baseline vs Month 12	0.973325		Increase
AGP	VORMII1N8H9S4	eGFR	0.173824	800.565	0.490315	Spearman's rank correlation rho	two.sided	Baseline vs Month 12	0.934188		Increase
C3	CIIIKTVLT1N2H5	AI	-0.173401	1137.03	0.491386	Spearman's rank correlation rho	two.sided	Baseline vs Month 12	0.934188		Decrease
C3	CIIIKTVLT1N2H5	CI	-0.251113	1020.91	0.33095	Spearman's rank correlation rho	two.sided	Baseline vs Month 12	0.906888		Decrease
C3	CIIIKTVLT1N2H5	SLEDAI-2K	-0.138669	1103.37	0.583179	Spearman's rank correlation rho	two.sided	Baseline vs Month 12	0.963998		Decrease
C3	CIIIKTVLT1N2H5	UPCR	0.202198	909.494	0.406452	Spearman's rank correlation rho	two.sided	Baseline vs Month 12	0.934188		Decrease
C3	CIIIKTVLT1N2H5	eGFR	0.0624177	1068.84	0.799612	Spearman's rank correlation rho	two.sided	Baseline vs Month 12	0.990473		Decrease
C3	CIIIKTVLT1N2H6	AI	0.0265072	943.315	0.916848	Spearman's rank correlation rho	two.sided	Baseline vs Month 12	0.995687		Increase
C3	CIIIKTVLT1N2H6	CI	0.241168	619.207	0.351084	Spearman's rank correlation rho	two.sided	Baseline vs Month 12	0.920204		Increase
C3	CIIIKTVLT1N2H6	SLEDAI-2K	0.22827	747.807	0.362269	Spearman's rank correlation rho	two.sided	Baseline vs Month 12	0.924841		Increase
C3	CIIIKTVLT1N2H6	UPCR	-0.421979	1621.06	0.0719196	Spearman's rank correlation rho	two.sided	Baseline vs Month 12	0.702038		Increase
C3	CIIIKTVLT1N2H6	eGFR	-0.215385	1385.54	0.375852	Spearman's rank correlation rho	two.sided	Baseline vs Month 12	0.924841		Increase
Fab	F	AI	-0.631755	1581.17	0.00491679	Spearman's rank correlation rho	two.sided	Baseline vs Month 12	0.702038	*	Decrease
Fab	F	CI	-0.592975	1299.87	0.0121145	Spearman's rank correlation rho	two.sided	Baseline vs Month 12	0.702038	*	Decrease
Fab	F	SLEDAI-2K	0.00640008	962.798	0.979892	Spearman's rank correlation rho	two.sided	Baseline vs Month 12	0.995687		Decrease
Fab	F	UPCR	0.0395605	1094.9	0.872254	Spearman's rank correlation rho	two.sided	Baseline vs Month 12	0.990473		Decrease
Fab	F	eGFR	0.262858	840.342	0.276927	Spearman's rank correlation rho	two.sided	Baseline vs Month 12	0.878942		Decrease
Fab	G0	AI	0.572114	414.621	0.0131033	Spearman's rank correlation rho	two.sided	Baseline vs Month 12	0.702038	*	Decrease
Fab	G0	CI	0.472391	430.529	0.0555249	Spearman's rank correlation rho	two.sided	Baseline vs Month 12	0.702038		Decrease
Fab	G0	SLEDAI-2K	0.0426672	927.655	0.866503	Spearman's rank correlation rho	two.sided	Baseline vs Month 12	0.990473		Decrease
Fab	G0	UPCR	0.0800002	1048.8	0.744756	Spearman's rank correlation rho	two.sided	Baseline vs Month 12	0.982721		Decrease
Fab	G0	eGFR	-0.209231	1378.52	0.389968	Spearman's rank correlation rho	two.sided	Baseline vs Month 12	0.928863		Decrease
Fab	G1	AI	0.58095	406.06	0.0114617	Spearman's rank correlation rho	two.sided	Baseline vs Month 12	0.702038	*	Decrease
Fab	G1	CI	0.464933	436.615	0.0600473	Spearman's rank correlation rho	two.sided	Baseline vs Month 12	0.702038		Decrease
Fab	G1	SLEDAI-2K	-0.00426672	973.134	0.986594	Spearman's rank correlation rho	two.sided	Baseline vs Month 12	0.996534		Decrease
Fab	G1	UPCR	-0.00615386	1147.02	0.980053	Spearman's rank correlation rho	two.sided	Baseline vs Month 12	0.995687		Decrease
Fab	G1	eGFR	-0.176704	1341.44	0.469269	Spearman's rank correlation rho	two.sided	Baseline vs Month 12	0.934188		Decrease
Fab	GP10	AI	0.481548	502.38	0.04303	Spearman's rank correlation rho	two.sided	Baseline vs Month 12	0.702038	*	Decrease
Fab	GP10	CI	0.405262	485.306	0.106572	Spearman's rank correlation rho	two.sided	Baseline vs Month 12	0.744481		Decrease
Fab	GP10	SLEDAI-2K	-0.0800011	1046.52	0.75234	Spearman's rank correlation rho	two.sided	Baseline vs Month 12	0.985208		Decrease
Fab	GP10	UPCR	-0.181099	1346.45	0.458105	Spearman's rank correlation rho	two.sided	Baseline vs Month 12	0.934188		Decrease
Fab	GP10	eGFR	-0.189011	1355.47	0.438355	Spearman's rank correlation rho	two.sided	Baseline vs Month 12	0.934188		Decrease
Fab	GP12	AI	-0.402026	1358.56	0.0981591	Spearman's rank correlation rho	two.sided	Baseline vs Month 12	0.740704		Decrease
Fab	GP12	CI	-0.576815	1286.68	0.0153481	Spearman's rank correlation rho	two.sided	Baseline vs Month 12	0.702038	*	Decrease
Fab	GP12	SLEDAI-2K	-0.050134	1017.58	0.843394	Spearman's rank correlation rho	two.sided	Baseline vs Month 12	0.990473		Decrease
Fab	GP12	UPCR	-0.0254946	1169.06	0.917487	Spearman's rank correlation rho	two.sided	Baseline vs Month 12	0.995687		Decrease
Fab	GP12	eGFR	0.22066	888.448	0.363985	Spearman's rank correlation rho	two.sided	Baseline vs Month 12	0.924841		Decrease
Fab	GP15	AI	0.514682	470.273	0.0288514	Spearman's rank correlation rho	two.sided	Baseline vs Month 12	0.702038	*	Increase
Fab	GP15	CI	0.359266	522.839	0.156696	Spearman's rank correlation rho	two.sided	Baseline vs Month 12	0.793905		Increase
Fab	GP15	SLEDAI-2K	0.0981346	873.908	0.698462	Spearman's rank correlation rho	two.sided	Baseline vs Month 12	0.978163		Increase
Fab	GP15	UPCR	0.421979	658.944	0.0719196	Spearman's rank correlation rho	two.sided	Baseline vs Month 12	0.702038		Increase
Fab	GP15	eGFR	-0.302418	1484.76	0.208233	Spearman's rank correlation rho	two.sided	Baseline vs Month 12	0.827583		Increase
Fab	GP16	AI	0.0265072	943.315	0.916848	Spearman's rank correlation rho	two.sided	Baseline vs Month 12	0.995687		Decrease
Fab	GP16	CI	-0.0584273	863.677	0.823736	Spearman's rank correlation rho	two.sided	Baseline vs Month 12	0.990473		Decrease
Fab	GP16	SLEDAI-2K	0.558941	427.386	0.0158931	Spearman's rank correlation rho	two.sided	Baseline vs Month 12	0.702038	*	Decrease
Fab	GP16	UPCR	0.0395605	1094.9	0.872254	Spearman's rank correlation rho	two.sided	Baseline vs Month 12	0.990473		Decrease
Fab	GP16	eGFR	0.354287	736.113	0.136691	Spearman's rank correlation rho	two.sided	Baseline vs Month 12	0.785568		Decrease
Fab	GP17	AI	0.328027	651.142	0.183876	Spearman's rank correlation rho	two.sided	Baseline vs Month 12	0.811155		Decrease
Fab	GP17	CI	0.0658862	762.237	0.801632	Spearman's rank correlation rho	two.sided	Baseline vs Month 12	0.990473		Decrease
Fab	GP17	SLEDAI-2K	0.163202	810.857	0.517593	Spearman's rank correlation rho	two.sided	Baseline vs Month 12	0.942205		Decrease
Fab	GP17	UPCR	0.103737	1021.74	0.672571	Spearman's rank correlation rho	two.sided	Baseline vs Month 12	0.977486		Decrease
Fab	GP17	eGFR	0.405276	677.986	0.0851799	Spearman's rank correlation rho	two.sided	Baseline vs Month 12	0.714721		Decrease
Fab	GP18	AI	0.494801	489.537	0.0368335	Spearman's rank correlation rho	two.sided	Baseline vs Month 12	0.702038	*	Decrease
Fab	GP18	CI	0.42018	473.133	0.0931014	Spearman's rank correlation rho	two.sided	Baseline vs Month 12	0.730938		Decrease
Fab	GP18	SLEDAI-2K	-0.101335	1067.19	0.689087	Spearman's rank correlation rho	two.sided	Baseline vs Month 12	0.977486		Decrease
Fab	GP18	UPCR	0.021099	1115.95	0.931678	Spearman's rank correlation rho	two.sided	Baseline vs Month 12	0.995687		Decrease
Fab	GP18	eGFR	-0.187253	1353.47	0.442705	Spearman's rank correlation rho	two.sided	Baseline vs Month 12	0.934188		Decrease
Fab	GP19	AI	0.493697	490.608	0.037322	Spearman's rank correlation rho	two.sided	Baseline vs Month 12	0.702038	*	Decrease
Fab	GP19	CI	0.422666	471.105	0.0909813	Spearman's rank correlation rho	two.sided	Baseline vs Month 12	0.730938		Decrease
Fab	GP19	SLEDAI-2K	-0.182402	1145.75	0.468806	Spearman's rank correlation rho	two.sided	Baseline vs Month 12	0.934188		Decrease
Fab	GP19	UPCR	-0.18022	1345.45	0.460327	Spearman's rank correlation rho	two.sided	Baseline vs Month 12	0.934188		Decrease
Fab	GP19	eGFR	-0.247034	1421.62	0.307915	Spearman's rank correlation rho	two.sided	Baseline vs Month 12	0.90189		Decrease
Fab	GP2	AI	0.319191	659.704	0.196675	Spearman's rank correlation rho	two.sided	Baseline vs Month 12	0.814988		Increase
Fab	GP2	CI	0.360509	521.825	0.155162	Spearman's rank correlation rho	two.sided	Baseline vs Month 12	0.793905		Increase
Fab	GP2	SLEDAI-2K	0.0917345	880.109	0.717337	Spearman's rank correlation rho	two.sided	Baseline vs Month 12	0.981985		Increase
Fab	GP2	UPCR	0.209231	901.476	0.389968	Spearman's rank correlation rho	two.sided	Baseline vs Month 12	0.928863		Increase
Fab	GP2	eGFR	-0.214506	1384.54	0.377851	Spearman's rank correlation rho	two.sided	Baseline vs Month 12	0.924841		Increase
Fab	GP20	AI	0.836082	158.837	1.54566e-05	Spearman's rank correlation rho	two.sided	Baseline vs Month 12	0.0187025	*	Increase
Fab	GP20	CI	0.385372	501.537	0.126608	Spearman's rank correlation rho	two.sided	Baseline vs Month 12	0.760949		Increase
Fab	GP20	SLEDAI-2K	0.232536	743.672	0.353118	Spearman's rank correlation rho	two.sided	Baseline vs Month 12	0.920204		Increase
Fab	GP20	UPCR	0.151209	967.622	0.536622	Spearman's rank correlation rho	two.sided	Baseline vs Month 12	0.943769		Increase
Fab	GP20	eGFR	-0.141539	1301.35	0.56327	Spearman's rank correlation rho	two.sided	Baseline vs Month 12	0.954561		Increase
Fab	GP22	AI	0.374414	606.192	0.125825	Spearman's rank correlation rho	two.sided	Baseline vs Month 12	0.760949		Decrease
Fab	GP22	CI	0.221278	635.437	0.393375	Spearman's rank correlation rho	two.sided	Baseline vs Month 12	0.933301		Decrease
Fab	GP22	SLEDAI-2K	0.125868	847.034	0.618721	Spearman's rank correlation rho	two.sided	Baseline vs Month 12	0.973325		Decrease
Fab	GP22	UPCR	0.451869	624.869	0.0521073	Spearman's rank correlation rho	two.sided	Baseline vs Month 12	0.702038		Decrease
Fab	GP22	eGFR	0.0334067	1101.92	0.892005	Spearman's rank correlation rho	two.sided	Baseline vs Month 12	0.990473		Decrease
Fab	GP25	AI	0.409757	571.945	0.0912691	Spearman's rank correlation rho	two.sided	Baseline vs Month 12	0.730938		Increase
Fab	GP25	CI	0.365482	517.767	0.14913	Spearman's rank correlation rho	two.sided	Baseline vs Month 12	0.793905		Increase
Fab	GP25	SLEDAI-2K	0.168536	805.689	0.503808	Spearman's rank correlation rho	two.sided	Baseline vs Month 12	0.941301		Increase
Fab	GP25	UPCR	-0.171429	1335.43	0.482845	Spearman's rank correlation rho	two.sided	Baseline vs Month 12	0.934188		Increase
Fab	GP25	eGFR	-0.199561	1367.5	0.41273	Spearman's rank correlation rho	two.sided	Baseline vs Month 12	0.934188		Increase
Fab	GP3	AI	-0.395399	1352.14	0.104357	Spearman's rank correlation rho	two.sided	Baseline vs Month 12	0.744481		Decrease
Fab	GP3	CI	-0.585517	1293.78	0.013532	Spearman's rank correlation rho	two.sided	Baseline vs Month 12	0.702038	*	Decrease
Fab	GP3	SLEDAI-2K	-0.146135	1110.61	0.562853	Spearman's rank correlation rho	two.sided	Baseline vs Month 12	0.954561		Decrease
Fab	GP3	UPCR	0.102857	1022.74	0.6752	Spearman's rank correlation rho	two.sided	Baseline vs Month 12	0.977486		Decrease
Fab	GP3	eGFR	0.175825	939.56	0.471519	Spearman's rank correlation rho	two.sided	Baseline vs Month 12	0.934188		Decrease
Fab	GP5	AI	-0.351221	1309.33	0.152966	Spearman's rank correlation rho	two.sided	Baseline vs Month 12	0.793905		Decrease
Fab	GP5	CI	-0.360509	1110.18	0.155162	Spearman's rank correlation rho	two.sided	Baseline vs Month 12	0.793905		Decrease
Fab	GP5	SLEDAI-2K	0.0192003	950.395	0.939723	Spearman's rank correlation rho	two.sided	Baseline vs Month 12	0.995687		Decrease
Fab	GP5	UPCR	0.253187	851.366	0.295626	Spearman's rank correlation rho	two.sided	Baseline vs Month 12	0.887612		Decrease
Fab	GP5	eGFR	0.268133	834.329	0.267044	Spearman's rank correlation rho	two.sided	Baseline vs Month 12	0.875673		Decrease
Fab	GP8	AI	0.395399	585.858	0.104357	Spearman's rank correlation rho	two.sided	Baseline vs Month 12	0.744481		Decrease
Fab	GP8	CI	0.164094	682.099	0.529133	Spearman's rank correlation rho	two.sided	Baseline vs Month 12	0.942205		Decrease
Fab	GP8	SLEDAI-2K	-0.097068	1063.06	0.701597	Spearman's rank correlation rho	two.sided	Baseline vs Month 12	0.978163		Decrease
Fab	GP8	UPCR	0.151209	967.622	0.536622	Spearman's rank correlation rho	two.sided	Baseline vs Month 12	0.943769		Decrease
Fab	GP8	eGFR	0.0791211	1049.8	0.747474	Spearman's rank correlation rho	two.sided	Baseline vs Month 12	0.984033		Decrease
Fab	GP9	AI	0.489279	494.889	0.039326	Spearman's rank correlation rho	two.sided	Baseline vs Month 12	0.702038	*	Decrease
Fab	GP9	CI	0.319486	555.3	0.211293	Spearman's rank correlation rho	two.sided	Baseline vs Month 12	0.829413		Decrease
Fab	GP9	SLEDAI-2K	-0.0704009	1037.22	0.781329	Spearman's rank correlation rho	two.sided	Baseline vs Month 12	0.989957		Decrease
Fab	GP9	UPCR	0.0290111	1106.93	0.906151	Spearman's rank correlation rho	two.sided	Baseline vs Month 12	0.995687		Decrease
Fab	GP9	eGFR	-0.125715	1283.31	0.608079	Spearman's rank correlation rho	two.sided	Baseline vs Month 12	0.973325		Decrease
Fab	S0	AI	0.478234	505.591	0.0446963	Spearman's rank correlation rho	two.sided	Baseline vs Month 12	0.702038	*	Increase
Fab	S0	CI	0.477364	426.471	0.0526545	Spearman's rank correlation rho	two.sided	Baseline vs Month 12	0.702038		Increase
Fab	S0	SLEDAI-2K	0.179202	795.353	0.476774	Spearman's rank correlation rho	two.sided	Baseline vs Month 12	0.934188		Increase
Fab	S0	UPCR	-0.171429	1335.43	0.482845	Spearman's rank correlation rho	two.sided	Baseline vs Month 12	0.934188		Increase
Fab	S0	eGFR	-0.186374	1352.47	0.444888	Spearman's rank correlation rho	two.sided	Baseline vs Month 12	0.934188		Increase
Fab	S1	AI	-0.428533	1384.25	0.0760058	Spearman's rank correlation rho	two.sided	Baseline vs Month 12	0.702038		Increase
Fab	S1	CI	-0.242411	1013.81	0.34853	Spearman's rank correlation rho	two.sided	Baseline vs Month 12	0.920204		Increase
Fab	S1	SLEDAI-2K	0.0202669	949.361	0.93638	Spearman's rank correlation rho	two.sided	Baseline vs Month 12	0.995687		Increase
Fab	S1	UPCR	-0.414946	1613.04	0.0773012	Spearman's rank correlation rho	two.sided	Baseline vs Month 12	0.703267		Increase
Fab	S1	eGFR	-0.0606595	1209.15	0.805152	Spearman's rank correlation rho	two.sided	Baseline vs Month 12	0.990473		Increase
Fab	S2	AI	-0.361161	1318.96	0.140883	Spearman's rank correlation rho	two.sided	Baseline vs Month 12	0.785568		Decrease
Fab	S2	CI	-0.484823	1211.62	0.0485588	Spearman's rank correlation rho	two.sided	Baseline vs Month 12	0.702038	*	Decrease
Fab	S2	SLEDAI-2K	-0.202669	1165.39	0.419928	Spearman's rank correlation rho	two.sided	Baseline vs Month 12	0.934188		Decrease
Fab	S2	UPCR	0.197803	914.505	0.416944	Spearman's rank correlation rho	two.sided	Baseline vs Month 12	0.934188		Decrease
Fab	S2	eGFR	0.142418	977.644	0.560824	Spearman's rank correlation rho	two.sided	Baseline vs Month 12	0.954561		Decrease
Fc	B	AI	0.250714	726.058	0.315633	Spearman's rank correlation rho	two.sided	Baseline vs Month 12	0.90189		Increase
Fc	B	CI	0.45996	440.673	0.0632103	Spearman's rank correlation rho	two.sided	Baseline vs Month 12	0.702038		Increase
Fc	B	SLEDAI-2K	0.114135	858.403	0.652027	Spearman's rank correlation rho	two.sided	Baseline vs Month 12	0.977486		Increase
Fc	B	UPCR	-0.0263737	1170.07	0.914651	Spearman's rank correlation rho	two.sided	Baseline vs Month 12	0.995687		Increase
Fc	B	eGFR	-0.2611	1437.65	0.280271	Spearman's rank correlation rho	two.sided	Baseline vs Month 12	0.878942		Increase
Fc	GP1	AI	0.438474	544.119	0.0687307	Spearman's rank correlation rho	two.sided	Baseline vs Month 12	0.702038		Increase
Fc	GP1	CI	0.223764	633.408	0.387943	Spearman's rank correlation rho	two.sided	Baseline vs Month 12	0.928863		Increase
Fc	GP1	SLEDAI-2K	0.202669	772.613	0.419928	Spearman's rank correlation rho	two.sided	Baseline vs Month 12	0.934188		Increase
Fc	GP1	UPCR	0.488792	582.777	0.0336993	Spearman's rank correlation rho	two.sided	Baseline vs Month 12	0.702038	*	Increase
Fc	GP1	eGFR	0.0703298	1059.82	0.774799	Spearman's rank correlation rho	two.sided	Baseline vs Month 12	0.989957		Increase
Fc	GP11	AI	-0.00883574	977.562	0.972242	Spearman's rank correlation rho	two.sided	Baseline vs Month 12	0.995687		Decrease
Fc	GP11	CI	-0.185227	967.145	0.476629	Spearman's rank correlation rho	two.sided	Baseline vs Month 12	0.934188		Decrease
Fc	GP11	SLEDAI-2K	-0.173869	1137.48	0.4902	Spearman's rank correlation rho	two.sided	Baseline vs Month 12	0.934188		Decrease
Fc	GP11	UPCR	0.215385	894.461	0.375852	Spearman's rank correlation rho	two.sided	Baseline vs Month 12	0.924841		Decrease
Fc	GP11	eGFR	0.178462	936.553	0.464787	Spearman's rank correlation rho	two.sided	Baseline vs Month 12	0.934188		Decrease
Fc	GP14	AI	0.337967	641.51	0.170157	Spearman's rank correlation rho	two.sided	Baseline vs Month 12	0.804257		Decrease
Fc	GP14	CI	0.298352	572.544	0.24476	Spearman's rank correlation rho	two.sided	Baseline vs Month 12	0.858219		Decrease
Fc	GP14	SLEDAI-2K	0.0661342	904.916	0.794304	Spearman's rank correlation rho	two.sided	Baseline vs Month 12	0.990473		Decrease
Fc	GP14	UPCR	0.0123077	1125.97	0.960116	Spearman's rank correlation rho	two.sided	Baseline vs Month 12	0.995687		Decrease
Fc	GP14	eGFR	-0.106374	1261.27	0.664704	Spearman's rank correlation rho	two.sided	Baseline vs Month 12	0.977486		Decrease
Fc	GP19	AI	0.361161	619.035	0.140883	Spearman's rank correlation rho	two.sided	Baseline vs Month 12	0.785568		Increase
Fc	GP19	CI	0.594219	331.118	0.0118901	Spearman's rank correlation rho	two.sided	Baseline vs Month 12	0.702038	*	Increase
Fc	GP19	SLEDAI-2K	0.0490673	921.454	0.846688	Spearman's rank correlation rho	two.sided	Baseline vs Month 12	0.990473		Increase
Fc	GP19	UPCR	-0.0562639	1204.14	0.81904	Spearman's rank correlation rho	two.sided	Baseline vs Month 12	0.990473		Increase
Fc	GP19	eGFR	-0.333188	1519.83	0.163334	Spearman's rank correlation rho	two.sided	Baseline vs Month 12	0.799466		Increase
Fc	GP2	AI	-0.0386564	1006.46	0.878961	Spearman's rank correlation rho	two.sided	Baseline vs Month 12	0.990473		Increase
Fc	GP2	CI	-0.0410235	849.475	0.875777	Spearman's rank correlation rho	two.sided	Baseline vs Month 12	0.990473		Increase
Fc	GP2	SLEDAI-2K	0.0448006	925.588	0.859889	Spearman's rank correlation rho	two.sided	Baseline vs Month 12	0.990473		Increase
Fc	GP2	UPCR	0.577584	481.554	0.00960484	Spearman's rank correlation rho	two.sided	Baseline vs Month 12	0.702038	*	Increase
Fc	GP2	eGFR	0.0263737	1109.93	0.914651	Spearman's rank correlation rho	two.sided	Baseline vs Month 12	0.995687		Increase
Fc	GP21	AI	-0.108238	1073.88	0.669011	Spearman's rank correlation rho	two.sided	Baseline vs Month 12	0.977486		Decrease
Fc	GP21	CI	-0.591732	1298.85	0.0123422	Spearman's rank correlation rho	two.sided	Baseline vs Month 12	0.702038	*	Decrease
Fc	GP21	SLEDAI-2K	-0.256003	1217.07	0.305187	Spearman's rank correlation rho	two.sided	Baseline vs Month 12	0.900675		Decrease
Fc	GP21	UPCR	0.0843958	1043.79	0.731213	Spearman's rank correlation rho	two.sided	Baseline vs Month 12	0.981985		Decrease
Fc	GP21	eGFR	0.177583	937.556	0.467026	Spearman's rank correlation rho	two.sided	Baseline vs Month 12	0.934188		Decrease
Fc	GP22	AI	0.300415	677.898	0.225789	Spearman's rank correlation rho	two.sided	Baseline vs Month 12	0.829413		Increase
Fc	GP22	CI	0.324458	551.242	0.203874	Spearman's rank correlation rho	two.sided	Baseline vs Month 12	0.821492		Increase
Fc	GP22	SLEDAI-2K	0.299737	678.555	0.226889	Spearman's rank correlation rho	two.sided	Baseline vs Month 12	0.829413		Increase
Fc	GP22	UPCR	0.0668133	1063.83	0.785803	Spearman's rank correlation rho	two.sided	Baseline vs Month 12	0.990173		Increase
Fc	GP22	eGFR	0.0307693	1104.92	0.900489	Spearman's rank correlation rho	two.sided	Baseline vs Month 12	0.992342		Increase
Fc	GP24	AI	0.226416	749.603	0.366287	Spearman's rank correlation rho	two.sided	Baseline vs Month 12	0.924841		Increase
Fc	GP24	CI	0.362995	519.796	0.152126	Spearman's rank correlation rho	two.sided	Baseline vs Month 12	0.793905		Increase
Fc	GP24	SLEDAI-2K	0.305071	673.386	0.218325	Spearman's rank correlation rho	two.sided	Baseline vs Month 12	0.829413		Increase
Fc	GP24	UPCR	-0.0263737	1170.07	0.914651	Spearman's rank correlation rho	two.sided	Baseline vs Month 12	0.995687		Increase
Fc	GP24	eGFR	-0.116923	1273.29	0.633577	Spearman's rank correlation rho	two.sided	Baseline vs Month 12	0.976597		Increase
Fc	GP25	AI	0.361161	619.035	0.140883	Spearman's rank correlation rho	two.sided	Baseline vs Month 12	0.785568		Increase
Fc	GP25	CI	0.338133	540.084	0.184353	Spearman's rank correlation rho	two.sided	Baseline vs Month 12	0.811155		Increase
Fc	GP25	SLEDAI-2K	0.0949346	877.008	0.707879	Spearman's rank correlation rho	two.sided	Baseline vs Month 12	0.981985		Increase
Fc	GP25	UPCR	0.203077	908.492	0.404371	Spearman's rank correlation rho	two.sided	Baseline vs Month 12	0.934188		Increase
Fc	GP25	eGFR	-0.0914288	1244.23	0.709703	Spearman's rank correlation rho	two.sided	Baseline vs Month 12	0.981985		Increase
Fc	GP26	AI	-0.478234	1432.41	0.0446963	Spearman's rank correlation rho	two.sided	Baseline vs Month 12	0.702038	*	Increase
Fc	GP26	CI	-0.331917	1086.84	0.193066	Spearman's rank correlation rho	two.sided	Baseline vs Month 12	0.814988		Increase
Fc	GP26	SLEDAI-2K	0.136535	836.697	0.589043	Spearman's rank correlation rho	two.sided	Baseline vs Month 12	0.967085		Increase
Fc	GP26	UPCR	-0.043077	1189.11	0.861	Spearman's rank correlation rho	two.sided	Baseline vs Month 12	0.990473		Increase
Fc	GP26	eGFR	0.181978	932.545	0.455888	Spearman's rank correlation rho	two.sided	Baseline vs Month 12	0.934188		Increase
Fc	GP4	AI	-0.305937	1265.45	0.216953	Spearman's rank correlation rho	two.sided	Baseline vs Month 12	0.829413		Increase
Fc	GP4	CI	-0.0223764	834.259	0.932068	Spearman's rank correlation rho	two.sided	Baseline vs Month 12	0.995687		Increase
Fc	GP4	SLEDAI-2K	-0.0853345	1051.69	0.736368	Spearman's rank correlation rho	two.sided	Baseline vs Month 12	0.982704		Increase
Fc	GP4	UPCR	0.480001	592.799	0.0375356	Spearman's rank correlation rho	two.sided	Baseline vs Month 12	0.702038	*	Increase
Fc	GP4	eGFR	0.126594	995.683	0.605552	Spearman's rank correlation rho	two.sided	Baseline vs Month 12	0.973325		Increase
Fc	GP5	AI	0.00110447	967.93	0.99653	Spearman's rank correlation rho	two.sided	Baseline vs Month 12	0.99818		Decrease
Fc	GP5	CI	-0.201388	980.333	0.438287	Spearman's rank correlation rho	two.sided	Baseline vs Month 12	0.934188		Decrease
Fc	GP5	SLEDAI-2K	-0.0480006	1015.51	0.849985	Spearman's rank correlation rho	two.sided	Baseline vs Month 12	0.990473		Decrease
Fc	GP5	UPCR	0.145934	973.635	0.551086	Spearman's rank correlation rho	two.sided	Baseline vs Month 12	0.95135		Decrease
Fc	GP5	eGFR	0.214506	895.463	0.377851	Spearman's rank correlation rho	two.sided	Baseline vs Month 12	0.924841		Decrease
Fc	GP8	AI	-0.0474921	1015.02	0.851558	Spearman's rank correlation rho	two.sided	Baseline vs Month 12	0.990473		Decrease
Fc	GP8	CI	0.0584273	768.323	0.823736	Spearman's rank correlation rho	two.sided	Baseline vs Month 12	0.990473		Decrease
Fc	GP8	SLEDAI-2K	-0.147202	1111.64	0.559974	Spearman's rank correlation rho	two.sided	Baseline vs Month 12	0.954561		Decrease
Fc	GP8	UPCR	0.413188	668.966	0.078692	Spearman's rank correlation rho	two.sided	Baseline vs Month 12	0.710577		Decrease
Fc	GP8	eGFR	0.0246154	1111.94	0.920323	Spearman's rank correlation rho	two.sided	Baseline vs Month 12	0.995687		Decrease
Fc	S2	AI	-0.271699	1232.28	0.275428	Spearman's rank correlation rho	two.sided	Baseline vs Month 12	0.878942		Decrease
Fc	S2	CI	-0.364239	1113.22	0.150623	Spearman's rank correlation rho	two.sided	Baseline vs Month 12	0.793905		Decrease
Fc	S2	SLEDAI-2K	-0.197336	1160.22	0.432521	Spearman's rank correlation rho	two.sided	Baseline vs Month 12	0.934188		Decrease
Fc	S2	UPCR	0.397364	687.005	0.092052	Spearman's rank correlation rho	two.sided	Baseline vs Month 12	0.730938		Decrease
Fc	S2	eGFR	0.113407	1010.72	0.643891	Spearman's rank correlation rho	two.sided	Baseline vs Month 12	0.977486		Decrease
IgG	GP13	AI	-0.106029	1071.74	0.675412	Spearman's rank correlation rho	two.sided	Baseline vs Month 12	0.977486		Decrease
IgG	GP13	CI	-0.274733	1040.18	0.285891	Spearman's rank correlation rho	two.sided	Baseline vs Month 12	0.882377		Decrease
IgG	GP13	SLEDAI-2K	-0.00426672	973.134	0.986594	Spearman's rank correlation rho	two.sided	Baseline vs Month 12	0.996534		Decrease
IgG	GP13	UPCR	0.226814	881.432	0.350413	Spearman's rank correlation rho	two.sided	Baseline vs Month 12	0.920204		Decrease
IgG	GP13	eGFR	0.13011	991.674	0.595488	Spearman's rank correlation rho	two.sided	Baseline vs Month 12	0.969771		Decrease
IgG	GP16	AI	0.178924	795.623	0.477471	Spearman's rank correlation rho	two.sided	Baseline vs Month 12	0.934188		Increase
IgG	GP16	CI	0.323215	552.256	0.205713	Spearman's rank correlation rho	two.sided	Baseline vs Month 12	0.821492		Increase
IgG	GP16	SLEDAI-2K	0.0149335	954.529	0.953102	Spearman's rank correlation rho	two.sided	Baseline vs Month 12	0.995687		Increase
IgG	GP16	UPCR	-0.0747255	1225.19	0.761103	Spearman's rank correlation rho	two.sided	Baseline vs Month 12	0.989188		Increase
IgG	GP16	eGFR	-0.368353	1559.92	0.12072	Spearman's rank correlation rho	two.sided	Baseline vs Month 12	0.75814		Increase
IgG	GP17	AI	0.303729	674.687	0.22046	Spearman's rank correlation rho	two.sided	Baseline vs Month 12	0.829413		Increase
IgG	GP17	CI	0.442556	454.874	0.075255	Spearman's rank correlation rho	two.sided	Baseline vs Month 12	0.702038		Increase
IgG	GP17	SLEDAI-2K	-0.147202	1111.64	0.559974	Spearman's rank correlation rho	two.sided	Baseline vs Month 12	0.954561		Increase
IgG	GP17	UPCR	-0.0984618	1252.25	0.688402	Spearman's rank correlation rho	two.sided	Baseline vs Month 12	0.977486		Increase
IgG	GP17	eGFR	-0.384177	1577.96	0.104391	Spearman's rank correlation rho	two.sided	Baseline vs Month 12	0.744481		Increase
IgG	GP19	AI	0.374414	606.192	0.125825	Spearman's rank correlation rho	two.sided	Baseline vs Month 12	0.760949		Increase
IgG	GP19	CI	0.64643	288.513	0.00504786	Spearman's rank correlation rho	two.sided	Baseline vs Month 12	0.702038	*	Increase
IgG	GP19	SLEDAI-2K	0.00320004	965.899	0.989945	Spearman's rank correlation rho	two.sided	Baseline vs Month 12	0.996534		Increase
IgG	GP19	UPCR	-0.0861541	1238.22	0.725817	Spearman's rank correlation rho	two.sided	Baseline vs Month 12	0.981985		Increase
IgG	GP19	eGFR	-0.349891	1538.88	0.141972	Spearman's rank correlation rho	two.sided	Baseline vs Month 12	0.78801		Increase
IgG	GP20	AI	0.498115	486.327	0.0353973	Spearman's rank correlation rho	two.sided	Baseline vs Month 12	0.702038	*	Decrease
IgG	GP20	CI	-0.00621568	821.072	0.981111	Spearman's rank correlation rho	two.sided	Baseline vs Month 12	0.995927		Decrease
IgG	GP20	SLEDAI-2K	0.0213336	948.328	0.933039	Spearman's rank correlation rho	two.sided	Baseline vs Month 12	0.995687		Decrease
IgG	GP20	UPCR	0.0536265	1078.87	0.827398	Spearman's rank correlation rho	two.sided	Baseline vs Month 12	0.990473		Decrease
IgG	GP20	eGFR	0.0852749	1042.79	0.728514	Spearman's rank correlation rho	two.sided	Baseline vs Month 12	0.981985		Decrease
IgG	GP22	AI	0.27943	698.232	0.261452	Spearman's rank correlation rho	two.sided	Baseline vs Month 12	0.872123		Increase
IgG	GP22	CI	0.309541	563.415	0.226651	Spearman's rank correlation rho	two.sided	Baseline vs Month 12	0.829413		Increase
IgG	GP22	SLEDAI-2K	0.278404	699.227	0.263282	Spearman's rank correlation rho	two.sided	Baseline vs Month 12	0.872123		Increase
IgG	GP22	UPCR	0.101978	1023.74	0.677833	Spearman's rank correlation rho	two.sided	Baseline vs Month 12	0.977486		Increase
IgG	GP22	eGFR	-0.0659342	1215.17	0.78856	Spearman's rank correlation rho	two.sided	Baseline vs Month 12	0.990173		Increase
IgG	GP23	AI	0.118178	854.485	0.640475	Spearman's rank correlation rho	two.sided	Baseline vs Month 12	0.977486		Increase
IgG	GP23	CI	0.247384	614.135	0.33842	Spearman's rank correlation rho	two.sided	Baseline vs Month 12	0.907957		Increase
IgG	GP23	SLEDAI-2K	0.142935	830.496	0.571526	Spearman's rank correlation rho	two.sided	Baseline vs Month 12	0.960028		Increase
IgG	GP23	UPCR	-0.119561	1276.3	0.625884	Spearman's rank correlation rho	two.sided	Baseline vs Month 12	0.973325		Increase
IgG	GP23	eGFR	-0.249671	1424.62	0.302611	Spearman's rank correlation rho	two.sided	Baseline vs Month 12	0.897322		Increase
IgG	GP24	AI	0.442891	539.838	0.0656685	Spearman's rank correlation rho	two.sided	Baseline vs Month 12	0.702038		Increase
IgG	GP24	CI	0.568113	352.42	0.0173506	Spearman's rank correlation rho	two.sided	Baseline vs Month 12	0.702038	*	Increase
IgG	GP24	SLEDAI-2K	0.124802	848.067	0.621721	Spearman's rank correlation rho	two.sided	Baseline vs Month 12	0.973325		Increase
IgG	GP24	UPCR	-0.0589012	1207.15	0.810701	Spearman's rank correlation rho	two.sided	Baseline vs Month 12	0.990473		Increase
IgG	GP24	eGFR	-0.168792	1332.42	0.489705	Spearman's rank correlation rho	two.sided	Baseline vs Month 12	0.934188		Increase
IgG	GP3	AI	-0.452832	1407.79	0.0591507	Spearman's rank correlation rho	two.sided	Baseline vs Month 12	0.702038		Decrease
IgG	GP3	CI	-0.525846	1245.09	0.0301555	Spearman's rank correlation rho	two.sided	Baseline vs Month 12	0.702038	*	Decrease
IgG	GP3	SLEDAI-2K	-0.188802	1151.95	0.453073	Spearman's rank correlation rho	two.sided	Baseline vs Month 12	0.934188		Decrease
IgG	GP3	UPCR	0.153847	964.615	0.529456	Spearman's rank correlation rho	two.sided	Baseline vs Month 12	0.942205		Decrease
IgG	GP3	eGFR	0.277803	823.305	0.249505	Spearman's rank correlation rho	two.sided	Baseline vs Month 12	0.859906		Decrease
IgG	GP5	AI	-0.142476	1107.06	0.572775	Spearman's rank correlation rho	two.sided	Baseline vs Month 12	0.960028		Decrease
IgG	GP5	CI	-0.568113	1279.58	0.0173506	Spearman's rank correlation rho	two.sided	Baseline vs Month 12	0.702038	*	Decrease
IgG	GP5	SLEDAI-2K	-0.0586674	1025.85	0.817133	Spearman's rank correlation rho	two.sided	Baseline vs Month 12	0.990473		Decrease
IgG	GP5	UPCR	0.178462	936.553	0.464787	Spearman's rank correlation rho	two.sided	Baseline vs Month 12	0.934188		Decrease
IgG	GP5	eGFR	0.379781	707.05	0.108757	Spearman's rank correlation rho	two.sided	Baseline vs Month 12	0.744481		Decrease
IgG	GP7	AI	-0.215371	1177.69	0.390737	Spearman's rank correlation rho	two.sided	Baseline vs Month 12	0.928863		Decrease
IgG	GP7	CI	-0.45996	1191.33	0.0632103	Spearman's rank correlation rho	two.sided	Baseline vs Month 12	0.702038		Decrease
IgG	GP7	SLEDAI-2K	-0.251737	1212.93	0.313597	Spearman's rank correlation rho	two.sided	Baseline vs Month 12	0.90189		Decrease
IgG	GP7	UPCR	0.148572	970.628	0.543832	Spearman's rank correlation rho	two.sided	Baseline vs Month 12	0.946816		Decrease
IgG	GP7	eGFR	0.281319	819.296	0.243313	Spearman's rank correlation rho	two.sided	Baseline vs Month 12	0.855839		Decrease
IgG	GP8	AI	0.0861485	885.522	0.733939	Spearman's rank correlation rho	two.sided	Baseline vs Month 12	0.982704		Decrease
IgG	GP8	CI	-0.0534548	859.619	0.838544	Spearman's rank correlation rho	two.sided	Baseline vs Month 12	0.990473		Decrease
IgG	GP8	SLEDAI-2K	-0.0138669	982.437	0.956449	Spearman's rank correlation rho	two.sided	Baseline vs Month 12	0.995687		Decrease
IgG	GP8	UPCR	0.408792	673.977	0.0822496	Spearman's rank correlation rho	two.sided	Baseline vs Month 12	0.710872		Decrease
IgG	GP8	eGFR	0.164396	952.589	0.501242	Spearman's rank correlation rho	two.sided	Baseline vs Month 12	0.940315		Decrease
IgG	S1	AI	-0.446205	1401.37	0.0634393	Spearman's rank correlation rho	two.sided	Baseline vs Month 12	0.702038		Decrease
IgG	S1	CI	-0.527089	1246.1	0.0296973	Spearman's rank correlation rho	two.sided	Baseline vs Month 12	0.702038	*	Decrease
IgG	S1	SLEDAI-2K	-0.176002	1139.55	0.484808	Spearman's rank correlation rho	two.sided	Baseline vs Month 12	0.934188		Decrease
IgG	S1	UPCR	0.115165	1008.71	0.638726	Spearman's rank correlation rho	two.sided	Baseline vs Month 12	0.977486		Decrease
IgG	S1	eGFR	0.268133	834.329	0.267044	Spearman's rank correlation rho	two.sided	Baseline vs Month 12	0.875673		Decrease
IgG	S2	AI	-0.335758	1294.35	0.173144	Spearman's rank correlation rho	two.sided	Baseline vs Month 12	0.81089		Decrease
IgG	S2	CI	-0.381642	1127.42	0.130638	Spearman's rank correlation rho	two.sided	Baseline vs Month 12	0.775304		Decrease
IgG	S2	SLEDAI-2K	-0.0448006	1012.41	0.859889	Spearman's rank correlation rho	two.sided	Baseline vs Month 12	0.990473		Decrease
IgG	S2	UPCR	0.279561	821.3	0.246397	Spearman's rank correlation rho	two.sided	Baseline vs Month 12	0.858219		Decrease
IgG	S2	eGFR	0.320001	775.199	0.181681	Spearman's rank correlation rho	two.sided	Baseline vs Month 12	0.811155		Decrease
Serum	AF	AI	0.446205	536.627	0.0634393	Spearman's rank correlation rho	two.sided	Baseline vs Month 12	0.702038		Decrease
Serum	AF	CI	0.280949	586.746	0.274685	Spearman's rank correlation rho	two.sided	Baseline vs Month 12	0.878942		Decrease
Serum	AF	SLEDAI-2K	0.00853345	960.731	0.973192	Spearman's rank correlation rho	two.sided	Baseline vs Month 12	0.995687		Decrease
Serum	AF	UPCR	0.257583	846.355	0.287034	Spearman's rank correlation rho	two.sided	Baseline vs Month 12	0.882377		Decrease
Serum	AF	eGFR	-0.18022	1345.45	0.460327	Spearman's rank correlation rho	two.sided	Baseline vs Month 12	0.934188		Decrease
Serum	B	AI	-0.140267	1104.92	0.578801	Spearman's rank correlation rho	two.sided	Baseline vs Month 12	0.962017		Decrease
Serum	B	CI	0.254843	608.048	0.323576	Spearman's rank correlation rho	two.sided	Baseline vs Month 12	0.90479		Decrease
Serum	B	SLEDAI-2K	-0.0458673	1013.45	0.856586	Spearman's rank correlation rho	two.sided	Baseline vs Month 12	0.990473		Decrease
Serum	B	UPCR	-0.354287	1543.89	0.136691	Spearman's rank correlation rho	two.sided	Baseline vs Month 12	0.785568		Decrease
Serum	B	eGFR	-0.371869	1563.93	0.116944	Spearman's rank correlation rho	two.sided	Baseline vs Month 12	0.744747		Decrease
Serum	G3	AI	0.46719	516.293	0.0506069	Spearman's rank correlation rho	two.sided	Baseline vs Month 12	0.702038		Increase
Serum	G3	CI	0.213819	641.524	0.409915	Spearman's rank correlation rho	two.sided	Baseline vs Month 12	0.934188		Increase
Serum	G3	SLEDAI-2K	0.123735	849.101	0.624727	Spearman's rank correlation rho	two.sided	Baseline vs Month 12	0.973325		Increase
Serum	G3	UPCR	0.353407	737.116	0.137736	Spearman's rank correlation rho	two.sided	Baseline vs Month 12	0.785568		Increase
Serum	G3	eGFR	0.0158242	1121.96	0.948734	Spearman's rank correlation rho	two.sided	Baseline vs Month 12	0.995687		Increase
Serum	G4	AI	0.522413	462.782	0.0261386	Spearman's rank correlation rho	two.sided	Baseline vs Month 12	0.702038	*	Decrease
Serum	G4	CI	0.231223	627.322	0.371896	Spearman's rank correlation rho	two.sided	Baseline vs Month 12	0.924841		Decrease
Serum	G4	SLEDAI-2K	0.00213336	966.933	0.993297	Spearman's rank correlation rho	two.sided	Baseline vs Month 12	0.99818		Decrease
Serum	G4	UPCR	0.55121	511.62	0.014437	Spearman's rank correlation rho	two.sided	Baseline vs Month 12	0.702038	*	Decrease
Serum	G4	eGFR	0.071209	1058.82	0.772055	Spearman's rank correlation rho	two.sided	Baseline vs Month 12	0.989604		Decrease
Serum	GP10	AI	-0.485966	1439.9	0.0408823	Spearman's rank correlation rho	two.sided	Baseline vs Month 12	0.702038	*	Decrease
Serum	GP10	CI	-0.476121	1204.51	0.0533614	Spearman's rank correlation rho	two.sided	Baseline vs Month 12	0.702038		Decrease
Serum	GP10	SLEDAI-2K	0.023467	946.26	0.926359	Spearman's rank correlation rho	two.sided	Baseline vs Month 12	0.995687		Decrease
Serum	GP10	UPCR	-0.241759	1415.61	0.318689	Spearman's rank correlation rho	two.sided	Baseline vs Month 12	0.90189		Decrease
Serum	GP10	eGFR	0.152088	966.619	0.534229	Spearman's rank correlation rho	two.sided	Baseline vs Month 12	0.943674		Decrease
Serum	GP11	AI	-0.278326	1238.7	0.263421	Spearman's rank correlation rho	two.sided	Baseline vs Month 12	0.872123		Decrease
Serum	GP11	CI	-0.0857763	885.993	0.743418	Spearman's rank correlation rho	two.sided	Baseline vs Month 12	0.982721		Decrease
Serum	GP11	SLEDAI-2K	0.201603	773.647	0.422431	Spearman's rank correlation rho	two.sided	Baseline vs Month 12	0.934188		Decrease
Serum	GP11	UPCR	-0.312968	1496.78	0.192013	Spearman's rank correlation rho	two.sided	Baseline vs Month 12	0.814988		Decrease
Serum	GP11	eGFR	0.021099	1115.95	0.931678	Spearman's rank correlation rho	two.sided	Baseline vs Month 12	0.995687		Decrease
Serum	GP16	AI	-0.448414	1403.51	0.0619848	Spearman's rank correlation rho	two.sided	Baseline vs Month 12	0.702038		Decrease
Serum	GP16	CI	-0.407748	1148.72	0.104236	Spearman's rank correlation rho	two.sided	Baseline vs Month 12	0.744481		Decrease
Serum	GP16	SLEDAI-2K	-0.0373338	1005.18	0.883074	Spearman's rank correlation rho	two.sided	Baseline vs Month 12	0.990473		Decrease
Serum	GP16	UPCR	-0.247034	1421.62	0.307915	Spearman's rank correlation rho	two.sided	Baseline vs Month 12	0.90189		Decrease
Serum	GP16	eGFR	0.110769	1013.72	0.651667	Spearman's rank correlation rho	two.sided	Baseline vs Month 12	0.977486		Decrease
Serum	GP17	AI	-0.0066268	975.421	0.97918	Spearman's rank correlation rho	two.sided	Baseline vs Month 12	0.995687		Decrease
Serum	GP17	CI	0.267274	597.904	0.299698	Spearman's rank correlation rho	two.sided	Baseline vs Month 12	0.893188		Decrease
Serum	GP17	SLEDAI-2K	0.128002	844.966	0.612738	Spearman's rank correlation rho	two.sided	Baseline vs Month 12	0.973325		Decrease
Serum	GP17	UPCR	-0.488792	1697.22	0.0336993	Spearman's rank correlation rho	two.sided	Baseline vs Month 12	0.702038	*	Decrease
Serum	GP17	eGFR	-0.218902	1389.55	0.367917	Spearman's rank correlation rho	two.sided	Baseline vs Month 12	0.924841		Decrease
Serum	GP21	AI	0.173401	800.974	0.491386	Spearman's rank correlation rho	two.sided	Baseline vs Month 12	0.934188		Increase
Serum	GP21	CI	0.390344	497.479	0.12137	Spearman's rank correlation rho	two.sided	Baseline vs Month 12	0.75814		Increase
Serum	GP21	SLEDAI-2K	0.0106668	958.664	0.966493	Spearman's rank correlation rho	two.sided	Baseline vs Month 12	0.995687		Increase
Serum	GP21	UPCR	-0.0580221	1206.15	0.813479	Spearman's rank correlation rho	two.sided	Baseline vs Month 12	0.990473		Increase
Serum	GP21	eGFR	-0.473847	1680.19	0.0404155	Spearman's rank correlation rho	two.sided	Baseline vs Month 12	0.702038	*	Increase
Serum	GP22	AI	-0.121491	1086.73	0.631067	Spearman's rank correlation rho	two.sided	Baseline vs Month 12	0.975285		Decrease
Serum	GP22	CI	0.0410235	782.525	0.875777	Spearman's rank correlation rho	two.sided	Baseline vs Month 12	0.990473		Decrease
Serum	GP22	SLEDAI-2K	-0.0810677	1047.55	0.749138	Spearman's rank correlation rho	two.sided	Baseline vs Month 12	0.984033		Decrease
Serum	GP22	UPCR	-0.472968	1679.18	0.0408405	Spearman's rank correlation rho	two.sided	Baseline vs Month 12	0.702038	*	Decrease
Serum	GP22	eGFR	-0.108132	1263.27	0.659478	Spearman's rank correlation rho	two.sided	Baseline vs Month 12	0.977486		Decrease
Serum	GP23	AI	-0.231938	1193.75	0.354393	Spearman's rank correlation rho	two.sided	Baseline vs Month 12	0.920204		Decrease
Serum	GP23	CI	0.395317	493.421	0.116287	Spearman's rank correlation rho	two.sided	Baseline vs Month 12	0.744481		Decrease
Serum	GP23	SLEDAI-2K	-0.50454	1457.9	0.0327355	Spearman's rank correlation rho	two.sided	Baseline vs Month 12	0.702038	*	Decrease
Serum	GP23	UPCR	-0.0202198	1163.05	0.934519	Spearman's rank correlation rho	two.sided	Baseline vs Month 12	0.995687		Decrease
Serum	GP23	eGFR	-0.565276	1784.41	0.0116639	Spearman's rank correlation rho	two.sided	Baseline vs Month 12	0.702038	*	Decrease
Serum	GP24	AI	0.0607457	910.137	0.810764	Spearman's rank correlation rho	two.sided	Baseline vs Month 12	0.990473		Increase
Serum	GP24	CI	0.0223764	797.741	0.932068	Spearman's rank correlation rho	two.sided	Baseline vs Month 12	0.995687		Increase
Serum	GP24	SLEDAI-2K	0.102401	869.773	0.685971	Spearman's rank correlation rho	two.sided	Baseline vs Month 12	0.977486		Increase
Serum	GP24	UPCR	0.423737	656.939	0.0706188	Spearman's rank correlation rho	two.sided	Baseline vs Month 12	0.702038		Increase
Serum	GP24	eGFR	-0.0404397	1186.1	0.869438	Spearman's rank correlation rho	two.sided	Baseline vs Month 12	0.990473		Increase
Serum	GP25	AI	-0.151312	1115.62	0.548944	Spearman's rank correlation rho	two.sided	Baseline vs Month 12	0.95135		Increase
Serum	GP25	CI	0.0832901	748.035	0.75063	Spearman's rank correlation rho	two.sided	Baseline vs Month 12	0.984033		Increase
Serum	GP25	SLEDAI-2K	-0.104535	1070.29	0.679755	Spearman's rank correlation rho	two.sided	Baseline vs Month 12	0.977486		Increase
Serum	GP25	UPCR	0.364836	724.087	0.124582	Spearman's rank correlation rho	two.sided	Baseline vs Month 12	0.760949		Increase
Serum	GP25	eGFR	0.148572	970.628	0.543832	Spearman's rank correlation rho	two.sided	Baseline vs Month 12	0.946816		Increase
Serum	GP26	AI	0.344594	635.089	0.161406	Spearman's rank correlation rho	two.sided	Baseline vs Month 12	0.793905		Increase
Serum	GP26	CI	0.307054	565.444	0.230599	Spearman's rank correlation rho	two.sided	Baseline vs Month 12	0.835405		Increase
Serum	GP26	SLEDAI-2K	0.0053334	963.832	0.983243	Spearman's rank correlation rho	two.sided	Baseline vs Month 12	0.996534		Increase
Serum	GP26	UPCR	0.348133	743.129	0.144124	Spearman's rank correlation rho	two.sided	Baseline vs Month 12	0.793905		Increase
Serum	GP26	eGFR	0.0509891	1081.87	0.835774	Spearman's rank correlation rho	two.sided	Baseline vs Month 12	0.990473		Increase
Serum	GP27	AI	0.302624	675.757	0.222227	Spearman's rank correlation rho	two.sided	Baseline vs Month 12	0.829413		Decrease
Serum	GP27	CI	0.341862	537.04	0.179253	Spearman's rank correlation rho	two.sided	Baseline vs Month 12	0.81089		Decrease
Serum	GP27	SLEDAI-2K	-0.00746677	976.235	0.976542	Spearman's rank correlation rho	two.sided	Baseline vs Month 12	0.995687		Decrease
Serum	GP27	UPCR	0.127473	994.681	0.603029	Spearman's rank correlation rho	two.sided	Baseline vs Month 12	0.973325		Decrease
Serum	GP27	eGFR	-0.242638	1416.61	0.316878	Spearman's rank correlation rho	two.sided	Baseline vs Month 12	0.90189		Decrease
Serum	GP28	AI	0.189968	784.921	0.450236	Spearman's rank correlation rho	two.sided	Baseline vs Month 12	0.934188		Increase
Serum	GP28	CI	0.045996	778.467	0.86085	Spearman's rank correlation rho	two.sided	Baseline vs Month 12	0.990473		Increase
Serum	GP28	SLEDAI-2K	0.0832011	888.378	0.742745	Spearman's rank correlation rho	two.sided	Baseline vs Month 12	0.982721		Increase
Serum	GP28	UPCR	0.351649	739.12	0.139843	Spearman's rank correlation rho	two.sided	Baseline vs Month 12	0.785568		Increase
Serum	GP28	eGFR	-0.0870332	1239.22	0.723124	Spearman's rank correlation rho	two.sided	Baseline vs Month 12	0.981985		Increase
Serum	GP29	AI	0.112656	859.837	0.656272	Spearman's rank correlation rho	two.sided	Baseline vs Month 12	0.977486		Increase
Serum	GP29	CI	0.064643	763.251	0.805306	Spearman's rank correlation rho	two.sided	Baseline vs Month 12	0.990473		Increase
Serum	GP29	SLEDAI-2K	-0.0682676	1035.15	0.78781	Spearman's rank correlation rho	two.sided	Baseline vs Month 12	0.990173		Increase
Serum	GP29	UPCR	0.553847	508.614	0.0138804	Spearman's rank correlation rho	two.sided	Baseline vs Month 12	0.702038	*	Increase
Serum	GP29	eGFR	-0.00703298	1148.02	0.977204	Spearman's rank correlation rho	two.sided	Baseline vs Month 12	0.995687		Increase
Serum	GP3	AI	0.33134	647.931	0.179223	Spearman's rank correlation rho	two.sided	Baseline vs Month 12	0.81089		Increase
Serum	GP3	CI	0.58303	340.247	0.0140326	Spearman's rank correlation rho	two.sided	Baseline vs Month 12	0.702038	*	Increase
Serum	GP3	SLEDAI-2K	-0.0554674	1022.75	0.826961	Spearman's rank correlation rho	two.sided	Baseline vs Month 12	0.990473		Increase
Serum	GP3	UPCR	-0.0764837	1227.19	0.755643	Spearman's rank correlation rho	two.sided	Baseline vs Month 12	0.985267		Increase
Serum	GP3	eGFR	-0.318243	1502.8	0.184228	Spearman's rank correlation rho	two.sided	Baseline vs Month 12	0.811155		Increase
Serum	GP30	AI	0.377728	602.982	0.122244	Spearman's rank correlation rho	two.sided	Baseline vs Month 12	0.75814		Increase
Serum	GP30	CI	0.174039	673.984	0.504102	Spearman's rank correlation rho	two.sided	Baseline vs Month 12	0.941301		Increase
Serum	GP30	SLEDAI-2K	0.101335	870.807	0.689087	Spearman's rank correlation rho	two.sided	Baseline vs Month 12	0.977486		Increase
Serum	GP30	UPCR	0.524836	541.686	0.0210434	Spearman's rank correlation rho	two.sided	Baseline vs Month 12	0.702038	*	Increase
Serum	GP30	eGFR	0.0800002	1048.8	0.744756	Spearman's rank correlation rho	two.sided	Baseline vs Month 12	0.982721		Increase
Serum	GP32	AI	0.485966	498.099	0.0408823	Spearman's rank correlation rho	two.sided	Baseline vs Month 12	0.702038	*	Decrease
Serum	GP32	CI	0.261058	602.976	0.311502	Spearman's rank correlation rho	two.sided	Baseline vs Month 12	0.90189		Decrease
Serum	GP32	SLEDAI-2K	0.102401	869.773	0.685971	Spearman's rank correlation rho	two.sided	Baseline vs Month 12	0.977486		Decrease
Serum	GP32	UPCR	0.332308	761.168	0.164516	Spearman's rank correlation rho	two.sided	Baseline vs Month 12	0.799466		Decrease
Serum	GP32	eGFR	-0.00175825	1142	0.9943	Spearman's rank correlation rho	two.sided	Baseline vs Month 12	0.99818		Decrease
Serum	GP33	AI	0.46719	516.293	0.0506069	Spearman's rank correlation rho	two.sided	Baseline vs Month 12	0.702038		Decrease
Serum	GP33	CI	0.302082	569.501	0.238626	Spearman's rank correlation rho	two.sided	Baseline vs Month 12	0.851402		Decrease
Serum	GP33	SLEDAI-2K	0.0192003	950.395	0.939723	Spearman's rank correlation rho	two.sided	Baseline vs Month 12	0.995687		Decrease
Serum	GP33	UPCR	0.255825	848.36	0.290452	Spearman's rank correlation rho	two.sided	Baseline vs Month 12	0.884088		Decrease
Serum	GP33	eGFR	-0.19077	1357.48	0.434027	Spearman's rank correlation rho	two.sided	Baseline vs Month 12	0.934188		Decrease
Serum	GP34	AI	0.491488	492.748	0.038314	Spearman's rank correlation rho	two.sided	Baseline vs Month 12	0.702038	*	Decrease
Serum	GP34	CI	0.340619	538.055	0.180942	Spearman's rank correlation rho	two.sided	Baseline vs Month 12	0.81089		Decrease
Serum	GP34	SLEDAI-2K	0.0106668	958.664	0.966493	Spearman's rank correlation rho	two.sided	Baseline vs Month 12	0.995687		Decrease
Serum	GP34	UPCR	0.275165	826.311	0.254214	Spearman's rank correlation rho	two.sided	Baseline vs Month 12	0.864042		Decrease
Serum	GP34	eGFR	-0.0843958	1236.21	0.731213	Spearman's rank correlation rho	two.sided	Baseline vs Month 12	0.981985		Decrease
Serum	GP35	AI	0.505846	478.835	0.0322138	Spearman's rank correlation rho	two.sided	Baseline vs Month 12	0.702038	*	Decrease
Serum	GP35	CI	0.280949	586.746	0.274685	Spearman's rank correlation rho	two.sided	Baseline vs Month 12	0.878942		Decrease
Serum	GP35	SLEDAI-2K	-0.0789344	1045.49	0.755547	Spearman's rank correlation rho	two.sided	Baseline vs Month 12	0.985267		Decrease
Serum	GP35	UPCR	0.238242	868.404	0.325995	Spearman's rank correlation rho	two.sided	Baseline vs Month 12	0.90479		Decrease
Serum	GP35	eGFR	-0.203077	1371.51	0.404371	Spearman's rank correlation rho	two.sided	Baseline vs Month 12	0.934188		Decrease
Serum	GP36	AI	0.178924	795.623	0.477471	Spearman's rank correlation rho	two.sided	Baseline vs Month 12	0.934188		Increase
Serum	GP36	CI	-0.360509	1110.18	0.155162	Spearman's rank correlation rho	two.sided	Baseline vs Month 12	0.793905		Increase
Serum	GP36	SLEDAI-2K	0.185602	789.151	0.460905	Spearman's rank correlation rho	two.sided	Baseline vs Month 12	0.934188		Increase
Serum	GP36	UPCR	0.470331	603.823	0.0421359	Spearman's rank correlation rho	two.sided	Baseline vs Month 12	0.702038	*	Increase
Serum	GP36	eGFR	0.408792	673.977	0.0822496	Spearman's rank correlation rho	two.sided	Baseline vs Month 12	0.710872		Increase
Serum	GP37	AI	0.389877	591.209	0.109731	Spearman's rank correlation rho	two.sided	Baseline vs Month 12	0.744481		Decrease
Serum	GP37	CI	0.308298	564.429	0.22862	Spearman's rank correlation rho	two.sided	Baseline vs Month 12	0.833223		Decrease
Serum	GP37	SLEDAI-2K	-0.162135	1126.11	0.520371	Spearman's rank correlation rho	two.sided	Baseline vs Month 12	0.942205		Decrease
Serum	GP37	UPCR	0.581979	476.543	0.00894508	Spearman's rank correlation rho	two.sided	Baseline vs Month 12	0.702038	*	Decrease
Serum	GP37	eGFR	-0.0518683	1199.13	0.83298	Spearman's rank correlation rho	two.sided	Baseline vs Month 12	0.990473		Decrease
Serum	GP38	AI	0.521309	463.852	0.0265135	Spearman's rank correlation rho	two.sided	Baseline vs Month 12	0.702038	*	Decrease
Serum	GP38	CI	0.239925	620.221	0.353649	Spearman's rank correlation rho	two.sided	Baseline vs Month 12	0.920204		Decrease
Serum	GP38	SLEDAI-2K	-0.00640008	975.202	0.979892	Spearman's rank correlation rho	two.sided	Baseline vs Month 12	0.995687		Decrease
Serum	GP38	UPCR	0.558243	503.603	0.0129912	Spearman's rank correlation rho	two.sided	Baseline vs Month 12	0.702038	*	Decrease
Serum	GP38	eGFR	0.0404397	1093.9	0.869438	Spearman's rank correlation rho	two.sided	Baseline vs Month 12	0.990473		Decrease
Serum	GP39	AI	0.514682	470.273	0.0288514	Spearman's rank correlation rho	two.sided	Baseline vs Month 12	0.702038	*	Decrease
Serum	GP39	CI	0.193929	657.754	0.455782	Spearman's rank correlation rho	two.sided	Baseline vs Month 12	0.934188		Decrease
Serum	GP39	SLEDAI-2K	0.0362671	933.857	0.886394	Spearman's rank correlation rho	two.sided	Baseline vs Month 12	0.990473		Decrease
Serum	GP39	UPCR	0.470331	603.823	0.0421359	Spearman's rank correlation rho	two.sided	Baseline vs Month 12	0.702038	*	Decrease
Serum	GP39	eGFR	0.0606595	1070.85	0.805152	Spearman's rank correlation rho	two.sided	Baseline vs Month 12	0.990473		Decrease
Serum	GP9	AI	-0.242983	1204.45	0.331276	Spearman's rank correlation rho	two.sided	Baseline vs Month 12	0.906888		Increase
Serum	GP9	CI	-0.045996	853.533	0.86085	Spearman's rank correlation rho	two.sided	Baseline vs Month 12	0.990473		Increase
Serum	GP9	SLEDAI-2K	-0.26347	1224.3	0.290799	Spearman's rank correlation rho	two.sided	Baseline vs Month 12	0.884088		Increase
Serum	GP9	UPCR	-0.331429	1517.83	0.165704	Spearman's rank correlation rho	two.sided	Baseline vs Month 12	0.802008		Increase
Serum	GP9	eGFR	-0.228572	1400.57	0.346589	Spearman's rank correlation rho	two.sided	Baseline vs Month 12	0.917665		Increase
Serum	HB	AI	0.429638	552.681	0.0751706	Spearman's rank correlation rho	two.sided	Baseline vs Month 12	0.702038		Decrease
Serum	HB	CI	0.247384	614.135	0.33842	Spearman's rank correlation rho	two.sided	Baseline vs Month 12	0.907957		Decrease
Serum	HB	SLEDAI-2K	0.0320004	937.992	0.899692	Spearman's rank correlation rho	two.sided	Baseline vs Month 12	0.992342		Decrease
Serum	HB	UPCR	0.4211	659.946	0.0725766	Spearman's rank correlation rho	two.sided	Baseline vs Month 12	0.702038		Decrease
Serum	HB	eGFR	0.0448353	1088.89	0.855382	Spearman's rank correlation rho	two.sided	Baseline vs Month 12	0.990473		Decrease
Serum	HM	AI	-0.128118	1093.15	0.612412	Spearman's rank correlation rho	two.sided	Baseline vs Month 12	0.973325		Increase
Serum	HM	CI	-0.130529	922.512	0.617542	Spearman's rank correlation rho	two.sided	Baseline vs Month 12	0.973325		Increase
Serum	HM	SLEDAI-2K	0.0320004	937.992	0.899692	Spearman's rank correlation rho	two.sided	Baseline vs Month 12	0.992342		Increase
Serum	HM	UPCR	-0.246154	1420.62	0.309695	Spearman's rank correlation rho	two.sided	Baseline vs Month 12	0.90189		Increase
Serum	HM	eGFR	-0.0123077	1154.03	0.960116	Spearman's rank correlation rho	two.sided	Baseline vs Month 12	0.995687		Increase
Serum	LB	AI	-0.552234	1504.11	0.0174838	Spearman's rank correlation rho	two.sided	Baseline vs Month 12	0.702038	*	Decrease
Serum	LB	CI	-0.236196	1008.74	0.361406	Spearman's rank correlation rho	two.sided	Baseline vs Month 12	0.924841		Decrease
Serum	LB	SLEDAI-2K	-0.0992013	1065.13	0.695333	Spearman's rank correlation rho	two.sided	Baseline vs Month 12	0.978163		Decrease
Serum	LB	UPCR	-0.419342	1618.05	0.073904	Spearman's rank correlation rho	two.sided	Baseline vs Month 12	0.702038		Decrease
Serum	LB	eGFR	-0.00351649	1144.01	0.988601	Spearman's rank correlation rho	two.sided	Baseline vs Month 12	0.996534		Decrease
Serum	S1	AI	-0.481548	1435.62	0.04303	Spearman's rank correlation rho	two.sided	Baseline vs Month 12	0.702038	*	Increase
Serum	S1	CI	-0.192686	973.232	0.458732	Spearman's rank correlation rho	two.sided	Baseline vs Month 12	0.934188		Increase
Serum	S1	SLEDAI-2K	0.160002	813.958	0.525948	Spearman's rank correlation rho	two.sided	Baseline vs Month 12	0.942205		Increase
Serum	S1	UPCR	-0.279561	1458.7	0.246397	Spearman's rank correlation rho	two.sided	Baseline vs Month 12	0.858219		Increase
Serum	S1	eGFR	0.212748	897.468	0.381866	Spearman's rank correlation rho	two.sided	Baseline vs Month 12	0.925968		Increase
Serum	S3	AI	0.488175	495.959	0.0398397	Spearman's rank correlation rho	two.sided	Baseline vs Month 12	0.702038	*	Decrease
Serum	S3	CI	0.22998	628.336	0.374544	Spearman's rank correlation rho	two.sided	Baseline vs Month 12	0.924841		Decrease
Serum	S3	SLEDAI-2K	0.123735	849.101	0.624727	Spearman's rank correlation rho	two.sided	Baseline vs Month 12	0.973325		Decrease
Serum	S3	UPCR	0.356924	733.107	0.133589	Spearman's rank correlation rho	two.sided	Baseline vs Month 12	0.785568		Decrease
Serum	S3	eGFR	0.0228572	1113.94	0.925999	Spearman's rank correlation rho	two.sided	Baseline vs Month 12	0.995687		Decrease
Serum	S4	AI	0.512473	472.414	0.0296652	Spearman's rank correlation rho	two.sided	Baseline vs Month 12	0.702038	*	Decrease
Serum	S4	CI	0.257329	606.02	0.318714	Spearman's rank correlation rho	two.sided	Baseline vs Month 12	0.90189		Decrease
Serum	S4	SLEDAI-2K	-0.0352005	1003.11	0.889716	Spearman's rank correlation rho	two.sided	Baseline vs Month 12	0.990473		Decrease
Serum	S4	UPCR	0.552968	509.616	0.014064	Spearman's rank correlation rho	two.sided	Baseline vs Month 12	0.702038	*	Decrease
Serum	S4	eGFR	0.0114286	1126.97	0.962963	Spearman's rank correlation rho	two.sided	Baseline vs Month 12	0.995687		Decrease
