# Supplementary material for: Glycomic Profiles of IgG, C3 and Alpha-1-Acid Glycoprotein (AGP) Before and One Year After Treatment for Active Lupus Nephritis
Source: Cells. 2026 Feb 28;15(5):433. doi: 10.3390/cells15050433 (PMC12985331; doi:10.3390/cells15050433)
Supplement: Supplementary file 1 [file cells-15-00433-s001.zip › Supplementary File S3.xlsx]

## Sheet: Sheet1
Marker	Result	Correlation	statistic	p.value	method	alternative	Comparison	FDR	Significance	Origin	Category	Glycan_Annotation	RowKey
IIIORM1N6H7S3	Cellular/Fibrocellular<br>crescents	0.0215499	948.118	0.932362	Spearman's rank correlation rho	two.sided	Baseline vs Baseline	0.978045		AGP	NIH AI	N6H7S3	IIIORM1N6H7S3 | N6H7S3
IIIORM1N6H7S3	Endocapillary<br>hypercellularity	-0.180299	1143.71	0.474036	Spearman's rank correlation rho	two.sided	Baseline vs Baseline	0.977233		AGP	NIH AI	N6H7S3	IIIORM1N6H7S3 | N6H7S3
IIIORM1N6H7S3	Fibrinoid<br>necrosis	0.0430997	927.236	0.865162	Spearman's rank correlation rho	two.sided	Baseline vs Baseline	0.978045		AGP	NIH AI	N6H7S3	IIIORM1N6H7S3 | N6H7S3
IIIORM1N6H7S3	Fibrous<br>crescents	0.407046	675.968	0.0836954	Spearman's rank correlation rho	two.sided	Baseline vs Baseline	0.680451		AGP	NIH CI	N6H7S3	IIIORM1N6H7S3 | N6H7S3
IIIORM1N6H7S3	Glomerular<br>sclerosis	-0.0194625	1162.19	0.936967	Spearman's rank correlation rho	two.sided	Baseline vs Baseline	0.978045		AGP	NIH CI	N6H7S3	IIIORM1N6H7S3 | N6H7S3
IIIORM1N6H7S3	Hyaline<br>deposits	0.107749	864.591	0.670425	Spearman's rank correlation rho	two.sided	Baseline vs Baseline	0.978045		AGP	NIH AI	N6H7S3	IIIORM1N6H7S3 | N6H7S3
IIIORM1N6H7S3	Interstitial<br>fibrosis	-0.164992	1328.09	0.499672	Spearman's rank correlation rho	two.sided	Baseline vs Baseline	0.977233		AGP	NIH CI	N6H7S3	IIIORM1N6H7S3 | N6H7S3
IIIORM1N6H7S3	Neutrophiles/<br>Karyorrhexis	0.172399	801.946	0.493933	Spearman's rank correlation rho	two.sided	Baseline vs Baseline	0.977233		AGP	NIH AI	N6H7S3	IIIORM1N6H7S3 | N6H7S3
IIIORM1N6H7S3	Interstitial<br>inflammation	0.387897	593.127	0.111705	Spearman's rank correlation rho	two.sided	Baseline vs Baseline	0.730712		AGP	NIH AI	N6H7S3	IIIORM1N6H7S3 | N6H7S3
IIIORM1N6H7S3	Tubular<br>atrophy	-0.368932	1560.58	0.120091	Spearman's rank correlation rho	two.sided	Baseline vs Baseline	0.764913		AGP	NIH CI	N6H7S3	IIIORM1N6H7S3 | N6H7S3
IIIORM1N6H7S3F1	Cellular/Fibrocellular<br>crescents	0.193949	781.064	0.44062	Spearman's rank correlation rho	two.sided	Baseline vs Baseline	0.957013		AGP	NIH AI	N6H7S3F1	IIIORM1N6H7S3F1 | N6H7S3F1
IIIORM1N6H7S3F1	Endocapillary<br>hypercellularity	0.540897	444.871	0.020456	Spearman's rank correlation rho	two.sided	Baseline vs Baseline	0.31436	*	AGP	NIH AI	N6H7S3F1	IIIORM1N6H7S3F1 | N6H7S3F1
IIIORM1N6H7S3F1	Fibrinoid<br>necrosis	0.237048	739.3	0.343585	Spearman's rank correlation rho	two.sided	Baseline vs Baseline	0.943916		AGP	NIH AI	N6H7S3F1	IIIORM1N6H7S3F1 | N6H7S3F1
IIIORM1N6H7S3F1	Fibrous<br>crescents	0.0939336	1032.92	0.702092	Spearman's rank correlation rho	two.sided	Baseline vs Baseline	0.978045		AGP	NIH CI	N6H7S3F1	IIIORM1N6H7S3F1 | N6H7S3F1
IIIORM1N6H7S3F1	Glomerular<br>sclerosis	0.330862	762.817	0.166474	Spearman's rank correlation rho	two.sided	Baseline vs Baseline	0.824127		AGP	NIH CI	N6H7S3F1	IIIORM1N6H7S3F1 | N6H7S3F1
IIIORM1N6H7S3F1	Hyaline<br>deposits	0.258598	718.418	0.30014	Spearman's rank correlation rho	two.sided	Baseline vs Baseline	0.910042		AGP	NIH AI	N6H7S3F1	IIIORM1N6H7S3F1 | N6H7S3F1
IIIORM1N6H7S3F1	Interstitial<br>fibrosis	0.0471405	1086.26	0.848027	Spearman's rank correlation rho	two.sided	Baseline vs Baseline	0.978045		AGP	NIH CI	N6H7S3F1	IIIORM1N6H7S3F1 | N6H7S3F1
IIIORM1N6H7S3F1	Neutrophiles/<br>Karyorrhexis	0.150849	822.827	0.550182	Spearman's rank correlation rho	two.sided	Baseline vs Baseline	0.977233		AGP	NIH AI	N6H7S3F1	IIIORM1N6H7S3F1 | N6H7S3F1
IIIORM1N6H7S3F1	Interstitial<br>inflammation	0.387897	593.127	0.111705	Spearman's rank correlation rho	two.sided	Baseline vs Baseline	0.730712		AGP	NIH AI	N6H7S3F1	IIIORM1N6H7S3F1 | N6H7S3F1
IIIORM1N6H7S3F1	Tubular<br>atrophy	0.0527046	1079.92	0.830324	Spearman's rank correlation rho	two.sided	Baseline vs Baseline	0.978045		AGP	NIH CI	N6H7S3F1	IIIORM1N6H7S3F1 | N6H7S3F1
IIIORM1N7H8S4	Cellular/Fibrocellular<br>crescents	-0.366348	1323.99	0.134848	Spearman's rank correlation rho	two.sided	Baseline vs Baseline	0.786382		AGP	NIH AI	N7H8S4	IIIORM1N7H8S4 | N7H8S4
IIIORM1N7H8S4	Endocapillary<br>hypercellularity	-0.206056	1168.67	0.412034	Spearman's rank correlation rho	two.sided	Baseline vs Baseline	0.957013		AGP	NIH AI	N7H8S4	IIIORM1N7H8S4 | N7H8S4
IIIORM1N7H8S4	Fibrinoid<br>necrosis	-0.538746	1491.05	0.0210621	Spearman's rank correlation rho	two.sided	Baseline vs Baseline	0.31436	*	AGP	NIH AI	N7H8S4	IIIORM1N7H8S4 | N7H8S4
IIIORM1N7H8S4	Fibrous<br>crescents	-0.0939336	1247.08	0.702092	Spearman's rank correlation rho	two.sided	Baseline vs Baseline	0.978045		AGP	NIH CI	N7H8S4	IIIORM1N7H8S4 | N7H8S4
IIIORM1N7H8S4	Glomerular<br>sclerosis	-0.214087	1384.06	0.378805	Spearman's rank correlation rho	two.sided	Baseline vs Baseline	0.952316		AGP	NIH CI	N7H8S4	IIIORM1N7H8S4 | N7H8S4
IIIORM1N7H8S4	Hyaline<br>deposits	-0.258598	1219.58	0.30014	Spearman's rank correlation rho	two.sided	Baseline vs Baseline	0.910042		AGP	NIH AI	N7H8S4	IIIORM1N7H8S4 | N7H8S4
IIIORM1N7H8S4	Interstitial<br>fibrosis	-0.117851	1274.35	0.630867	Spearman's rank correlation rho	two.sided	Baseline vs Baseline	0.978045		AGP	NIH CI	N7H8S4	IIIORM1N7H8S4 | N7H8S4
IIIORM1N7H8S4	Neutrophiles/<br>Karyorrhexis	-0.301698	1261.35	0.223716	Spearman's rank correlation rho	two.sided	Baseline vs Baseline	0.882858		AGP	NIH AI	N7H8S4	IIIORM1N7H8S4 | N7H8S4
IIIORM1N7H8S4	Interstitial<br>inflammation	-0.387897	1344.87	0.111705	Spearman's rank correlation rho	two.sided	Baseline vs Baseline	0.730712		AGP	NIH AI	N7H8S4	IIIORM1N7H8S4 | N7H8S4
IIIORM1N7H8S4	Tubular<br>atrophy	0	1140	1	Spearman's rank correlation rho	two.sided	Baseline vs Baseline	1		AGP	NIH CI	N7H8S4	IIIORM1N7H8S4 | N7H8S4
IIORM1N4H5S1	Cellular/Fibrocellular<br>crescents	0.301698	676.655	0.223716	Spearman's rank correlation rho	two.sided	Baseline vs Baseline	0.882858		AGP	NIH AI	N4H5S1	IIORM1N4H5S1 | N4H5S1
IIORM1N4H5S1	Endocapillary<br>hypercellularity	0.360598	619.58	0.141549	Spearman's rank correlation rho	two.sided	Baseline vs Baseline	0.786382		AGP	NIH AI	N4H5S1	IIORM1N4H5S1 | N4H5S1
IIORM1N4H5S1	Fibrinoid<br>necrosis	0.0646496	906.355	0.798831	Spearman's rank correlation rho	two.sided	Baseline vs Baseline	0.978045		AGP	NIH AI	N4H5S1	IIORM1N4H5S1 | N4H5S1
IIORM1N4H5S1	Fibrous<br>crescents	0.532291	533.189	0.0189729	Spearman's rank correlation rho	two.sided	Baseline vs Baseline	0.31436	*	AGP	NIH CI	N4H5S1	IIORM1N4H5S1 | N4H5S1
IIORM1N4H5S1	Glomerular<br>sclerosis	0.194625	918.128	0.424618	Spearman's rank correlation rho	two.sided	Baseline vs Baseline	0.957013		AGP	NIH CI	N4H5S1	IIORM1N4H5S1 | N4H5S1
IIORM1N4H5S1	Hyaline<br>deposits	0.344798	634.891	0.161141	Spearman's rank correlation rho	two.sided	Baseline vs Baseline	0.817976		AGP	NIH AI	N4H5S1	IIORM1N4H5S1 | N4H5S1
IIORM1N4H5S1	Interstitial<br>fibrosis	0.188562	925.04	0.439465	Spearman's rank correlation rho	two.sided	Baseline vs Baseline	0.957013		AGP	NIH CI	N4H5S1	IIORM1N4H5S1 | N4H5S1
IIORM1N4H5S1	Neutrophiles/<br>Karyorrhexis	0.366348	614.009	0.134848	Spearman's rank correlation rho	two.sided	Baseline vs Baseline	0.786382		AGP	NIH AI	N4H5S1	IIORM1N4H5S1 | N4H5S1
IIORM1N4H5S1	Interstitial<br>inflammation	0.646496	342.546	0.0037414	Spearman's rank correlation rho	two.sided	Baseline vs Baseline	0.196394	*	AGP	NIH AI	N4H5S1	IIORM1N4H5S1 | N4H5S1
IIORM1N4H5S1	Tubular<br>atrophy	0.105409	1019.83	0.667577	Spearman's rank correlation rho	two.sided	Baseline vs Baseline	0.978045		AGP	NIH CI	N4H5S1	IIORM1N4H5S1 | N4H5S1
IIORM1N4H5S2	Cellular/Fibrocellular<br>crescents	0.280148	697.536	0.260177	Spearman's rank correlation rho	two.sided	Baseline vs Baseline	0.887978		AGP	NIH AI	N4H5S2	IIORM1N4H5S2 | N4H5S2
IIORM1N4H5S2	Endocapillary<br>hypercellularity	0.231813	744.373	0.35466	Spearman's rank correlation rho	two.sided	Baseline vs Baseline	0.952316		AGP	NIH AI	N4H5S2	IIORM1N4H5S2 | N4H5S2
IIORM1N4H5S2	Fibrinoid<br>necrosis	-0.0861994	1052.53	0.733787	Spearman's rank correlation rho	two.sided	Baseline vs Baseline	0.978045		AGP	NIH AI	N4H5S2	IIORM1N4H5S2 | N4H5S2
IIORM1N4H5S2	Fibrous<br>crescents	0.313112	783.052	0.191797	Spearman's rank correlation rho	two.sided	Baseline vs Baseline	0.83754		AGP	NIH CI	N4H5S2	IIORM1N4H5S2 | N4H5S2
IIORM1N4H5S2	Glomerular<br>sclerosis	0	1140	1	Spearman's rank correlation rho	two.sided	Baseline vs Baseline	1		AGP	NIH CI	N4H5S2	IIORM1N4H5S2 | N4H5S2
IIORM1N4H5S2	Hyaline<br>deposits	0.0646496	906.355	0.798831	Spearman's rank correlation rho	two.sided	Baseline vs Baseline	0.978045		AGP	NIH AI	N4H5S2	IIORM1N4H5S2 | N4H5S2
IIORM1N4H5S2	Interstitial<br>fibrosis	0.542115	521.989	0.0164946	Spearman's rank correlation rho	two.sided	Baseline vs Baseline	0.31436	*	AGP	NIH CI	N4H5S2	IIORM1N4H5S2 | N4H5S2
IIORM1N4H5S2	Neutrophiles/<br>Karyorrhexis	0.0215499	948.118	0.932362	Spearman's rank correlation rho	two.sided	Baseline vs Baseline	0.978045		AGP	NIH AI	N4H5S2	IIORM1N4H5S2 | N4H5S2
IIORM1N4H5S2	Interstitial<br>inflammation	0.237048	739.3	0.343585	Spearman's rank correlation rho	two.sided	Baseline vs Baseline	0.943916		AGP	NIH AI	N4H5S2	IIORM1N4H5S2 | N4H5S2
IIORM1N4H5S2	Tubular<br>atrophy	0.474342	599.251	0.0401781	Spearman's rank correlation rho	two.sided	Baseline vs Baseline	0.422927	*	AGP	NIH CI	N4H5S2	IIORM1N4H5S2 | N4H5S2
IIORM1N5H6S2	Cellular/Fibrocellular<br>crescents	-0.366348	1323.99	0.134848	Spearman's rank correlation rho	two.sided	Baseline vs Baseline	0.786382		AGP	NIH AI	N5H6S2	IIORM1N5H6S2 | N5H6S2
IIORM1N5H6S2	Endocapillary<br>hypercellularity	-0.154542	1118.75	0.540345	Spearman's rank correlation rho	two.sided	Baseline vs Baseline	0.977233		AGP	NIH AI	N5H6S2	IIORM1N5H6S2 | N5H6S2
IIORM1N5H6S2	Fibrinoid<br>necrosis	-0.495647	1449.28	0.036463	Spearman's rank correlation rho	two.sided	Baseline vs Baseline	0.396336	*	AGP	NIH AI	N5H6S2	IIORM1N5H6S2 | N5H6S2
IIORM1N5H6S2	Fibrous<br>crescents	0.187867	925.831	0.441183	Spearman's rank correlation rho	two.sided	Baseline vs Baseline	0.957013		AGP	NIH CI	N5H6S2	IIORM1N5H6S2 | N5H6S2
IIORM1N5H6S2	Glomerular<br>sclerosis	0.0973124	1029.06	0.691868	Spearman's rank correlation rho	two.sided	Baseline vs Baseline	0.978045		AGP	NIH CI	N5H6S2	IIORM1N5H6S2 | N5H6S2
IIORM1N5H6S2	Hyaline<br>deposits	-0.129299	1094.29	0.609111	Spearman's rank correlation rho	two.sided	Baseline vs Baseline	0.978045		AGP	NIH AI	N5H6S2	IIORM1N5H6S2 | N5H6S2
IIORM1N5H6S2	Interstitial<br>fibrosis	-0.447834	1650.53	0.054507	Spearman's rank correlation rho	two.sided	Baseline vs Baseline	0.535149		AGP	NIH CI	N5H6S2	IIORM1N5H6S2 | N5H6S2
IIORM1N5H6S2	Neutrophiles/<br>Karyorrhexis	-0.301698	1261.35	0.223716	Spearman's rank correlation rho	two.sided	Baseline vs Baseline	0.882858		AGP	NIH AI	N5H6S2	IIORM1N5H6S2 | N5H6S2
IIORM1N5H6S2	Interstitial<br>inflammation	0.0215499	948.118	0.932362	Spearman's rank correlation rho	two.sided	Baseline vs Baseline	0.978045		AGP	NIH AI	N5H6S2	IIORM1N5H6S2 | N5H6S2
IIORM1N5H6S2	Tubular<br>atrophy	-0.263523	1440.42	0.275668	Spearman's rank correlation rho	two.sided	Baseline vs Baseline	0.910042		AGP	NIH CI	N5H6S2	IIORM1N5H6S2 | N5H6S2
IIORM1N5H6S2F1	Cellular/Fibrocellular<br>crescents	-0.0430997	1010.76	0.865162	Spearman's rank correlation rho	two.sided	Baseline vs Baseline	0.978045		AGP	NIH AI	N5H6S2F1	IIORM1N5H6S2F1 | N5H6S2F1
IIORM1N5H6S2F1	Endocapillary<br>hypercellularity	0.154542	819.249	0.540345	Spearman's rank correlation rho	two.sided	Baseline vs Baseline	0.977233		AGP	NIH AI	N5H6S2F1	IIORM1N5H6S2F1 | N5H6S2F1
IIORM1N5H6S2F1	Fibrinoid<br>necrosis	0.107749	864.591	0.670425	Spearman's rank correlation rho	two.sided	Baseline vs Baseline	0.978045		AGP	NIH AI	N5H6S2F1	IIORM1N5H6S2F1 | N5H6S2F1
IIORM1N5H6S2F1	Fibrous<br>crescents	0	1140	1	Spearman's rank correlation rho	two.sided	Baseline vs Baseline	1		AGP	NIH CI	N5H6S2F1	IIORM1N5H6S2F1 | N5H6S2F1
IIORM1N5H6S2F1	Glomerular<br>sclerosis	0.23355	873.753	0.335896	Spearman's rank correlation rho	two.sided	Baseline vs Baseline	0.943916		AGP	NIH CI	N5H6S2F1	IIORM1N5H6S2F1 | N5H6S2F1
IIORM1N5H6S2F1	Hyaline<br>deposits	0.107749	864.591	0.670425	Spearman's rank correlation rho	two.sided	Baseline vs Baseline	0.978045		AGP	NIH AI	N5H6S2F1	IIORM1N5H6S2F1 | N5H6S2F1
IIORM1N5H6S2F1	Interstitial<br>fibrosis	-0.164992	1328.09	0.499672	Spearman's rank correlation rho	two.sided	Baseline vs Baseline	0.977233		AGP	NIH CI	N5H6S2F1	IIORM1N5H6S2F1 | N5H6S2F1
IIORM1N5H6S2F1	Neutrophiles/<br>Karyorrhexis	0.280148	697.536	0.260177	Spearman's rank correlation rho	two.sided	Baseline vs Baseline	0.887978		AGP	NIH AI	N5H6S2F1	IIORM1N5H6S2F1 | N5H6S2F1
IIORM1N5H6S2F1	Interstitial<br>inflammation	0.215499	760.182	0.39045	Spearman's rank correlation rho	two.sided	Baseline vs Baseline	0.952316		AGP	NIH AI	N5H6S2F1	IIORM1N5H6S2F1 | N5H6S2F1
IIORM1N5H6S2F1	Tubular<br>atrophy	-0.237171	1410.37	0.32824	Spearman's rank correlation rho	two.sided	Baseline vs Baseline	0.943916		AGP	NIH CI	N5H6S2F1	IIORM1N5H6S2F1 | N5H6S2F1
IIORM1N5H6S3	Cellular/Fibrocellular<br>crescents	-0.301698	1261.35	0.223716	Spearman's rank correlation rho	two.sided	Baseline vs Baseline	0.882858		AGP	NIH AI	N5H6S3	IIORM1N5H6S3 | N5H6S3
IIORM1N5H6S3	Endocapillary<br>hypercellularity	-0.334841	1293.46	0.174394	Spearman's rank correlation rho	two.sided	Baseline vs Baseline	0.83754		AGP	NIH AI	N5H6S3	IIORM1N5H6S3 | N5H6S3
IIORM1N5H6S3	Fibrinoid<br>necrosis	-0.129299	1094.29	0.609111	Spearman's rank correlation rho	two.sided	Baseline vs Baseline	0.978045		AGP	NIH AI	N5H6S3	IIORM1N5H6S3 | N5H6S3
IIORM1N5H6S3	Fibrous<br>crescents	-0.25049	1425.56	0.300976	Spearman's rank correlation rho	two.sided	Baseline vs Baseline	0.910042		AGP	NIH CI	N5H6S3	IIORM1N5H6S3 | N5H6S3
IIORM1N5H6S3	Glomerular<br>sclerosis	-0.194625	1361.87	0.424618	Spearman's rank correlation rho	two.sided	Baseline vs Baseline	0.957013		AGP	NIH CI	N5H6S3	IIORM1N5H6S3 | N5H6S3
IIORM1N5H6S3	Hyaline<br>deposits	-0.215499	1177.82	0.39045	Spearman's rank correlation rho	two.sided	Baseline vs Baseline	0.952316		AGP	NIH AI	N5H6S3	IIORM1N5H6S3 | N5H6S3
IIORM1N5H6S3	Interstitial<br>fibrosis	-0.589256	1811.75	0.00793394	Spearman's rank correlation rho	two.sided	Baseline vs Baseline	0.276571	*	AGP	NIH CI	N5H6S3	IIORM1N5H6S3 | N5H6S3
IIORM1N5H6S3	Neutrophiles/<br>Karyorrhexis	-0.193949	1156.94	0.44062	Spearman's rank correlation rho	two.sided	Baseline vs Baseline	0.957013		AGP	NIH AI	N5H6S3	IIORM1N5H6S3 | N5H6S3
IIORM1N5H6S3	Interstitial<br>inflammation	-0.366348	1323.99	0.134848	Spearman's rank correlation rho	two.sided	Baseline vs Baseline	0.786382		AGP	NIH AI	N5H6S3	IIORM1N5H6S3 | N5H6S3
IIORM1N5H6S3	Tubular<br>atrophy	-0.500694	1710.79	0.0289989	Spearman's rank correlation rho	two.sided	Baseline vs Baseline	0.362486	*	AGP	NIH CI	N5H6S3	IIORM1N5H6S3 | N5H6S3
IORMIF1N4H5S2	Cellular/Fibrocellular<br>crescents	0.364073	432.43	0.165658	Spearman's rank correlation rho	two.sided	Baseline vs Baseline	0.824127		AGP	NIH AI	N4H5S2	IORMIF1N4H5S2 | N4H5S2
IORMIF1N4H5S2	Endocapillary<br>hypercellularity	0.156315	573.706	0.563188	Spearman's rank correlation rho	two.sided	Baseline vs Baseline	0.978045		AGP	NIH AI	N4H5S2	IORMIF1N4H5S2 | N4H5S2
IORMIF1N4H5S2	Fibrinoid<br>necrosis	-0.040996	707.877	0.880178	Spearman's rank correlation rho	two.sided	Baseline vs Baseline	0.978045		AGP	NIH AI	N4H5S2	IORMIF1N4H5S2 | N4H5S2
IORMIF1N4H5S2	Fibrous<br>crescents	0.447214	451.074	0.0718796	Spearman's rank correlation rho	two.sided	Baseline vs Baseline	0.611649		AGP	NIH CI	N4H5S2	IORMIF1N4H5S2 | N4H5S2
IORMIF1N4H5S2	Glomerular<br>sclerosis	-0.048795	855.817	0.852466	Spearman's rank correlation rho	two.sided	Baseline vs Baseline	0.978045		AGP	NIH CI	N4H5S2	IORMIF1N4H5S2 | N4H5S2
IORMIF1N4H5S2	Hyaline<br>deposits	0.20498	540.614	0.446328	Spearman's rank correlation rho	two.sided	Baseline vs Baseline	0.962839		AGP	NIH AI	N4H5S2	IORMIF1N4H5S2 | N4H5S2
IORMIF1N4H5S2	Interstitial<br>fibrosis	0.679366	261.637	0.00270388	Spearman's rank correlation rho	two.sided	Baseline vs Baseline	0.193134	*	AGP	NIH CI	N4H5S2	IORMIF1N4H5S2 | N4H5S2
IORMIF1N4H5S2	Neutrophiles/<br>Karyorrhexis	0.314303	466.274	0.235791	Spearman's rank correlation rho	two.sided	Baseline vs Baseline	0.887978		AGP	NIH AI	N4H5S2	IORMIF1N4H5S2 | N4H5S2
IORMIF1N4H5S2	Interstitial<br>inflammation	0.352512	440.292	0.180526	Spearman's rank correlation rho	two.sided	Baseline vs Baseline	0.83754		AGP	NIH AI	N4H5S2	IORMIF1N4H5S2 | N4H5S2
IORMIF1N4H5S2	Tubular<br>atrophy	0.503953	404.775	0.0391489	Spearman's rank correlation rho	two.sided	Baseline vs Baseline	0.41785	*	AGP	NIH CI	N4H5S2	IORMIF1N4H5S2 | N4H5S2
IORMIF1N5H6S2	Cellular/Fibrocellular<br>crescents	-0.308062	889.482	0.245725	Spearman's rank correlation rho	two.sided	Baseline vs Baseline	0.887978		AGP	NIH AI	N5H6S2	IORMIF1N5H6S2 | N5H6S2
IORMIF1N5H6S2	Endocapillary<br>hypercellularity	-0.295262	880.778	0.266901	Spearman's rank correlation rho	two.sided	Baseline vs Baseline	0.90475		AGP	NIH AI	N5H6S2	IORMIF1N5H6S2 | N5H6S2
IORMIF1N5H6S2	Fibrinoid<br>necrosis	-0.177649	800.802	0.510395	Spearman's rank correlation rho	two.sided	Baseline vs Baseline	0.977233		AGP	NIH AI	N5H6S2	IORMIF1N5H6S2 | N5H6S2
IORMIF1N5H6S2	Fibrous<br>crescents	0.149071	694.358	0.567982	Spearman's rank correlation rho	two.sided	Baseline vs Baseline	0.978045		AGP	NIH CI	N5H6S2	IORMIF1N5H6S2 | N5H6S2
IORMIF1N5H6S2	Glomerular<br>sclerosis	-0.19518	975.267	0.452824	Spearman's rank correlation rho	two.sided	Baseline vs Baseline	0.963455		AGP	NIH CI	N5H6S2	IORMIF1N5H6S2 | N5H6S2
IORMIF1N5H6S2	Hyaline<br>deposits	-0.040996	707.877	0.880178	Spearman's rank correlation rho	two.sided	Baseline vs Baseline	0.978045		AGP	NIH AI	N5H6S2	IORMIF1N5H6S2 | N5H6S2
IORMIF1N5H6S2	Interstitial<br>fibrosis	-0.566139	1277.97	0.0178322	Spearman's rank correlation rho	two.sided	Baseline vs Baseline	0.31436	*	AGP	NIH CI	N5H6S2	IORMIF1N5H6S2 | N5H6S2
IORMIF1N5H6S2	Neutrophiles/<br>Karyorrhexis	-0.286972	875.141	0.281191	Spearman's rank correlation rho	two.sided	Baseline vs Baseline	0.910042		AGP	NIH AI	N5H6S2	IORMIF1N5H6S2 | N5H6S2
IORMIF1N5H6S2	Interstitial<br>inflammation	-0.135582	772.195	0.616613	Spearman's rank correlation rho	two.sided	Baseline vs Baseline	0.978045		AGP	NIH AI	N5H6S2	IORMIF1N5H6S2 | N5H6S2
IORMIF1N5H6S2	Tubular<br>atrophy	-0.598444	1304.33	0.011152	Spearman's rank correlation rho	two.sided	Baseline vs Baseline	0.313246	*	AGP	NIH CI	N5H6S2	IORMIF1N5H6S2 | N5H6S2
IORMIF1N5H6S2F1	Cellular/Fibrocellular<br>crescents	-0.112022	756.175	0.679573	Spearman's rank correlation rho	two.sided	Baseline vs Baseline	0.978045		AGP	NIH AI	N5H6S2F1	IORMIF1N5H6S2F1 | N5H6S2F1
IORMIF1N5H6S2F1	Endocapillary<br>hypercellularity	-0.0173683	691.81	0.949096	Spearman's rank correlation rho	two.sided	Baseline vs Baseline	0.989673		AGP	NIH AI	N5H6S2F1	IORMIF1N5H6S2F1 | N5H6S2F1
IORMIF1N5H6S2F1	Fibrinoid<br>necrosis	0.286972	484.859	0.281191	Spearman's rank correlation rho	two.sided	Baseline vs Baseline	0.910042		AGP	NIH AI	N5H6S2F1	IORMIF1N5H6S2F1 | N5H6S2F1
IORMIF1N5H6S2F1	Fibrous<br>crescents	0.111803	724.768	0.669227	Spearman's rank correlation rho	two.sided	Baseline vs Baseline	0.978045		AGP	NIH CI	N5H6S2F1	IORMIF1N5H6S2F1 | N5H6S2F1
IORMIF1N5H6S2F1	Glomerular<br>sclerosis	-0.19518	975.267	0.452824	Spearman's rank correlation rho	two.sided	Baseline vs Baseline	0.963455		AGP	NIH CI	N5H6S2F1	IORMIF1N5H6S2F1 | N5H6S2F1
IORMIF1N5H6S2F1	Hyaline<br>deposits	0.122988	596.368	0.64999	Spearman's rank correlation rho	two.sided	Baseline vs Baseline	0.978045		AGP	NIH AI	N5H6S2F1	IORMIF1N5H6S2F1 | N5H6S2F1
IORMIF1N5H6S2F1	Interstitial<br>fibrosis	-0.283069	1046.98	0.270924	Spearman's rank correlation rho	two.sided	Baseline vs Baseline	0.910042		AGP	NIH CI	N5H6S2F1	IORMIF1N5H6S2F1 | N5H6S2F1
IORMIF1N5H6S2F1	Neutrophiles/<br>Karyorrhexis	0.0683267	633.538	0.801482	Spearman's rank correlation rho	two.sided	Baseline vs Baseline	0.978045		AGP	NIH AI	N5H6S2F1	IORMIF1N5H6S2F1 | N5H6S2F1
IORMIF1N5H6S2F1	Interstitial<br>inflammation	0.0813489	624.683	0.764561	Spearman's rank correlation rho	two.sided	Baseline vs Baseline	0.978045		AGP	NIH AI	N5H6S2F1	IORMIF1N5H6S2F1 | N5H6S2F1
IORMIF1N5H6S2F1	Tubular<br>atrophy	-0.566947	1278.63	0.0176338	Spearman's rank correlation rho	two.sided	Baseline vs Baseline	0.31436	*	AGP	NIH CI	N5H6S2F1	IORMIF1N5H6S2F1 | N5H6S2F1
IORMISORMIIA1N4H5S2	Cellular/Fibrocellular<br>crescents	0.495647	488.718	0.036463	Spearman's rank correlation rho	two.sided	Baseline vs Baseline	0.396336	*	AGP	NIH AI	N4H5S2	IORMISORMIIA1N4H5S2 | N4H5S2
IORMISORMIIA1N4H5S2	Endocapillary<br>hypercellularity	0.180299	794.29	0.474036	Spearman's rank correlation rho	two.sided	Baseline vs Baseline	0.977233		AGP	NIH AI	N4H5S2	IORMISORMIIA1N4H5S2 | N4H5S2
IORMISORMIIA1N4H5S2	Fibrinoid<br>necrosis	0.0646496	906.355	0.798831	Spearman's rank correlation rho	two.sided	Baseline vs Baseline	0.978045		AGP	NIH AI	N4H5S2	IORMISORMIIA1N4H5S2 | N4H5S2
IORMISORMIIA1N4H5S2	Fibrous<br>crescents	0.438357	640.273	0.0604718	Spearman's rank correlation rho	two.sided	Baseline vs Baseline	0.535149		AGP	NIH CI	N4H5S2	IORMISORMIIA1N4H5S2 | N4H5S2
IORMISORMIIA1N4H5S2	Glomerular<br>sclerosis	-0.0973124	1250.94	0.691868	Spearman's rank correlation rho	two.sided	Baseline vs Baseline	0.978045		AGP	NIH CI	N4H5S2	IORMISORMIIA1N4H5S2 | N4H5S2
IORMISORMIIA1N4H5S2	Hyaline<br>deposits	0.193949	781.064	0.44062	Spearman's rank correlation rho	two.sided	Baseline vs Baseline	0.957013		AGP	NIH AI	N4H5S2	IORMISORMIIA1N4H5S2 | N4H5S2
IORMISORMIIA1N4H5S2	Interstitial<br>fibrosis	0.542115	521.989	0.0164946	Spearman's rank correlation rho	two.sided	Baseline vs Baseline	0.31436	*	AGP	NIH CI	N4H5S2	IORMISORMIIA1N4H5S2 | N4H5S2
IORMISORMIIA1N4H5S2	Neutrophiles/<br>Karyorrhexis	0.237048	739.3	0.343585	Spearman's rank correlation rho	two.sided	Baseline vs Baseline	0.943916		AGP	NIH AI	N4H5S2	IORMISORMIIA1N4H5S2 | N4H5S2
IORMISORMIIA1N4H5S2	Interstitial<br>inflammation	0.366348	614.009	0.134848	Spearman's rank correlation rho	two.sided	Baseline vs Baseline	0.786382		AGP	NIH AI	N4H5S2	IORMISORMIIA1N4H5S2 | N4H5S2
IORMISORMIIA1N4H5S2	Tubular<br>atrophy	0.368932	719.417	0.120091	Spearman's rank correlation rho	two.sided	Baseline vs Baseline	0.764913		AGP	NIH CI	N4H5S2	IORMISORMIIA1N4H5S2 | N4H5S2
IORMISORMIIA1N6H7S3	Cellular/Fibrocellular<br>crescents	-0.495647	1449.28	0.036463	Spearman's rank correlation rho	two.sided	Baseline vs Baseline	0.396336	*	AGP	NIH AI	N6H7S3	IORMISORMIIA1N6H7S3 | N6H7S3
IORMISORMIIA1N6H7S3	Endocapillary<br>hypercellularity	-0.154542	1118.75	0.540345	Spearman's rank correlation rho	two.sided	Baseline vs Baseline	0.977233		AGP	NIH AI	N6H7S3	IORMISORMIIA1N6H7S3 | N6H7S3
IORMISORMIIA1N6H7S3	Fibrinoid<br>necrosis	-0.366348	1323.99	0.134848	Spearman's rank correlation rho	two.sided	Baseline vs Baseline	0.786382		AGP	NIH AI	N6H7S3	IORMISORMIIA1N6H7S3 | N6H7S3
IORMISORMIIA1N6H7S3	Fibrous<br>crescents	-0.281801	1461.25	0.242473	Spearman's rank correlation rho	two.sided	Baseline vs Baseline	0.887978		AGP	NIH CI	N6H7S3	IORMISORMIIA1N6H7S3 | N6H7S3
IORMISORMIIA1N6H7S3	Glomerular<br>sclerosis	-0.0583874	1206.56	0.812324	Spearman's rank correlation rho	two.sided	Baseline vs Baseline	0.978045		AGP	NIH CI	N6H7S3	IORMISORMIIA1N6H7S3 | N6H7S3
IORMISORMIIA1N6H7S3	Hyaline<br>deposits	-0.452547	1407.52	0.0593303	Spearman's rank correlation rho	two.sided	Baseline vs Baseline	0.535149		AGP	NIH AI	N6H7S3	IORMISORMIIA1N6H7S3 | N6H7S3
IORMISORMIIA1N6H7S3	Interstitial<br>fibrosis	0.0235702	1113.13	0.923697	Spearman's rank correlation rho	two.sided	Baseline vs Baseline	0.978045		AGP	NIH CI	N6H7S3	IORMISORMIIA1N6H7S3 | N6H7S3
IORMISORMIIA1N6H7S3	Neutrophiles/<br>Karyorrhexis	0.0430997	927.236	0.865162	Spearman's rank correlation rho	two.sided	Baseline vs Baseline	0.978045		AGP	NIH AI	N6H7S3	IORMISORMIIA1N6H7S3 | N6H7S3
IORMISORMIIA1N6H7S3	Interstitial<br>inflammation	-0.129299	1094.29	0.609111	Spearman's rank correlation rho	two.sided	Baseline vs Baseline	0.978045		AGP	NIH AI	N6H7S3	IORMISORMIIA1N6H7S3 | N6H7S3
IORMISORMIIA1N6H7S3	Tubular<br>atrophy	0.184466	929.709	0.449646	Spearman's rank correlation rho	two.sided	Baseline vs Baseline	0.962839		AGP	NIH CI	N6H7S3	IORMISORMIIA1N6H7S3 | N6H7S3
IORMISORMIIA1N6H7S4	Cellular/Fibrocellular<br>crescents	-0.129299	1094.29	0.609111	Spearman's rank correlation rho	two.sided	Baseline vs Baseline	0.978045		AGP	NIH AI	N6H7S4	IORMISORMIIA1N6H7S4 | N6H7S4
IORMISORMIIA1N6H7S4	Endocapillary<br>hypercellularity	0.231813	744.373	0.35466	Spearman's rank correlation rho	two.sided	Baseline vs Baseline	0.952316		AGP	NIH AI	N6H7S4	IORMISORMIIA1N6H7S4 | N6H7S4
IORMISORMIIA1N6H7S4	Fibrinoid<br>necrosis	-0.172399	1136.05	0.493933	Spearman's rank correlation rho	two.sided	Baseline vs Baseline	0.977233		AGP	NIH AI	N6H7S4	IORMISORMIIA1N6H7S4 | N6H7S4
IORMISORMIIA1N6H7S4	Fibrous<br>crescents	-0.219179	1389.86	0.367296	Spearman's rank correlation rho	two.sided	Baseline vs Baseline	0.952316		AGP	NIH CI	N6H7S4	IORMISORMIIA1N6H7S4 | N6H7S4
IORMISORMIIA1N6H7S4	Glomerular<br>sclerosis	0.253012	851.566	0.295972	Spearman's rank correlation rho	two.sided	Baseline vs Baseline	0.910042		AGP	NIH CI	N6H7S4	IORMISORMIIA1N6H7S4 | N6H7S4
IORMISORMIIA1N6H7S4	Hyaline<br>deposits	-0.150849	1115.17	0.550182	Spearman's rank correlation rho	two.sided	Baseline vs Baseline	0.977233		AGP	NIH AI	N6H7S4	IORMISORMIIA1N6H7S4 | N6H7S4
IORMISORMIIA1N6H7S4	Interstitial<br>fibrosis	0.377124	710.079	0.111459	Spearman's rank correlation rho	two.sided	Baseline vs Baseline	0.730712		AGP	NIH CI	N6H7S4	IORMISORMIIA1N6H7S4 | N6H7S4
IORMISORMIIA1N6H7S4	Neutrophiles/<br>Karyorrhexis	0.0861994	885.473	0.733787	Spearman's rank correlation rho	two.sided	Baseline vs Baseline	0.978045		AGP	NIH AI	N6H7S4	IORMISORMIIA1N6H7S4 | N6H7S4
IORMISORMIIA1N6H7S4	Interstitial<br>inflammation	0.0430997	927.236	0.865162	Spearman's rank correlation rho	two.sided	Baseline vs Baseline	0.978045		AGP	NIH AI	N6H7S4	IORMISORMIIA1N6H7S4 | N6H7S4
IORMISORMIIA1N6H7S4	Tubular<br>atrophy	0.500694	569.209	0.0289989	Spearman's rank correlation rho	two.sided	Baseline vs Baseline	0.362486	*	AGP	NIH CI	N6H7S4	IORMISORMIIA1N6H7S4 | N6H7S4
IVORMI1N7H8S3	Cellular/Fibrocellular<br>crescents	0.150849	822.827	0.550182	Spearman's rank correlation rho	two.sided	Baseline vs Baseline	0.977233		AGP	NIH AI	N7H8S3	IVORMI1N7H8S3 | N7H8S3
IVORMI1N7H8S3	Endocapillary<br>hypercellularity	0.309084	669.498	0.212021	Spearman's rank correlation rho	two.sided	Baseline vs Baseline	0.882858		AGP	NIH AI	N7H8S3	IVORMI1N7H8S3 | N7H8S3
IVORMI1N7H8S3	Fibrinoid<br>necrosis	0.323248	655.773	0.190728	Spearman's rank correlation rho	two.sided	Baseline vs Baseline	0.83754		AGP	NIH AI	N7H8S3	IVORMI1N7H8S3 | N7H8S3
IVORMI1N7H8S3	Fibrous<br>crescents	0.0939336	1032.92	0.702092	Spearman's rank correlation rho	two.sided	Baseline vs Baseline	0.978045		AGP	NIH CI	N7H8S3	IVORMI1N7H8S3 | N7H8S3
IVORMI1N7H8S3	Glomerular<br>sclerosis	-0.194625	1361.87	0.424618	Spearman's rank correlation rho	two.sided	Baseline vs Baseline	0.957013		AGP	NIH CI	N7H8S3	IVORMI1N7H8S3 | N7H8S3
IVORMI1N7H8S3	Hyaline<br>deposits	0.323248	655.773	0.190728	Spearman's rank correlation rho	two.sided	Baseline vs Baseline	0.83754		AGP	NIH AI	N7H8S3	IVORMI1N7H8S3 | N7H8S3
IVORMI1N7H8S3	Interstitial<br>fibrosis	-0.0235702	1166.87	0.923697	Spearman's rank correlation rho	two.sided	Baseline vs Baseline	0.978045		AGP	NIH CI	N7H8S3	IVORMI1N7H8S3 | N7H8S3
IVORMI1N7H8S3	Neutrophiles/<br>Karyorrhexis	0.668046	321.664	0.00244495	Spearman's rank correlation rho	two.sided	Baseline vs Baseline	0.188073	*	AGP	NIH AI	N7H8S3	IVORMI1N7H8S3 | N7H8S3
IVORMI1N7H8S3	Interstitial<br>inflammation	0.0646496	906.355	0.798831	Spearman's rank correlation rho	two.sided	Baseline vs Baseline	0.978045		AGP	NIH AI	N7H8S3	IVORMI1N7H8S3 | N7H8S3
IVORMI1N7H8S3	Tubular<br>atrophy	-0.263523	1440.42	0.275668	Spearman's rank correlation rho	two.sided	Baseline vs Baseline	0.910042		AGP	NIH CI	N7H8S3	IVORMI1N7H8S3 | N7H8S3
IVORMI1N7H8S4F1	Cellular/Fibrocellular<br>crescents	0.193949	781.064	0.44062	Spearman's rank correlation rho	two.sided	Baseline vs Baseline	0.957013		AGP	NIH AI	N7H8S4F1	IVORMI1N7H8S4F1 | N7H8S4F1
IVORMI1N7H8S4F1	Endocapillary<br>hypercellularity	0.489383	494.788	0.0392779	Spearman's rank correlation rho	two.sided	Baseline vs Baseline	0.41785	*	AGP	NIH AI	N7H8S4F1	IVORMI1N7H8S4F1 | N7H8S4F1
IVORMI1N7H8S4F1	Fibrinoid<br>necrosis	0.301698	676.655	0.223716	Spearman's rank correlation rho	two.sided	Baseline vs Baseline	0.882858		AGP	NIH AI	N7H8S4F1	IVORMI1N7H8S4F1 | N7H8S4F1
IVORMI1N7H8S4F1	Fibrous<br>crescents	-0.187867	1354.17	0.441183	Spearman's rank correlation rho	two.sided	Baseline vs Baseline	0.957013		AGP	NIH CI	N7H8S4F1	IVORMI1N7H8S4F1 | N7H8S4F1
IVORMI1N7H8S4F1	Glomerular<br>sclerosis	0.136237	984.689	0.57812	Spearman's rank correlation rho	two.sided	Baseline vs Baseline	0.978045		AGP	NIH CI	N7H8S4F1	IVORMI1N7H8S4F1 | N7H8S4F1
IVORMI1N7H8S4F1	Hyaline<br>deposits	0.323248	655.773	0.190728	Spearman's rank correlation rho	two.sided	Baseline vs Baseline	0.83754		AGP	NIH AI	N7H8S4F1	IVORMI1N7H8S4F1 | N7H8S4F1
IVORMI1N7H8S4F1	Interstitial<br>fibrosis	0.282843	817.559	0.240661	Spearman's rank correlation rho	two.sided	Baseline vs Baseline	0.887978		AGP	NIH CI	N7H8S4F1	IVORMI1N7H8S4F1 | N7H8S4F1
IVORMI1N7H8S4F1	Neutrophiles/<br>Karyorrhexis	0.323248	655.773	0.190728	Spearman's rank correlation rho	two.sided	Baseline vs Baseline	0.83754		AGP	NIH AI	N7H8S4F1	IVORMI1N7H8S4F1 | N7H8S4F1
IVORMI1N7H8S4F1	Interstitial<br>inflammation	0	969	1	Spearman's rank correlation rho	two.sided	Baseline vs Baseline	1		AGP	NIH AI	N7H8S4F1	IVORMI1N7H8S4F1 | N7H8S4F1
IVORMI1N7H8S4F1	Tubular<br>atrophy	0.131762	989.792	0.590785	Spearman's rank correlation rho	two.sided	Baseline vs Baseline	0.978045		AGP	NIH CI	N7H8S4F1	IVORMI1N7H8S4F1 | N7H8S4F1
VORMI1N4H5S2	Cellular/Fibrocellular<br>crescents	0.344798	634.891	0.161141	Spearman's rank correlation rho	two.sided	Baseline vs Baseline	0.817976		AGP	NIH AI	N4H5S2	VORMI1N4H5S2 | N4H5S2
VORMI1N4H5S2	Endocapillary<br>hypercellularity	0.103028	869.166	0.684143	Spearman's rank correlation rho	two.sided	Baseline vs Baseline	0.978045		AGP	NIH AI	N4H5S2	VORMI1N4H5S2 | N4H5S2
VORMI1N4H5S2	Fibrinoid<br>necrosis	0.0861994	885.473	0.733787	Spearman's rank correlation rho	two.sided	Baseline vs Baseline	0.978045		AGP	NIH AI	N4H5S2	VORMI1N4H5S2 | N4H5S2
VORMI1N4H5S2	Fibrous<br>crescents	0.187867	925.831	0.441183	Spearman's rank correlation rho	two.sided	Baseline vs Baseline	0.957013		AGP	NIH CI	N4H5S2	VORMI1N4H5S2 | N4H5S2
VORMI1N4H5S2	Glomerular<br>sclerosis	0.0194625	1117.81	0.936967	Spearman's rank correlation rho	two.sided	Baseline vs Baseline	0.978045		AGP	NIH CI	N4H5S2	VORMI1N4H5S2 | N4H5S2
VORMI1N4H5S2	Hyaline<br>deposits	0.150849	822.827	0.550182	Spearman's rank correlation rho	two.sided	Baseline vs Baseline	0.977233		AGP	NIH AI	N4H5S2	VORMI1N4H5S2 | N4H5S2
VORMI1N4H5S2	Interstitial<br>fibrosis	0.565685	495.119	0.0115901	Spearman's rank correlation rho	two.sided	Baseline vs Baseline	0.313246	*	AGP	NIH CI	N4H5S2	VORMI1N4H5S2 | N4H5S2
VORMI1N4H5S2	Neutrophiles/<br>Karyorrhexis	0.280148	697.536	0.260177	Spearman's rank correlation rho	two.sided	Baseline vs Baseline	0.887978		AGP	NIH AI	N4H5S2	VORMI1N4H5S2 | N4H5S2
VORMI1N4H5S2	Interstitial<br>inflammation	0.366348	614.009	0.134848	Spearman's rank correlation rho	two.sided	Baseline vs Baseline	0.786382		AGP	NIH AI	N4H5S2	VORMI1N4H5S2 | N4H5S2
VORMI1N4H5S2	Tubular<br>atrophy	0.421637	659.334	0.0721746	Spearman's rank correlation rho	two.sided	Baseline vs Baseline	0.611649		AGP	NIH CI	N4H5S2	VORMI1N4H5S2 | N4H5S2
VORMI1N5H6S2	Cellular/Fibrocellular<br>crescents	0.0861994	885.473	0.733787	Spearman's rank correlation rho	two.sided	Baseline vs Baseline	0.978045		AGP	NIH AI	N5H6S2	VORMI1N5H6S2 | N5H6S2
VORMI1N5H6S2	Endocapillary<br>hypercellularity	0.206056	769.332	0.412034	Spearman's rank correlation rho	two.sided	Baseline vs Baseline	0.957013		AGP	NIH AI	N5H6S2	VORMI1N5H6S2 | N5H6S2
VORMI1N5H6S2	Fibrinoid<br>necrosis	0.0861994	885.473	0.733787	Spearman's rank correlation rho	two.sided	Baseline vs Baseline	0.978045		AGP	NIH AI	N5H6S2	VORMI1N5H6S2 | N5H6S2
VORMI1N5H6S2	Fibrous<br>crescents	0.0626224	1068.61	0.798968	Spearman's rank correlation rho	two.sided	Baseline vs Baseline	0.978045		AGP	NIH CI	N5H6S2	VORMI1N5H6S2 | N5H6S2
VORMI1N5H6S2	Glomerular<br>sclerosis	0.272475	829.379	0.259076	Spearman's rank correlation rho	two.sided	Baseline vs Baseline	0.887978		AGP	NIH CI	N5H6S2	VORMI1N5H6S2 | N5H6S2
VORMI1N5H6S2	Hyaline<br>deposits	0.258598	718.418	0.30014	Spearman's rank correlation rho	two.sided	Baseline vs Baseline	0.910042		AGP	NIH AI	N5H6S2	VORMI1N5H6S2 | N5H6S2
VORMI1N5H6S2	Interstitial<br>fibrosis	0.117851	1005.65	0.630867	Spearman's rank correlation rho	two.sided	Baseline vs Baseline	0.978045		AGP	NIH CI	N5H6S2	VORMI1N5H6S2 | N5H6S2
VORMI1N5H6S2	Neutrophiles/<br>Karyorrhexis	0.646496	342.546	0.0037414	Spearman's rank correlation rho	two.sided	Baseline vs Baseline	0.196394	*	AGP	NIH AI	N5H6S2	VORMI1N5H6S2 | N5H6S2
VORMI1N5H6S2	Interstitial<br>inflammation	0.430997	551.364	0.0741521	Spearman's rank correlation rho	two.sided	Baseline vs Baseline	0.612827		AGP	NIH AI	N5H6S2	VORMI1N5H6S2 | N5H6S2
VORMI1N5H6S2	Tubular<br>atrophy	0.0790569	1049.88	0.747672	Spearman's rank correlation rho	two.sided	Baseline vs Baseline	0.978045		AGP	NIH CI	N5H6S2	VORMI1N5H6S2 | N5H6S2
VORMI1N6H7S3F1	Cellular/Fibrocellular<br>crescents	0	969	1	Spearman's rank correlation rho	two.sided	Baseline vs Baseline	1		AGP	NIH AI	N6H7S3F1	VORMI1N6H7S3F1 | N6H7S3F1
VORMI1N6H7S3F1	Endocapillary<br>hypercellularity	0.309084	669.498	0.212021	Spearman's rank correlation rho	two.sided	Baseline vs Baseline	0.882858		AGP	NIH AI	N6H7S3F1	VORMI1N6H7S3F1 | N6H7S3F1
VORMI1N6H7S3F1	Fibrinoid<br>necrosis	-0.0430997	1010.76	0.865162	Spearman's rank correlation rho	two.sided	Baseline vs Baseline	0.978045		AGP	NIH AI	N6H7S3F1	VORMI1N6H7S3F1 | N6H7S3F1
VORMI1N6H7S3F1	Fibrous<br>crescents	0.281801	818.747	0.242473	Spearman's rank correlation rho	two.sided	Baseline vs Baseline	0.887978		AGP	NIH CI	N6H7S3F1	VORMI1N6H7S3F1 | N6H7S3F1
VORMI1N6H7S3F1	Glomerular<br>sclerosis	0.175162	940.315	0.473217	Spearman's rank correlation rho	two.sided	Baseline vs Baseline	0.977233		AGP	NIH CI	N6H7S3F1	VORMI1N6H7S3F1 | N6H7S3F1
VORMI1N6H7S3F1	Hyaline<br>deposits	0.301698	676.655	0.223716	Spearman's rank correlation rho	two.sided	Baseline vs Baseline	0.882858		AGP	NIH AI	N6H7S3F1	VORMI1N6H7S3F1 | N6H7S3F1
VORMI1N6H7S3F1	Interstitial<br>fibrosis	0.0471405	1086.26	0.848027	Spearman's rank correlation rho	two.sided	Baseline vs Baseline	0.978045		AGP	NIH CI	N6H7S3F1	VORMI1N6H7S3F1 | N6H7S3F1
VORMI1N6H7S3F1	Neutrophiles/<br>Karyorrhexis	0.193949	781.064	0.44062	Spearman's rank correlation rho	two.sided	Baseline vs Baseline	0.957013		AGP	NIH AI	N6H7S3F1	VORMI1N6H7S3F1 | N6H7S3F1
VORMI1N6H7S3F1	Interstitial<br>inflammation	0.646496	342.546	0.0037414	Spearman's rank correlation rho	two.sided	Baseline vs Baseline	0.196394	*	AGP	NIH AI	N6H7S3F1	VORMI1N6H7S3F1 | N6H7S3F1
VORMI1N6H7S3F1	Tubular<br>atrophy	-0.0527046	1200.08	0.830324	Spearman's rank correlation rho	two.sided	Baseline vs Baseline	0.978045		AGP	NIH CI	N6H7S3F1	VORMI1N6H7S3F1 | N6H7S3F1
VORMI1N7H8S4F1	Cellular/Fibrocellular<br>crescents	0.0430997	927.236	0.865162	Spearman's rank correlation rho	two.sided	Baseline vs Baseline	0.978045		AGP	NIH AI	N7H8S4F1	VORMI1N7H8S4F1 | N7H8S4F1
VORMI1N7H8S4F1	Endocapillary<br>hypercellularity	0.128785	844.207	0.610547	Spearman's rank correlation rho	two.sided	Baseline vs Baseline	0.978045		AGP	NIH AI	N7H8S4F1	VORMI1N7H8S4F1 | N7H8S4F1
VORMI1N7H8S4F1	Fibrinoid<br>necrosis	0.193949	781.064	0.44062	Spearman's rank correlation rho	two.sided	Baseline vs Baseline	0.957013		AGP	NIH AI	N7H8S4F1	VORMI1N7H8S4F1 | N7H8S4F1
VORMI1N7H8S4F1	Fibrous<br>crescents	-0.0626224	1211.39	0.798968	Spearman's rank correlation rho	two.sided	Baseline vs Baseline	0.978045		AGP	NIH CI	N7H8S4F1	VORMI1N7H8S4F1 | N7H8S4F1
VORMI1N7H8S4F1	Glomerular<br>sclerosis	-0.506024	1716.87	0.0270675	Spearman's rank correlation rho	two.sided	Baseline vs Baseline	0.362486	*	AGP	NIH CI	N7H8S4F1	VORMI1N7H8S4F1 | N7H8S4F1
VORMI1N7H8S4F1	Hyaline<br>deposits	0.0215499	948.118	0.932362	Spearman's rank correlation rho	two.sided	Baseline vs Baseline	0.978045		AGP	NIH AI	N7H8S4F1	VORMI1N7H8S4F1 | N7H8S4F1
VORMI1N7H8S4F1	Interstitial<br>fibrosis	-0.0235702	1166.87	0.923697	Spearman's rank correlation rho	two.sided	Baseline vs Baseline	0.978045		AGP	NIH CI	N7H8S4F1	VORMI1N7H8S4F1 | N7H8S4F1
VORMI1N7H8S4F1	Neutrophiles/<br>Karyorrhexis	0.452547	530.482	0.0593303	Spearman's rank correlation rho	two.sided	Baseline vs Baseline	0.535149		AGP	NIH AI	N7H8S4F1	VORMI1N7H8S4F1 | N7H8S4F1
VORMI1N7H8S4F1	Interstitial<br>inflammation	-0.172399	1136.05	0.493933	Spearman's rank correlation rho	two.sided	Baseline vs Baseline	0.977233		AGP	NIH AI	N7H8S4F1	VORMI1N7H8S4F1 | N7H8S4F1
VORMI1N7H8S4F1	Tubular<br>atrophy	-0.184466	1350.29	0.449646	Spearman's rank correlation rho	two.sided	Baseline vs Baseline	0.962839		AGP	NIH CI	N7H8S4F1	VORMI1N7H8S4F1 | N7H8S4F1
VORMI1N8H9S4	Cellular/Fibrocellular<br>crescents	0.215499	760.182	0.39045	Spearman's rank correlation rho	two.sided	Baseline vs Baseline	0.952316		AGP	NIH AI	N8H9S4	VORMI1N8H9S4 | N8H9S4
VORMI1N8H9S4	Endocapillary<br>hypercellularity	0.25757	719.415	0.302134	Spearman's rank correlation rho	two.sided	Baseline vs Baseline	0.910042		AGP	NIH AI	N8H9S4	VORMI1N8H9S4 | N8H9S4
VORMI1N8H9S4	Fibrinoid<br>necrosis	0.430997	551.364	0.0741521	Spearman's rank correlation rho	two.sided	Baseline vs Baseline	0.612827		AGP	NIH AI	N8H9S4	VORMI1N8H9S4 | N8H9S4
VORMI1N8H9S4	Fibrous<br>crescents	-0.219179	1389.86	0.367296	Spearman's rank correlation rho	two.sided	Baseline vs Baseline	0.952316		AGP	NIH CI	N8H9S4	VORMI1N8H9S4 | N8H9S4
VORMI1N8H9S4	Glomerular<br>sclerosis	-0.3114	1495	0.194369	Spearman's rank correlation rho	two.sided	Baseline vs Baseline	0.837796		AGP	NIH CI	N8H9S4	VORMI1N8H9S4 | N8H9S4
VORMI1N8H9S4	Hyaline<br>deposits	-0.0215499	989.882	0.932362	Spearman's rank correlation rho	two.sided	Baseline vs Baseline	0.978045		AGP	NIH AI	N8H9S4	VORMI1N8H9S4 | N8H9S4
VORMI1N8H9S4	Interstitial<br>fibrosis	-0.0942809	1247.48	0.701039	Spearman's rank correlation rho	two.sided	Baseline vs Baseline	0.978045		AGP	NIH CI	N8H9S4	VORMI1N8H9S4 | N8H9S4
VORMI1N8H9S4	Neutrophiles/<br>Karyorrhexis	0.517197	467.837	0.0279461	Spearman's rank correlation rho	two.sided	Baseline vs Baseline	0.362486	*	AGP	NIH AI	N8H9S4	VORMI1N8H9S4 | N8H9S4
VORMI1N8H9S4	Interstitial<br>inflammation	-0.0861994	1052.53	0.733787	Spearman's rank correlation rho	two.sided	Baseline vs Baseline	0.978045		AGP	NIH AI	N8H9S4	VORMI1N8H9S4 | N8H9S4
VORMI1N8H9S4	Tubular<br>atrophy	-0.316228	1500.5	0.187176	Spearman's rank correlation rho	two.sided	Baseline vs Baseline	0.83754		AGP	NIH CI	N8H9S4	VORMI1N8H9S4 | N8H9S4
VORMI1N8H9S4F1	Cellular/Fibrocellular<br>crescents	0.0215499	948.118	0.932362	Spearman's rank correlation rho	two.sided	Baseline vs Baseline	0.978045		AGP	NIH AI	N8H9S4F1	VORMI1N8H9S4F1 | N8H9S4F1
VORMI1N8H9S4F1	Endocapillary<br>hypercellularity	0.360598	619.58	0.141549	Spearman's rank correlation rho	two.sided	Baseline vs Baseline	0.786382		AGP	NIH AI	N8H9S4F1	VORMI1N8H9S4F1 | N8H9S4F1
VORMI1N8H9S4F1	Fibrinoid<br>necrosis	0.366348	614.009	0.134848	Spearman's rank correlation rho	two.sided	Baseline vs Baseline	0.786382		AGP	NIH AI	N8H9S4F1	VORMI1N8H9S4F1 | N8H9S4F1
VORMI1N8H9S4F1	Fibrous<br>crescents	0.0626224	1068.61	0.798968	Spearman's rank correlation rho	two.sided	Baseline vs Baseline	0.978045		AGP	NIH CI	N8H9S4F1	VORMI1N8H9S4F1 | N8H9S4F1
VORMI1N8H9S4F1	Glomerular<br>sclerosis	-0.136237	1295.31	0.57812	Spearman's rank correlation rho	two.sided	Baseline vs Baseline	0.978045		AGP	NIH CI	N8H9S4F1	VORMI1N8H9S4F1 | N8H9S4F1
VORMI1N8H9S4F1	Hyaline<br>deposits	0.0215499	948.118	0.932362	Spearman's rank correlation rho	two.sided	Baseline vs Baseline	0.978045		AGP	NIH AI	N8H9S4F1	VORMI1N8H9S4F1 | N8H9S4F1
VORMI1N8H9S4F1	Interstitial<br>fibrosis	-0.0942809	1247.48	0.701039	Spearman's rank correlation rho	two.sided	Baseline vs Baseline	0.978045		AGP	NIH CI	N8H9S4F1	VORMI1N8H9S4F1 | N8H9S4F1
VORMI1N8H9S4F1	Neutrophiles/<br>Karyorrhexis	0.560296	426.073	0.015586	Spearman's rank correlation rho	two.sided	Baseline vs Baseline	0.31436	*	AGP	NIH AI	N8H9S4F1	VORMI1N8H9S4F1 | N8H9S4F1
VORMI1N8H9S4F1	Interstitial<br>inflammation	-0.0430997	1010.76	0.865162	Spearman's rank correlation rho	two.sided	Baseline vs Baseline	0.978045		AGP	NIH AI	N8H9S4F1	VORMI1N8H9S4F1 | N8H9S4F1
VORMI1N8H9S4F1	Tubular<br>atrophy	-0.289875	1470.46	0.22866	Spearman's rank correlation rho	two.sided	Baseline vs Baseline	0.882858		AGP	NIH CI	N8H9S4F1	VORMI1N8H9S4F1 | N8H9S4F1
VORMII1N4H5S2	Cellular/Fibrocellular<br>crescents	0.48795	417.833	0.0469147	Spearman's rank correlation rho	two.sided	Baseline vs Baseline	0.473885	*	AGP	NIH AI	N4H5S2	VORMII1N4H5S2 | N4H5S2
VORMII1N4H5S2	Endocapillary<br>hypercellularity	0.141535	700.508	0.58792	Spearman's rank correlation rho	two.sided	Baseline vs Baseline	0.978045		AGP	NIH AI	N4H5S2	VORMII1N4H5S2 | N4H5S2
VORMII1N4H5S2	Fibrinoid<br>necrosis	0	816	1	Spearman's rank correlation rho	two.sided	Baseline vs Baseline	1		AGP	NIH AI	N4H5S2	VORMII1N4H5S2 | N4H5S2
VORMII1N4H5S2	Fibrous<br>crescents	0.170367	803.915	0.499116	Spearman's rank correlation rho	two.sided	Baseline vs Baseline	0.977233		AGP	NIH CI	N4H5S2	VORMII1N4H5S2 | N4H5S2
VORMII1N4H5S2	Glomerular<br>sclerosis	-0.0861994	1052.53	0.733787	Spearman's rank correlation rho	two.sided	Baseline vs Baseline	0.978045		AGP	NIH CI	N4H5S2	VORMII1N4H5S2 | N4H5S2
VORMII1N4H5S2	Hyaline<br>deposits	-0.0243975	835.908	0.925948	Spearman's rank correlation rho	two.sided	Baseline vs Baseline	0.978045		AGP	NIH AI	N4H5S2	VORMII1N4H5S2 | N4H5S2
VORMII1N4H5S2	Interstitial<br>fibrosis	0.618168	369.995	0.00625122	Spearman's rank correlation rho	two.sided	Baseline vs Baseline	0.240431	*	AGP	NIH CI	N4H5S2	VORMII1N4H5S2 | N4H5S2
VORMII1N4H5S2	Neutrophiles/<br>Karyorrhexis	0.170783	676.641	0.512236	Spearman's rank correlation rho	two.sided	Baseline vs Baseline	0.977233		AGP	NIH AI	N4H5S2	VORMII1N4H5S2 | N4H5S2
VORMII1N4H5S2	Interstitial<br>inflammation	0.288675	580.441	0.261135	Spearman's rank correlation rho	two.sided	Baseline vs Baseline	0.888216		AGP	NIH AI	N4H5S2	VORMII1N4H5S2 | N4H5S2
VORMII1N4H5S2	Tubular<br>atrophy	0.589029	398.231	0.0101086	Spearman's rank correlation rho	two.sided	Baseline vs Baseline	0.313246	*	AGP	NIH CI	N4H5S2	VORMII1N4H5S2 | N4H5S2
VORMII1N5H6S3F1	Cellular/Fibrocellular<br>crescents	0.634335	298.383	0.00623872	Spearman's rank correlation rho	two.sided	Baseline vs Baseline	0.240431	*	AGP	NIH AI	N5H6S3F1	VORMII1N5H6S3F1 | N5H6S3F1
VORMII1N5H6S3F1	Endocapillary<br>hypercellularity	0.311376	561.917	0.223765	Spearman's rank correlation rho	two.sided	Baseline vs Baseline	0.882858		AGP	NIH AI	N5H6S3F1	VORMII1N5H6S3F1 | N5H6S3F1
VORMII1N5H6S3F1	Fibrinoid<br>necrosis	0.408956	482.292	0.103114	Spearman's rank correlation rho	two.sided	Baseline vs Baseline	0.730712		AGP	NIH AI	N5H6S3F1	VORMII1N5H6S3F1 | N5H6S3F1
VORMII1N5H6S3F1	Fibrous<br>crescents	0.136293	836.932	0.589709	Spearman's rank correlation rho	two.sided	Baseline vs Baseline	0.978045		AGP	NIH CI	N5H6S3F1	VORMII1N5H6S3F1 | N5H6S3F1
VORMII1N5H6S3F1	Glomerular<br>sclerosis	0	969	1	Spearman's rank correlation rho	two.sided	Baseline vs Baseline	1		AGP	NIH CI	N5H6S3F1	VORMII1N5H6S3F1 | N5H6S3F1
VORMII1N5H6S3F1	Hyaline<br>deposits	-0.048795	855.817	0.852466	Spearman's rank correlation rho	two.sided	Baseline vs Baseline	0.978045		AGP	NIH AI	N5H6S3F1	VORMII1N5H6S3F1 | N5H6S3F1
VORMII1N5H6S3F1	Interstitial<br>fibrosis	0.206056	769.332	0.412034	Spearman's rank correlation rho	two.sided	Baseline vs Baseline	0.957013		AGP	NIH CI	N5H6S3F1	VORMII1N5H6S3F1 | N5H6S3F1
VORMII1N5H6S3F1	Neutrophiles/<br>Karyorrhexis	0.341565	537.283	0.179656	Spearman's rank correlation rho	two.sided	Baseline vs Baseline	0.83754		AGP	NIH AI	N5H6S3F1	VORMII1N5H6S3F1 | N5H6S3F1
VORMII1N5H6S3F1	Interstitial<br>inflammation	0.408956	482.292	0.103114	Spearman's rank correlation rho	two.sided	Baseline vs Baseline	0.730712		AGP	NIH AI	N5H6S3F1	VORMII1N5H6S3F1 | N5H6S3F1
VORMII1N5H6S3F1	Tubular<br>atrophy	0.0430997	927.236	0.865162	Spearman's rank correlation rho	two.sided	Baseline vs Baseline	0.978045		AGP	NIH CI	N5H6S3F1	VORMII1N5H6S3F1 | N5H6S3F1
VORMII1N6H7S3F1	Cellular/Fibrocellular<br>crescents	0.146385	696.55	0.575055	Spearman's rank correlation rho	two.sided	Baseline vs Baseline	0.978045		AGP	NIH AI	N6H7S3F1	VORMII1N6H7S3F1 | N6H7S3F1
VORMII1N6H7S3F1	Endocapillary<br>hypercellularity	0.113228	723.606	0.665243	Spearman's rank correlation rho	two.sided	Baseline vs Baseline	0.978045		AGP	NIH AI	N6H7S3F1	VORMII1N6H7S3F1 | N6H7S3F1
VORMII1N6H7S3F1	Fibrinoid<br>necrosis	0.19245	658.961	0.459292	Spearman's rank correlation rho	two.sided	Baseline vs Baseline	0.975143		AGP	NIH AI	N6H7S3F1	VORMII1N6H7S3F1 | N6H7S3F1
VORMII1N6H7S3F1	Fibrous<br>crescents	0.442953	539.778	0.0656265	Spearman's rank correlation rho	two.sided	Baseline vs Baseline	0.575671		AGP	NIH CI	N6H7S3F1	VORMII1N6H7S3F1 | N6H7S3F1
VORMII1N6H7S3F1	Glomerular<br>sclerosis	0.172399	801.946	0.493933	Spearman's rank correlation rho	two.sided	Baseline vs Baseline	0.977233		AGP	NIH CI	N6H7S3F1	VORMII1N6H7S3F1 | N6H7S3F1
VORMII1N6H7S3F1	Hyaline<br>deposits	0.29277	577.1	0.254125	Spearman's rank correlation rho	two.sided	Baseline vs Baseline	0.887978		AGP	NIH AI	N6H7S3F1	VORMII1N6H7S3F1 | N6H7S3F1
VORMII1N6H7S3F1	Interstitial<br>fibrosis	0.180299	794.29	0.474036	Spearman's rank correlation rho	two.sided	Baseline vs Baseline	0.977233		AGP	NIH CI	N6H7S3F1	VORMII1N6H7S3F1 | N6H7S3F1
VORMII1N6H7S3F1	Neutrophiles/<br>Karyorrhexis	0.146385	696.55	0.575055	Spearman's rank correlation rho	two.sided	Baseline vs Baseline	0.978045		AGP	NIH AI	N6H7S3F1	VORMII1N6H7S3F1 | N6H7S3F1
VORMII1N6H7S3F1	Interstitial<br>inflammation	0.57735	344.882	0.015231	Spearman's rank correlation rho	two.sided	Baseline vs Baseline	0.31436	*	AGP	NIH AI	N6H7S3F1	VORMII1N6H7S3F1 | N6H7S3F1
VORMII1N6H7S3F1	Tubular<br>atrophy	0.0718329	899.394	0.776987	Spearman's rank correlation rho	two.sided	Baseline vs Baseline	0.978045		AGP	NIH CI	N6H7S3F1	VORMII1N6H7S3F1 | N6H7S3F1
VORMII1N8H9S4	Cellular/Fibrocellular<br>crescents	-0.19518	975.267	0.452824	Spearman's rank correlation rho	two.sided	Baseline vs Baseline	0.963455		AGP	NIH AI	N8H9S4	VORMII1N8H9S4 | N8H9S4
VORMII1N8H9S4	Endocapillary<br>hypercellularity	-0.566139	1277.97	0.0178322	Spearman's rank correlation rho	two.sided	Baseline vs Baseline	0.31436	*	AGP	NIH AI	N8H9S4	VORMII1N8H9S4 | N8H9S4
VORMII1N8H9S4	Fibrinoid<br>necrosis	-0.408956	1149.71	0.103114	Spearman's rank correlation rho	two.sided	Baseline vs Baseline	0.730712		AGP	NIH AI	N8H9S4	VORMII1N8H9S4 | N8H9S4
VORMII1N8H9S4	Fibrous<br>crescents	0.10222	869.949	0.686501	Spearman's rank correlation rho	two.sided	Baseline vs Baseline	0.978045		AGP	NIH CI	N8H9S4	VORMII1N8H9S4 | N8H9S4
VORMII1N8H9S4	Glomerular<br>sclerosis	-0.258598	1219.58	0.30014	Spearman's rank correlation rho	two.sided	Baseline vs Baseline	0.910042		AGP	NIH CI	N8H9S4	VORMII1N8H9S4 | N8H9S4
VORMII1N8H9S4	Hyaline<br>deposits	-0.317168	1074.81	0.214812	Spearman's rank correlation rho	two.sided	Baseline vs Baseline	0.882858		AGP	NIH AI	N8H9S4	VORMII1N8H9S4 | N8H9S4
VORMII1N8H9S4	Interstitial<br>fibrosis	-0.128785	1093.79	0.610547	Spearman's rank correlation rho	two.sided	Baseline vs Baseline	0.978045		AGP	NIH CI	N8H9S4	VORMII1N8H9S4 | N8H9S4
VORMII1N8H9S4	Neutrophiles/<br>Karyorrhexis	-0.48795	1214.17	0.0469147	Spearman's rank correlation rho	two.sided	Baseline vs Baseline	0.473885	*	AGP	NIH AI	N8H9S4	VORMII1N8H9S4 | N8H9S4
VORMII1N8H9S4	Interstitial<br>inflammation	-0.096225	894.52	0.713335	Spearman's rank correlation rho	two.sided	Baseline vs Baseline	0.978045		AGP	NIH AI	N8H9S4	VORMII1N8H9S4 | N8H9S4
VORMII1N8H9S4	Tubular<br>atrophy	-0.0143666	982.921	0.954881	Spearman's rank correlation rho	two.sided	Baseline vs Baseline	0.994667		AGP	NIH CI	N8H9S4	VORMII1N8H9S4 | N8H9S4
CIIIGIRMN1N2H8	Cellular/Fibrocellular<br>crescents	0	969	1	Spearman's rank correlation rho	two.sided	Baseline vs Baseline	1		C3	NIH AI	N2H8	CIIIGIRMN1N2H8 | N2H8
CIIIGIRMN1N2H8	Endocapillary<br>hypercellularity	0.051514	919.083	0.839136	Spearman's rank correlation rho	two.sided	Baseline vs Baseline	0.978045		C3	NIH AI	N2H8	CIIIGIRMN1N2H8 | N2H8
CIIIGIRMN1N2H8	Fibrinoid<br>necrosis	-0.237048	1198.7	0.343585	Spearman's rank correlation rho	two.sided	Baseline vs Baseline	0.943916		C3	NIH AI	N2H8	CIIIGIRMN1N2H8 | N2H8
CIIIGIRMN1N2H8	Fibrous<br>crescents	0	1140	1	Spearman's rank correlation rho	two.sided	Baseline vs Baseline	1		C3	NIH CI	N2H8	CIIIGIRMN1N2H8 | N2H8
CIIIGIRMN1N2H8	Glomerular<br>sclerosis	0.1557	962.502	0.524447	Spearman's rank correlation rho	two.sided	Baseline vs Baseline	0.977233		C3	NIH CI	N2H8	CIIIGIRMN1N2H8 | N2H8
CIIIGIRMN1N2H8	Hyaline<br>deposits	-0.150849	1115.17	0.550182	Spearman's rank correlation rho	two.sided	Baseline vs Baseline	0.977233		C3	NIH AI	N2H8	CIIIGIRMN1N2H8 | N2H8
CIIIGIRMN1N2H8	Interstitial<br>fibrosis	-0.282843	1462.44	0.240661	Spearman's rank correlation rho	two.sided	Baseline vs Baseline	0.887978		C3	NIH CI	N2H8	CIIIGIRMN1N2H8 | N2H8
CIIIGIRMN1N2H8	Neutrophiles/<br>Karyorrhexis	-0.215499	1177.82	0.39045	Spearman's rank correlation rho	two.sided	Baseline vs Baseline	0.952316		C3	NIH AI	N2H8	CIIIGIRMN1N2H8 | N2H8
CIIIGIRMN1N2H8	Interstitial<br>inflammation	-0.172399	1136.05	0.493933	Spearman's rank correlation rho	two.sided	Baseline vs Baseline	0.977233		C3	NIH AI	N2H8	CIIIGIRMN1N2H8 | N2H8
CIIIGIRMN1N2H8	Tubular<br>atrophy	-0.105409	1260.17	0.667577	Spearman's rank correlation rho	two.sided	Baseline vs Baseline	0.978045		C3	NIH CI	N2H8	CIIIGIRMN1N2H8 | N2H8
CIIIKTVLT1N2H5	Cellular/Fibrocellular<br>crescents	0.280148	697.536	0.260177	Spearman's rank correlation rho	two.sided	Baseline vs Baseline	0.887978		C3	NIH AI	N2H5	CIIIKTVLT1N2H5 | N2H5
CIIIKTVLT1N2H5	Endocapillary<br>hypercellularity	0.103028	869.166	0.684143	Spearman's rank correlation rho	two.sided	Baseline vs Baseline	0.978045		C3	NIH AI	N2H5	CIIIKTVLT1N2H5 | N2H5
CIIIKTVLT1N2H5	Fibrinoid<br>necrosis	0.387897	593.127	0.111705	Spearman's rank correlation rho	two.sided	Baseline vs Baseline	0.730712		C3	NIH AI	N2H5	CIIIKTVLT1N2H5 | N2H5
CIIIKTVLT1N2H5	Fibrous<br>crescents	-0.0313112	1175.69	0.898745	Spearman's rank correlation rho	two.sided	Baseline vs Baseline	0.978045		C3	NIH CI	N2H5	CIIIKTVLT1N2H5 | N2H5
CIIIKTVLT1N2H5	Glomerular<br>sclerosis	-0.0973124	1250.94	0.691868	Spearman's rank correlation rho	two.sided	Baseline vs Baseline	0.978045		C3	NIH CI	N2H5	CIIIKTVLT1N2H5 | N2H5
CIIIKTVLT1N2H5	Hyaline<br>deposits	0.129299	843.709	0.609111	Spearman's rank correlation rho	two.sided	Baseline vs Baseline	0.978045		C3	NIH AI	N2H5	CIIIKTVLT1N2H5 | N2H5
CIIIKTVLT1N2H5	Interstitial<br>fibrosis	-0.0235702	1166.87	0.923697	Spearman's rank correlation rho	two.sided	Baseline vs Baseline	0.978045		C3	NIH CI	N2H5	CIIIKTVLT1N2H5 | N2H5
CIIIKTVLT1N2H5	Neutrophiles/<br>Karyorrhexis	0.107749	864.591	0.670425	Spearman's rank correlation rho	two.sided	Baseline vs Baseline	0.978045		C3	NIH AI	N2H5	CIIIKTVLT1N2H5 | N2H5
CIIIKTVLT1N2H5	Interstitial<br>inflammation	-0.107749	1073.41	0.670425	Spearman's rank correlation rho	two.sided	Baseline vs Baseline	0.978045		C3	NIH AI	N2H5	CIIIKTVLT1N2H5 | N2H5
CIIIKTVLT1N2H5	Tubular<br>atrophy	-0.0527046	1200.08	0.830324	Spearman's rank correlation rho	two.sided	Baseline vs Baseline	0.978045		C3	NIH CI	N2H5	CIIIKTVLT1N2H5 | N2H5
F	Cellular/Fibrocellular<br>crescents	-0.172399	1136.05	0.493933	Spearman's rank correlation rho	two.sided	Baseline vs Baseline	0.977233		Fab	NIH AI	F	F | F
F	Endocapillary<br>hypercellularity	-0.566654	1518.09	0.0142079	Spearman's rank correlation rho	two.sided	Baseline vs Baseline	0.31436	*	Fab	NIH AI	F	F | F
F	Fibrinoid<br>necrosis	-0.0215499	989.882	0.932362	Spearman's rank correlation rho	two.sided	Baseline vs Baseline	0.978045		Fab	NIH AI	F	F | F
F	Fibrous<br>crescents	0.0626224	1068.61	0.798968	Spearman's rank correlation rho	two.sided	Baseline vs Baseline	0.978045		Fab	NIH CI	F	F | F
F	Glomerular<br>sclerosis	-0.1557	1317.5	0.524447	Spearman's rank correlation rho	two.sided	Baseline vs Baseline	0.977233		Fab	NIH CI	F	F | F
F	Hyaline<br>deposits	-0.258598	1219.58	0.30014	Spearman's rank correlation rho	two.sided	Baseline vs Baseline	0.910042		Fab	NIH AI	F	F | F
F	Interstitial<br>fibrosis	-0.0471405	1193.74	0.848027	Spearman's rank correlation rho	two.sided	Baseline vs Baseline	0.978045		Fab	NIH CI	F	F | F
F	Neutrophiles/<br>Karyorrhexis	-0.0861994	1052.53	0.733787	Spearman's rank correlation rho	two.sided	Baseline vs Baseline	0.978045		Fab	NIH AI	F	F | F
F	Interstitial<br>inflammation	0.107749	864.591	0.670425	Spearman's rank correlation rho	two.sided	Baseline vs Baseline	0.978045		Fab	NIH AI	F	F | F
F	Tubular<br>atrophy	-0.0527046	1200.08	0.830324	Spearman's rank correlation rho	two.sided	Baseline vs Baseline	0.978045		Fab	NIH CI	F	F | F
G1	Cellular/Fibrocellular<br>crescents	0.0215499	948.118	0.932362	Spearman's rank correlation rho	two.sided	Baseline vs Baseline	0.978045		Fab	NIH AI	G1	G1 | G1
G1	Endocapillary<br>hypercellularity	0.360598	619.58	0.141549	Spearman's rank correlation rho	two.sided	Baseline vs Baseline	0.786382		Fab	NIH AI	G1	G1 | G1
G1	Fibrinoid<br>necrosis	0.215499	760.182	0.39045	Spearman's rank correlation rho	two.sided	Baseline vs Baseline	0.952316		Fab	NIH AI	G1	G1 | G1
G1	Fibrous<br>crescents	0	1140	1	Spearman's rank correlation rho	two.sided	Baseline vs Baseline	1		Fab	NIH CI	G1	G1 | G1
G1	Glomerular<br>sclerosis	0.214087	895.941	0.378805	Spearman's rank correlation rho	two.sided	Baseline vs Baseline	0.952316		Fab	NIH CI	G1	G1 | G1
G1	Hyaline<br>deposits	0.538746	446.955	0.0210621	Spearman's rank correlation rho	two.sided	Baseline vs Baseline	0.31436	*	Fab	NIH AI	G1	G1 | G1
G1	Interstitial<br>fibrosis	-0.0471405	1193.74	0.848027	Spearman's rank correlation rho	two.sided	Baseline vs Baseline	0.978045		Fab	NIH CI	G1	G1 | G1
G1	Neutrophiles/<br>Karyorrhexis	0.0430997	927.236	0.865162	Spearman's rank correlation rho	two.sided	Baseline vs Baseline	0.978045		Fab	NIH AI	G1	G1 | G1
G1	Interstitial<br>inflammation	0.0646496	906.355	0.798831	Spearman's rank correlation rho	two.sided	Baseline vs Baseline	0.978045		Fab	NIH AI	G1	G1 | G1
G1	Tubular<br>atrophy	-0.0527046	1200.08	0.830324	Spearman's rank correlation rho	two.sided	Baseline vs Baseline	0.978045		Fab	NIH CI	G1	G1 | G1
GP11	Cellular/Fibrocellular<br>crescents	0.150849	822.827	0.550182	Spearman's rank correlation rho	two.sided	Baseline vs Baseline	0.977233		Fab	NIH AI	N5H5S1	GP11 | N5H5S1
GP11	Endocapillary<br>hypercellularity	0.437869	544.705	0.0691578	Spearman's rank correlation rho	two.sided	Baseline vs Baseline	0.596188		Fab	NIH AI	N5H5S1	GP11 | N5H5S1
GP11	Fibrinoid<br>necrosis	-0.107749	1073.41	0.670425	Spearman's rank correlation rho	two.sided	Baseline vs Baseline	0.978045		Fab	NIH AI	N5H5S1	GP11 | N5H5S1
GP11	Fibrous<br>crescents	-0.125245	1282.78	0.609431	Spearman's rank correlation rho	two.sided	Baseline vs Baseline	0.978045		Fab	NIH CI	N5H5S1	GP11 | N5H5S1
GP11	Glomerular<br>sclerosis	0.0778499	1051.25	0.751408	Spearman's rank correlation rho	two.sided	Baseline vs Baseline	0.978045		Fab	NIH CI	N5H5S1	GP11 | N5H5S1
GP11	Hyaline<br>deposits	-0.280148	1240.46	0.260177	Spearman's rank correlation rho	two.sided	Baseline vs Baseline	0.887978		Fab	NIH AI	N5H5S1	GP11 | N5H5S1
GP11	Interstitial<br>fibrosis	0.141421	978.78	0.563597	Spearman's rank correlation rho	two.sided	Baseline vs Baseline	0.978045		Fab	NIH CI	N5H5S1	GP11 | N5H5S1
GP11	Neutrophiles/<br>Karyorrhexis	0.366348	614.009	0.134848	Spearman's rank correlation rho	two.sided	Baseline vs Baseline	0.786382		Fab	NIH AI	N5H5S1	GP11 | N5H5S1
GP11	Interstitial<br>inflammation	0.0430997	927.236	0.865162	Spearman's rank correlation rho	two.sided	Baseline vs Baseline	0.978045		Fab	NIH AI	N5H5S1	GP11 | N5H5S1
GP11	Tubular<br>atrophy	0.0790569	1049.88	0.747672	Spearman's rank correlation rho	two.sided	Baseline vs Baseline	0.978045		Fab	NIH CI	N5H5S1	GP11 | N5H5S1
GP15	Cellular/Fibrocellular<br>crescents	0.0646496	906.355	0.798831	Spearman's rank correlation rho	two.sided	Baseline vs Baseline	0.978045		Fab	NIH AI	N4H3F1	GP15 | N4H3F1
GP15	Endocapillary<br>hypercellularity	0	969	1	Spearman's rank correlation rho	two.sided	Baseline vs Baseline	1		Fab	NIH AI	N4H3F1	GP15 | N4H3F1
GP15	Fibrinoid<br>necrosis	0.323248	655.773	0.190728	Spearman's rank correlation rho	two.sided	Baseline vs Baseline	0.83754		Fab	NIH AI	N4H3F1	GP15 | N4H3F1
GP15	Fibrous<br>crescents	-0.156556	1318.47	0.52214	Spearman's rank correlation rho	two.sided	Baseline vs Baseline	0.977233		Fab	NIH CI	N4H3F1	GP15 | N4H3F1
GP15	Glomerular<br>sclerosis	0	1140	1	Spearman's rank correlation rho	two.sided	Baseline vs Baseline	1		Fab	NIH CI	N4H3F1	GP15 | N4H3F1
GP15	Hyaline<br>deposits	0.711145	279.9	0.000936772	Spearman's rank correlation rho	two.sided	Baseline vs Baseline	0.140318	*	Fab	NIH AI	N4H3F1	GP15 | N4H3F1
GP15	Interstitial<br>fibrosis	0.117851	1005.65	0.630867	Spearman's rank correlation rho	two.sided	Baseline vs Baseline	0.978045		Fab	NIH CI	N4H3F1	GP15 | N4H3F1
GP15	Neutrophiles/<br>Karyorrhexis	0.0646496	906.355	0.798831	Spearman's rank correlation rho	two.sided	Baseline vs Baseline	0.978045		Fab	NIH AI	N4H3F1	GP15 | N4H3F1
GP15	Interstitial<br>inflammation	-0.172399	1136.05	0.493933	Spearman's rank correlation rho	two.sided	Baseline vs Baseline	0.977233		Fab	NIH AI	N4H3F1	GP15 | N4H3F1
GP15	Tubular<br>atrophy	-0.105409	1260.17	0.667577	Spearman's rank correlation rho	two.sided	Baseline vs Baseline	0.978045		Fab	NIH CI	N4H3F1	GP15 | N4H3F1
GP18	Cellular/Fibrocellular<br>crescents	0.150849	822.827	0.550182	Spearman's rank correlation rho	two.sided	Baseline vs Baseline	0.977233		Fab	NIH AI	N5H3F1	GP18 | N5H3F1
GP18	Endocapillary<br>hypercellularity	0.231813	744.373	0.35466	Spearman's rank correlation rho	two.sided	Baseline vs Baseline	0.952316		Fab	NIH AI	N5H3F1	GP18 | N5H3F1
GP18	Fibrinoid<br>necrosis	0.150849	822.827	0.550182	Spearman's rank correlation rho	two.sided	Baseline vs Baseline	0.977233		Fab	NIH AI	N5H3F1	GP18 | N5H3F1
GP18	Fibrous<br>crescents	0.0626224	1068.61	0.798968	Spearman's rank correlation rho	two.sided	Baseline vs Baseline	0.978045		Fab	NIH CI	N5H3F1	GP18 | N5H3F1
GP18	Glomerular<br>sclerosis	0.1557	962.502	0.524447	Spearman's rank correlation rho	two.sided	Baseline vs Baseline	0.977233		Fab	NIH CI	N5H3F1	GP18 | N5H3F1
GP18	Hyaline<br>deposits	0.495647	488.718	0.036463	Spearman's rank correlation rho	two.sided	Baseline vs Baseline	0.396336	*	Fab	NIH AI	N5H3F1	GP18 | N5H3F1
GP18	Interstitial<br>fibrosis	0	1140	1	Spearman's rank correlation rho	two.sided	Baseline vs Baseline	1		Fab	NIH CI	N5H3F1	GP18 | N5H3F1
GP18	Neutrophiles/<br>Karyorrhexis	-0.0215499	989.882	0.932362	Spearman's rank correlation rho	two.sided	Baseline vs Baseline	0.978045		Fab	NIH AI	N5H3F1	GP18 | N5H3F1
GP18	Interstitial<br>inflammation	0.107749	864.591	0.670425	Spearman's rank correlation rho	two.sided	Baseline vs Baseline	0.978045		Fab	NIH AI	N5H3F1	GP18 | N5H3F1
GP18	Tubular<br>atrophy	0.0527046	1079.92	0.830324	Spearman's rank correlation rho	two.sided	Baseline vs Baseline	0.978045		Fab	NIH CI	N5H3F1	GP18 | N5H3F1
GP2	Cellular/Fibrocellular<br>crescents	0.215499	760.182	0.39045	Spearman's rank correlation rho	two.sided	Baseline vs Baseline	0.952316		Fab	NIH AI	N5H5S2	GP2 | N5H5S2
GP2	Endocapillary<br>hypercellularity	0.386355	594.622	0.11326	Spearman's rank correlation rho	two.sided	Baseline vs Baseline	0.730712		Fab	NIH AI	N5H5S2	GP2 | N5H5S2
GP2	Fibrinoid<br>necrosis	0.193949	781.064	0.44062	Spearman's rank correlation rho	two.sided	Baseline vs Baseline	0.957013		Fab	NIH AI	N5H5S2	GP2 | N5H5S2
GP2	Fibrous<br>crescents	-0.344423	1532.64	0.148737	Spearman's rank correlation rho	two.sided	Baseline vs Baseline	0.799663		Fab	NIH CI	N5H5S2	GP2 | N5H5S2
GP2	Glomerular<br>sclerosis	-0.0583874	1206.56	0.812324	Spearman's rank correlation rho	two.sided	Baseline vs Baseline	0.978045		Fab	NIH CI	N5H5S2	GP2 | N5H5S2
GP2	Hyaline<br>deposits	-0.0430997	1010.76	0.865162	Spearman's rank correlation rho	two.sided	Baseline vs Baseline	0.978045		Fab	NIH AI	N5H5S2	GP2 | N5H5S2
GP2	Interstitial<br>fibrosis	0.188562	925.04	0.439465	Spearman's rank correlation rho	two.sided	Baseline vs Baseline	0.957013		Fab	NIH CI	N5H5S2	GP2 | N5H5S2
GP2	Neutrophiles/<br>Karyorrhexis	0.474097	509.6	0.0468456	Spearman's rank correlation rho	two.sided	Baseline vs Baseline	0.473885	*	Fab	NIH AI	N5H5S2	GP2 | N5H5S2
GP2	Interstitial<br>inflammation	-0.0646496	1031.65	0.798831	Spearman's rank correlation rho	two.sided	Baseline vs Baseline	0.978045		Fab	NIH AI	N5H5S2	GP2 | N5H5S2
GP2	Tubular<br>atrophy	-0.0263523	1170.04	0.91472	Spearman's rank correlation rho	two.sided	Baseline vs Baseline	0.978045		Fab	NIH CI	N5H5S2	GP2 | N5H5S2
GP20	Cellular/Fibrocellular<br>crescents	0.107749	864.591	0.670425	Spearman's rank correlation rho	two.sided	Baseline vs Baseline	0.978045		Fab	NIH AI	N4H5	GP20 | N4H5
GP20	Endocapillary<br>hypercellularity	0.412112	569.663	0.0892422	Spearman's rank correlation rho	two.sided	Baseline vs Baseline	0.68826		Fab	NIH AI	N4H5	GP20 | N4H5
GP20	Fibrinoid<br>necrosis	0.193949	781.064	0.44062	Spearman's rank correlation rho	two.sided	Baseline vs Baseline	0.957013		Fab	NIH AI	N4H5	GP20 | N4H5
GP20	Fibrous<br>crescents	-0.0313112	1175.69	0.898745	Spearman's rank correlation rho	two.sided	Baseline vs Baseline	0.978045		Fab	NIH CI	N4H5	GP20 | N4H5
GP20	Glomerular<br>sclerosis	0.0194625	1117.81	0.936967	Spearman's rank correlation rho	two.sided	Baseline vs Baseline	0.978045		Fab	NIH CI	N4H5	GP20 | N4H5
GP20	Hyaline<br>deposits	0.193949	781.064	0.44062	Spearman's rank correlation rho	two.sided	Baseline vs Baseline	0.957013		Fab	NIH AI	N4H5	GP20 | N4H5
GP20	Interstitial<br>fibrosis	-0.117851	1274.35	0.630867	Spearman's rank correlation rho	two.sided	Baseline vs Baseline	0.978045		Fab	NIH CI	N4H5	GP20 | N4H5
GP20	Neutrophiles/<br>Karyorrhexis	0.107749	864.591	0.670425	Spearman's rank correlation rho	two.sided	Baseline vs Baseline	0.978045		Fab	NIH AI	N4H5	GP20 | N4H5
GP20	Interstitial<br>inflammation	-0.344798	1303.11	0.161141	Spearman's rank correlation rho	two.sided	Baseline vs Baseline	0.817976		Fab	NIH AI	N4H5	GP20 | N4H5
GP20	Tubular<br>atrophy	-0.184466	1350.29	0.449646	Spearman's rank correlation rho	two.sided	Baseline vs Baseline	0.962839		Fab	NIH CI	N4H5	GP20 | N4H5
GP21	Cellular/Fibrocellular<br>crescents	-0.0861994	1052.53	0.733787	Spearman's rank correlation rho	two.sided	Baseline vs Baseline	0.978045		Fab	NIH AI	N4H4F1	GP21 | N4H4F1
GP21	Endocapillary<br>hypercellularity	-0.077271	1043.88	0.760554	Spearman's rank correlation rho	two.sided	Baseline vs Baseline	0.978045		Fab	NIH AI	N4H4F1	GP21 | N4H4F1
GP21	Fibrinoid<br>necrosis	0.452547	530.482	0.0593303	Spearman's rank correlation rho	two.sided	Baseline vs Baseline	0.535149		Fab	NIH AI	N4H4F1	GP21 | N4H4F1
GP21	Fibrous<br>crescents	-0.125245	1282.78	0.609431	Spearman's rank correlation rho	two.sided	Baseline vs Baseline	0.978045		Fab	NIH CI	N4H4F1	GP21 | N4H4F1
GP21	Glomerular<br>sclerosis	-0.136237	1295.31	0.57812	Spearman's rank correlation rho	two.sided	Baseline vs Baseline	0.978045		Fab	NIH CI	N4H4F1	GP21 | N4H4F1
GP21	Hyaline<br>deposits	0.538746	446.955	0.0210621	Spearman's rank correlation rho	two.sided	Baseline vs Baseline	0.31436	*	Fab	NIH AI	N4H4F1	GP21 | N4H4F1
GP21	Interstitial<br>fibrosis	0.212132	898.169	0.383278	Spearman's rank correlation rho	two.sided	Baseline vs Baseline	0.952316		Fab	NIH CI	N4H4F1	GP21 | N4H4F1
GP21	Neutrophiles/<br>Karyorrhexis	0.495647	488.718	0.036463	Spearman's rank correlation rho	two.sided	Baseline vs Baseline	0.396336	*	Fab	NIH AI	N4H4F1	GP21 | N4H4F1
GP21	Interstitial<br>inflammation	0.0646496	906.355	0.798831	Spearman's rank correlation rho	two.sided	Baseline vs Baseline	0.978045		Fab	NIH AI	N4H4F1	GP21 | N4H4F1
GP21	Tubular<br>atrophy	0	1140	1	Spearman's rank correlation rho	two.sided	Baseline vs Baseline	1		Fab	NIH CI	N4H4F1	GP21 | N4H4F1
GP22	Cellular/Fibrocellular<br>crescents	-0.129299	1094.29	0.609111	Spearman's rank correlation rho	two.sided	Baseline vs Baseline	0.978045		Fab	NIH AI	N4H4F1	GP22 | N4H4F1
GP22	Endocapillary<br>hypercellularity	-0.025757	993.959	0.919194	Spearman's rank correlation rho	two.sided	Baseline vs Baseline	0.978045		Fab	NIH AI	N4H4F1	GP22 | N4H4F1
GP22	Fibrinoid<br>necrosis	0.538746	446.955	0.0210621	Spearman's rank correlation rho	two.sided	Baseline vs Baseline	0.31436	*	Fab	NIH AI	N4H4F1	GP22 | N4H4F1
GP22	Fibrous<br>crescents	-0.0313112	1175.69	0.898745	Spearman's rank correlation rho	two.sided	Baseline vs Baseline	0.978045		Fab	NIH CI	N4H4F1	GP22 | N4H4F1
GP22	Glomerular<br>sclerosis	-0.291937	1472.81	0.225217	Spearman's rank correlation rho	two.sided	Baseline vs Baseline	0.882858		Fab	NIH CI	N4H4F1	GP22 | N4H4F1
GP22	Hyaline<br>deposits	0.689595	300.782	0.0015435	Spearman's rank correlation rho	two.sided	Baseline vs Baseline	0.140318	*	Fab	NIH AI	N4H4F1	GP22 | N4H4F1
GP22	Interstitial<br>fibrosis	-0.0235702	1166.87	0.923697	Spearman's rank correlation rho	two.sided	Baseline vs Baseline	0.978045		Fab	NIH CI	N4H4F1	GP22 | N4H4F1
GP22	Neutrophiles/<br>Karyorrhexis	0.344798	634.891	0.161141	Spearman's rank correlation rho	two.sided	Baseline vs Baseline	0.817976		Fab	NIH AI	N4H4F1	GP22 | N4H4F1
GP22	Interstitial<br>inflammation	-0.0215499	989.882	0.932362	Spearman's rank correlation rho	two.sided	Baseline vs Baseline	0.978045		Fab	NIH AI	N4H4F1	GP22 | N4H4F1
GP22	Tubular<br>atrophy	-0.158114	1320.25	0.517956	Spearman's rank correlation rho	two.sided	Baseline vs Baseline	0.977233		Fab	NIH CI	N4H4F1	GP22 | N4H4F1
GP23	Cellular/Fibrocellular<br>crescents	-0.0215499	989.882	0.932362	Spearman's rank correlation rho	two.sided	Baseline vs Baseline	0.978045		Fab	NIH AI	N5H4F1 / N4H5	GP23 | N5H4F1 / N4H5
GP23	Endocapillary<br>hypercellularity	0.283327	694.456	0.254579	Spearman's rank correlation rho	two.sided	Baseline vs Baseline	0.887978		Fab	NIH AI	N5H4F1 / N4H5	GP23 | N5H4F1 / N4H5
GP23	Fibrinoid<br>necrosis	0.129299	843.709	0.609111	Spearman's rank correlation rho	two.sided	Baseline vs Baseline	0.978045		Fab	NIH AI	N5H4F1 / N4H5	GP23 | N5H4F1 / N4H5
GP23	Fibrous<br>crescents	0	1140	1	Spearman's rank correlation rho	two.sided	Baseline vs Baseline	1		Fab	NIH CI	N5H4F1 / N4H5	GP23 | N5H4F1 / N4H5
GP23	Glomerular<br>sclerosis	0.3114	785.004	0.194369	Spearman's rank correlation rho	two.sided	Baseline vs Baseline	0.837796		Fab	NIH CI	N5H4F1 / N4H5	GP23 | N5H4F1 / N4H5
GP23	Hyaline<br>deposits	0.517197	467.837	0.0279461	Spearman's rank correlation rho	two.sided	Baseline vs Baseline	0.362486	*	Fab	NIH AI	N5H4F1 / N4H5	GP23 | N5H4F1 / N4H5
GP23	Interstitial<br>fibrosis	0.0235702	1113.13	0.923697	Spearman's rank correlation rho	two.sided	Baseline vs Baseline	0.978045		Fab	NIH CI	N5H4F1 / N4H5	GP23 | N5H4F1 / N4H5
GP23	Neutrophiles/<br>Karyorrhexis	-0.0430997	1010.76	0.865162	Spearman's rank correlation rho	two.sided	Baseline vs Baseline	0.978045		Fab	NIH AI	N5H4F1 / N4H5	GP23 | N5H4F1 / N4H5
GP23	Interstitial<br>inflammation	0.129299	843.709	0.609111	Spearman's rank correlation rho	two.sided	Baseline vs Baseline	0.978045		Fab	NIH AI	N5H4F1 / N4H5	GP23 | N5H4F1 / N4H5
GP23	Tubular<br>atrophy	0.0527046	1079.92	0.830324	Spearman's rank correlation rho	two.sided	Baseline vs Baseline	0.978045		Fab	NIH CI	N5H4F1 / N4H5	GP23 | N5H4F1 / N4H5
GP25	Cellular/Fibrocellular<br>crescents	0.129299	843.709	0.609111	Spearman's rank correlation rho	two.sided	Baseline vs Baseline	0.978045		Fab	NIH AI	N5H5	GP25 | N5H5
GP25	Endocapillary<br>hypercellularity	0.463626	519.746	0.0526345	Spearman's rank correlation rho	two.sided	Baseline vs Baseline	0.526345		Fab	NIH AI	N5H5	GP25 | N5H5
GP25	Fibrinoid<br>necrosis	0.0430997	927.236	0.865162	Spearman's rank correlation rho	two.sided	Baseline vs Baseline	0.978045		Fab	NIH AI	N5H5	GP25 | N5H5
GP25	Fibrous<br>crescents	0	1140	1	Spearman's rank correlation rho	two.sided	Baseline vs Baseline	1		Fab	NIH CI	N5H5	GP25 | N5H5
GP25	Glomerular<br>sclerosis	0.136237	984.689	0.57812	Spearman's rank correlation rho	two.sided	Baseline vs Baseline	0.978045		Fab	NIH CI	N5H5	GP25 | N5H5
GP25	Hyaline<br>deposits	-0.0861994	1052.53	0.733787	Spearman's rank correlation rho	two.sided	Baseline vs Baseline	0.978045		Fab	NIH AI	N5H5	GP25 | N5H5
GP25	Interstitial<br>fibrosis	0.188562	925.04	0.439465	Spearman's rank correlation rho	two.sided	Baseline vs Baseline	0.957013		Fab	NIH CI	N5H5	GP25 | N5H5
GP25	Neutrophiles/<br>Karyorrhexis	0.409447	572.246	0.0915386	Spearman's rank correlation rho	two.sided	Baseline vs Baseline	0.68826		Fab	NIH AI	N5H5	GP25 | N5H5
GP25	Interstitial<br>inflammation	0.150849	822.827	0.550182	Spearman's rank correlation rho	two.sided	Baseline vs Baseline	0.977233		Fab	NIH AI	N5H5	GP25 | N5H5
GP25	Tubular<br>atrophy	0.105409	1019.83	0.667577	Spearman's rank correlation rho	two.sided	Baseline vs Baseline	0.978045		Fab	NIH CI	N5H5	GP25 | N5H5
GP26	Cellular/Fibrocellular<br>crescents	-0.0861994	1052.53	0.733787	Spearman's rank correlation rho	two.sided	Baseline vs Baseline	0.978045		Fab	NIH AI	N4H5F1	GP26 | N4H5F1
GP26	Endocapillary<br>hypercellularity	-0.103028	1068.83	0.684143	Spearman's rank correlation rho	two.sided	Baseline vs Baseline	0.978045		Fab	NIH AI	N4H5F1	GP26 | N4H5F1
GP26	Fibrinoid<br>necrosis	0.237048	739.3	0.343585	Spearman's rank correlation rho	two.sided	Baseline vs Baseline	0.943916		Fab	NIH AI	N4H5F1	GP26 | N4H5F1
GP26	Fibrous<br>crescents	0.219179	890.137	0.367296	Spearman's rank correlation rho	two.sided	Baseline vs Baseline	0.952316		Fab	NIH CI	N4H5F1	GP26 | N4H5F1
GP26	Glomerular<br>sclerosis	-0.389249	1583.74	0.0995109	Spearman's rank correlation rho	two.sided	Baseline vs Baseline	0.730712		Fab	NIH CI	N4H5F1	GP26 | N4H5F1
GP26	Hyaline<br>deposits	-0.0646496	1031.65	0.798831	Spearman's rank correlation rho	two.sided	Baseline vs Baseline	0.978045		Fab	NIH AI	N4H5F1	GP26 | N4H5F1
GP26	Interstitial<br>fibrosis	-0.0707107	1220.61	0.77361	Spearman's rank correlation rho	two.sided	Baseline vs Baseline	0.978045		Fab	NIH CI	N4H5F1	GP26 | N4H5F1
GP26	Neutrophiles/<br>Karyorrhexis	0.517197	467.837	0.0279461	Spearman's rank correlation rho	two.sided	Baseline vs Baseline	0.362486	*	Fab	NIH AI	N4H5F1	GP26 | N4H5F1
GP26	Interstitial<br>inflammation	0.107749	864.591	0.670425	Spearman's rank correlation rho	two.sided	Baseline vs Baseline	0.978045		Fab	NIH AI	N4H5F1	GP26 | N4H5F1
GP26	Tubular<br>atrophy	-0.210819	1380.33	0.386299	Spearman's rank correlation rho	two.sided	Baseline vs Baseline	0.952316		Fab	NIH CI	N4H5F1	GP26 | N4H5F1
GP5	Cellular/Fibrocellular<br>crescents	0	969	1	Spearman's rank correlation rho	two.sided	Baseline vs Baseline	1		Fab	NIH AI	N4H4S1	GP5 | N4H4S1
GP5	Endocapillary<br>hypercellularity	-0.154542	1118.75	0.540345	Spearman's rank correlation rho	two.sided	Baseline vs Baseline	0.977233		Fab	NIH AI	N4H4S1	GP5 | N4H4S1
GP5	Fibrinoid<br>necrosis	-0.237048	1198.7	0.343585	Spearman's rank correlation rho	two.sided	Baseline vs Baseline	0.943916		Fab	NIH AI	N4H4S1	GP5 | N4H4S1
GP5	Fibrous<br>crescents	-0.125245	1282.78	0.609431	Spearman's rank correlation rho	two.sided	Baseline vs Baseline	0.978045		Fab	NIH CI	N4H4S1	GP5 | N4H4S1
GP5	Glomerular<br>sclerosis	-0.175162	1339.68	0.473217	Spearman's rank correlation rho	two.sided	Baseline vs Baseline	0.977233		Fab	NIH CI	N4H4S1	GP5 | N4H4S1
GP5	Hyaline<br>deposits	-0.430997	1386.64	0.0741521	Spearman's rank correlation rho	two.sided	Baseline vs Baseline	0.612827		Fab	NIH AI	N4H4S1	GP5 | N4H4S1
GP5	Interstitial<br>fibrosis	-0.0471405	1193.74	0.848027	Spearman's rank correlation rho	two.sided	Baseline vs Baseline	0.978045		Fab	NIH CI	N4H4S1	GP5 | N4H4S1
GP5	Neutrophiles/<br>Karyorrhexis	-0.0430997	1010.76	0.865162	Spearman's rank correlation rho	two.sided	Baseline vs Baseline	0.978045		Fab	NIH AI	N4H4S1	GP5 | N4H4S1
GP5	Interstitial<br>inflammation	-0.258598	1219.58	0.30014	Spearman's rank correlation rho	two.sided	Baseline vs Baseline	0.910042		Fab	NIH AI	N4H4S1	GP5 | N4H4S1
GP5	Tubular<br>atrophy	-0.0263523	1170.04	0.91472	Spearman's rank correlation rho	two.sided	Baseline vs Baseline	0.978045		Fab	NIH CI	N4H4S1	GP5 | N4H4S1
GP9	Cellular/Fibrocellular<br>crescents	0.0430997	927.236	0.865162	Spearman's rank correlation rho	two.sided	Baseline vs Baseline	0.978045		Fab	NIH AI	N4H5S1	GP9 | N4H5S1
GP9	Endocapillary<br>hypercellularity	0.283327	694.456	0.254579	Spearman's rank correlation rho	two.sided	Baseline vs Baseline	0.887978		Fab	NIH AI	N4H5S1	GP9 | N4H5S1
GP9	Fibrinoid<br>necrosis	0.107749	864.591	0.670425	Spearman's rank correlation rho	two.sided	Baseline vs Baseline	0.978045		Fab	NIH AI	N4H5S1	GP9 | N4H5S1
GP9	Fibrous<br>crescents	0.0313112	1104.31	0.898745	Spearman's rank correlation rho	two.sided	Baseline vs Baseline	0.978045		Fab	NIH CI	N4H5S1	GP9 | N4H5S1
GP9	Glomerular<br>sclerosis	0.23355	873.753	0.335896	Spearman's rank correlation rho	two.sided	Baseline vs Baseline	0.943916		Fab	NIH CI	N4H5S1	GP9 | N4H5S1
GP9	Hyaline<br>deposits	0.538746	446.955	0.0210621	Spearman's rank correlation rho	two.sided	Baseline vs Baseline	0.31436	*	Fab	NIH AI	N4H5S1	GP9 | N4H5S1
GP9	Interstitial<br>fibrosis	-0.141421	1301.22	0.563597	Spearman's rank correlation rho	two.sided	Baseline vs Baseline	0.978045		Fab	NIH CI	N4H5S1	GP9 | N4H5S1
GP9	Neutrophiles/<br>Karyorrhexis	-0.172399	1136.05	0.493933	Spearman's rank correlation rho	two.sided	Baseline vs Baseline	0.977233		Fab	NIH AI	N4H5S1	GP9 | N4H5S1
GP9	Interstitial<br>inflammation	-0.0430997	1010.76	0.865162	Spearman's rank correlation rho	two.sided	Baseline vs Baseline	0.978045		Fab	NIH AI	N4H5S1	GP9 | N4H5S1
GP9	Tubular<br>atrophy	-0.0527046	1200.08	0.830324	Spearman's rank correlation rho	two.sided	Baseline vs Baseline	0.978045		Fab	NIH CI	N4H5S1	GP9 | N4H5S1
S1	Cellular/Fibrocellular<br>crescents	-0.0861994	1052.53	0.733787	Spearman's rank correlation rho	two.sided	Baseline vs Baseline	0.978045		Fab	NIH AI	S1	S1 | S1
S1	Endocapillary<br>hypercellularity	-0.206056	1168.67	0.412034	Spearman's rank correlation rho	two.sided	Baseline vs Baseline	0.957013		Fab	NIH AI	S1	S1 | S1
S1	Fibrinoid<br>necrosis	-0.0861994	1052.53	0.733787	Spearman's rank correlation rho	two.sided	Baseline vs Baseline	0.978045		Fab	NIH AI	S1	S1 | S1
S1	Fibrous<br>crescents	-0.375735	1568.34	0.112891	Spearman's rank correlation rho	two.sided	Baseline vs Baseline	0.730712		Fab	NIH CI	S1	S1 | S1
S1	Glomerular<br>sclerosis	0.0583874	1073.44	0.812324	Spearman's rank correlation rho	two.sided	Baseline vs Baseline	0.978045		Fab	NIH CI	S1	S1 | S1
S1	Hyaline<br>deposits	-0.581846	1532.81	0.0113048	Spearman's rank correlation rho	two.sided	Baseline vs Baseline	0.313246	*	Fab	NIH AI	S1	S1 | S1
S1	Interstitial<br>fibrosis	0.117851	1005.65	0.630867	Spearman's rank correlation rho	two.sided	Baseline vs Baseline	0.978045		Fab	NIH CI	S1	S1 | S1
S1	Neutrophiles/<br>Karyorrhexis	-0.129299	1094.29	0.609111	Spearman's rank correlation rho	two.sided	Baseline vs Baseline	0.978045		Fab	NIH AI	S1	S1 | S1
S1	Interstitial<br>inflammation	0.0430997	927.236	0.865162	Spearman's rank correlation rho	two.sided	Baseline vs Baseline	0.978045		Fab	NIH AI	S1	S1 | S1
S1	Tubular<br>atrophy	0.131762	989.792	0.590785	Spearman's rank correlation rho	two.sided	Baseline vs Baseline	0.978045		Fab	NIH CI	S1	S1 | S1
B	Cellular/Fibrocellular<br>crescents	0.193949	781.064	0.44062	Spearman's rank correlation rho	two.sided	Baseline vs Baseline	0.957013		Fc	NIH AI	B	B | B
B	Endocapillary<br>hypercellularity	0.180299	794.29	0.474036	Spearman's rank correlation rho	two.sided	Baseline vs Baseline	0.977233		Fc	NIH AI	B	B | B
B	Fibrinoid<br>necrosis	0	969	1	Spearman's rank correlation rho	two.sided	Baseline vs Baseline	1		Fc	NIH AI	B	B | B
B	Fibrous<br>crescents	-0.375735	1568.34	0.112891	Spearman's rank correlation rho	two.sided	Baseline vs Baseline	0.730712		Fc	NIH CI	B	B | B
B	Glomerular<br>sclerosis	0.1557	962.502	0.524447	Spearman's rank correlation rho	two.sided	Baseline vs Baseline	0.977233		Fc	NIH CI	B	B | B
B	Hyaline<br>deposits	0.150849	822.827	0.550182	Spearman's rank correlation rho	two.sided	Baseline vs Baseline	0.977233		Fc	NIH AI	B	B | B
B	Interstitial<br>fibrosis	0.117851	1005.65	0.630867	Spearman's rank correlation rho	two.sided	Baseline vs Baseline	0.978045		Fc	NIH CI	B	B | B
B	Neutrophiles/<br>Karyorrhexis	-0.215499	1177.82	0.39045	Spearman's rank correlation rho	two.sided	Baseline vs Baseline	0.952316		Fc	NIH AI	B	B | B
B	Interstitial<br>inflammation	-0.0215499	989.882	0.932362	Spearman's rank correlation rho	two.sided	Baseline vs Baseline	0.978045		Fc	NIH AI	B	B | B
B	Tubular<br>atrophy	-0.0527046	1200.08	0.830324	Spearman's rank correlation rho	two.sided	Baseline vs Baseline	0.978045		Fc	NIH CI	B	B | B
F	Cellular/Fibrocellular<br>crescents	-0.193949	1156.94	0.44062	Spearman's rank correlation rho	two.sided	Baseline vs Baseline	0.957013		Fc	NIH AI	F	F | F
F	Endocapillary<br>hypercellularity	-0.334841	1293.46	0.174394	Spearman's rank correlation rho	two.sided	Baseline vs Baseline	0.83754		Fc	NIH AI	F	F | F
F	Fibrinoid<br>necrosis	-0.215499	1177.82	0.39045	Spearman's rank correlation rho	two.sided	Baseline vs Baseline	0.952316		Fc	NIH AI	F	F | F
F	Fibrous<br>crescents	0.0939336	1032.92	0.702092	Spearman's rank correlation rho	two.sided	Baseline vs Baseline	0.978045		Fc	NIH CI	F	F | F
F	Glomerular<br>sclerosis	-0.0778499	1228.75	0.751408	Spearman's rank correlation rho	two.sided	Baseline vs Baseline	0.978045		Fc	NIH CI	F	F | F
F	Hyaline<br>deposits	0.0215499	948.118	0.932362	Spearman's rank correlation rho	two.sided	Baseline vs Baseline	0.978045		Fc	NIH AI	F	F | F
F	Interstitial<br>fibrosis	-0.400694	1596.79	0.0891119	Spearman's rank correlation rho	two.sided	Baseline vs Baseline	0.68826		Fc	NIH CI	F	F | F
F	Neutrophiles/<br>Karyorrhexis	-0.689595	1637.22	0.0015435	Spearman's rank correlation rho	two.sided	Baseline vs Baseline	0.140318	*	Fc	NIH AI	F	F | F
F	Interstitial<br>inflammation	-0.301698	1261.35	0.223716	Spearman's rank correlation rho	two.sided	Baseline vs Baseline	0.882858		Fc	NIH AI	F	F | F
F	Tubular<br>atrophy	-0.237171	1410.37	0.32824	Spearman's rank correlation rho	two.sided	Baseline vs Baseline	0.943916		Fc	NIH CI	F	F | F
G1	Cellular/Fibrocellular<br>crescents	0.0430997	927.236	0.865162	Spearman's rank correlation rho	two.sided	Baseline vs Baseline	0.978045		Fc	NIH AI	G1	G1 | G1
G1	Endocapillary<br>hypercellularity	0.128785	844.207	0.610547	Spearman's rank correlation rho	two.sided	Baseline vs Baseline	0.978045		Fc	NIH AI	G1	G1 | G1
G1	Fibrinoid<br>necrosis	0.366348	614.009	0.134848	Spearman's rank correlation rho	two.sided	Baseline vs Baseline	0.786382		Fc	NIH AI	G1	G1 | G1
G1	Fibrous<br>crescents	-0.219179	1389.86	0.367296	Spearman's rank correlation rho	two.sided	Baseline vs Baseline	0.952316		Fc	NIH CI	G1	G1 | G1
G1	Glomerular<br>sclerosis	0.0194625	1117.81	0.936967	Spearman's rank correlation rho	two.sided	Baseline vs Baseline	0.978045		Fc	NIH CI	G1	G1 | G1
G1	Hyaline<br>deposits	-0.172399	1136.05	0.493933	Spearman's rank correlation rho	two.sided	Baseline vs Baseline	0.977233		Fc	NIH AI	G1	G1 | G1
G1	Interstitial<br>fibrosis	0.117851	1005.65	0.630867	Spearman's rank correlation rho	two.sided	Baseline vs Baseline	0.978045		Fc	NIH CI	G1	G1 | G1
G1	Neutrophiles/<br>Karyorrhexis	0.754245	238.137	0.000298886	Spearman's rank correlation rho	two.sided	Baseline vs Baseline	0.0996286	*	Fc	NIH AI	G1	G1 | G1
G1	Interstitial<br>inflammation	0.258598	718.418	0.30014	Spearman's rank correlation rho	two.sided	Baseline vs Baseline	0.910042		Fc	NIH AI	G1	G1 | G1
G1	Tubular<br>atrophy	-0.0527046	1200.08	0.830324	Spearman's rank correlation rho	two.sided	Baseline vs Baseline	0.978045		Fc	NIH CI	G1	G1 | G1
GP10	Cellular/Fibrocellular<br>crescents	0.107749	864.591	0.670425	Spearman's rank correlation rho	two.sided	Baseline vs Baseline	0.978045		Fc	NIH AI	N4H5S1	GP10 | N4H5S1
GP10	Endocapillary<br>hypercellularity	0.309084	669.498	0.212021	Spearman's rank correlation rho	two.sided	Baseline vs Baseline	0.882858		Fc	NIH AI	N4H5S1	GP10 | N4H5S1
GP10	Fibrinoid<br>necrosis	0.0430997	927.236	0.865162	Spearman's rank correlation rho	two.sided	Baseline vs Baseline	0.978045		Fc	NIH AI	N4H5S1	GP10 | N4H5S1
GP10	Fibrous<br>crescents	-0.375735	1568.34	0.112891	Spearman's rank correlation rho	two.sided	Baseline vs Baseline	0.730712		Fc	NIH CI	N4H5S1	GP10 | N4H5S1
GP10	Glomerular<br>sclerosis	0	1140	1	Spearman's rank correlation rho	two.sided	Baseline vs Baseline	1		Fc	NIH CI	N4H5S1	GP10 | N4H5S1
GP10	Hyaline<br>deposits	-0.280148	1240.46	0.260177	Spearman's rank correlation rho	two.sided	Baseline vs Baseline	0.887978		Fc	NIH AI	N4H5S1	GP10 | N4H5S1
GP10	Interstitial<br>fibrosis	0.282843	817.559	0.240661	Spearman's rank correlation rho	two.sided	Baseline vs Baseline	0.887978		Fc	NIH CI	N4H5S1	GP10 | N4H5S1
GP10	Neutrophiles/<br>Karyorrhexis	0.409447	572.246	0.0915386	Spearman's rank correlation rho	two.sided	Baseline vs Baseline	0.68826		Fc	NIH AI	N4H5S1	GP10 | N4H5S1
GP10	Interstitial<br>inflammation	-0.0430997	1010.76	0.865162	Spearman's rank correlation rho	two.sided	Baseline vs Baseline	0.978045		Fc	NIH AI	N4H5S1	GP10 | N4H5S1
GP10	Tubular<br>atrophy	0.184466	929.709	0.449646	Spearman's rank correlation rho	two.sided	Baseline vs Baseline	0.962839		Fc	NIH CI	N4H5S1	GP10 | N4H5S1
GP16	Cellular/Fibrocellular<br>crescents	0.193949	781.064	0.44062	Spearman's rank correlation rho	two.sided	Baseline vs Baseline	0.957013		Fc	NIH AI	N4H4	GP16 | N4H4
GP16	Endocapillary<br>hypercellularity	0.360598	619.58	0.141549	Spearman's rank correlation rho	two.sided	Baseline vs Baseline	0.786382		Fc	NIH AI	N4H4	GP16 | N4H4
GP16	Fibrinoid<br>necrosis	0.107749	864.591	0.670425	Spearman's rank correlation rho	two.sided	Baseline vs Baseline	0.978045		Fc	NIH AI	N4H4	GP16 | N4H4
GP16	Fibrous<br>crescents	-0.313112	1496.95	0.191797	Spearman's rank correlation rho	two.sided	Baseline vs Baseline	0.83754		Fc	NIH CI	N4H4	GP16 | N4H4
GP16	Glomerular<br>sclerosis	0.0778499	1051.25	0.751408	Spearman's rank correlation rho	two.sided	Baseline vs Baseline	0.978045		Fc	NIH CI	N4H4	GP16 | N4H4
GP16	Hyaline<br>deposits	-0.172399	1136.05	0.493933	Spearman's rank correlation rho	two.sided	Baseline vs Baseline	0.977233		Fc	NIH AI	N4H4	GP16 | N4H4
GP16	Interstitial<br>fibrosis	0.306413	790.689	0.201988	Spearman's rank correlation rho	two.sided	Baseline vs Baseline	0.866902		Fc	NIH CI	N4H4	GP16 | N4H4
GP16	Neutrophiles/<br>Karyorrhexis	0.538746	446.955	0.0210621	Spearman's rank correlation rho	two.sided	Baseline vs Baseline	0.31436	*	Fc	NIH AI	N4H4	GP16 | N4H4
GP16	Interstitial<br>inflammation	0.193949	781.064	0.44062	Spearman's rank correlation rho	two.sided	Baseline vs Baseline	0.957013		Fc	NIH AI	N4H4	GP16 | N4H4
GP16	Tubular<br>atrophy	0.105409	1019.83	0.667577	Spearman's rank correlation rho	two.sided	Baseline vs Baseline	0.978045		Fc	NIH CI	N4H4	GP16 | N4H4
GP17	Cellular/Fibrocellular<br>crescents	0.0430997	927.236	0.865162	Spearman's rank correlation rho	two.sided	Baseline vs Baseline	0.978045		Fc	NIH AI	N4H4	GP17 | N4H4
GP17	Endocapillary<br>hypercellularity	0.334841	644.539	0.174394	Spearman's rank correlation rho	two.sided	Baseline vs Baseline	0.83754		Fc	NIH AI	N4H4	GP17 | N4H4
GP17	Fibrinoid<br>necrosis	0.280148	697.536	0.260177	Spearman's rank correlation rho	two.sided	Baseline vs Baseline	0.887978		Fc	NIH AI	N4H4	GP17 | N4H4
GP17	Fibrous<br>crescents	-0.0313112	1175.69	0.898745	Spearman's rank correlation rho	two.sided	Baseline vs Baseline	0.978045		Fc	NIH CI	N4H4	GP17 | N4H4
GP17	Glomerular<br>sclerosis	0.0389249	1095.63	0.874291	Spearman's rank correlation rho	two.sided	Baseline vs Baseline	0.978045		Fc	NIH CI	N4H4	GP17 | N4H4
GP17	Hyaline<br>deposits	0.0215499	948.118	0.932362	Spearman's rank correlation rho	two.sided	Baseline vs Baseline	0.978045		Fc	NIH AI	N4H4	GP17 | N4H4
GP17	Interstitial<br>fibrosis	0.188562	925.04	0.439465	Spearman's rank correlation rho	two.sided	Baseline vs Baseline	0.957013		Fc	NIH CI	N4H4	GP17 | N4H4
GP17	Neutrophiles/<br>Karyorrhexis	0.754245	238.137	0.000298886	Spearman's rank correlation rho	two.sided	Baseline vs Baseline	0.0996286	*	Fc	NIH AI	N4H4	GP17 | N4H4
GP17	Interstitial<br>inflammation	0.323248	655.773	0.190728	Spearman's rank correlation rho	two.sided	Baseline vs Baseline	0.83754		Fc	NIH AI	N4H4	GP17 | N4H4
GP17	Tubular<br>atrophy	0.0527046	1079.92	0.830324	Spearman's rank correlation rho	two.sided	Baseline vs Baseline	0.978045		Fc	NIH CI	N4H4	GP17 | N4H4
GP2	Cellular/Fibrocellular<br>crescents	-0.193949	1156.94	0.44062	Spearman's rank correlation rho	two.sided	Baseline vs Baseline	0.957013		Fc	NIH AI	N5H5S2	GP2 | N5H5S2
GP2	Endocapillary<br>hypercellularity	0.051514	919.083	0.839136	Spearman's rank correlation rho	two.sided	Baseline vs Baseline	0.978045		Fc	NIH AI	N5H5S2	GP2 | N5H5S2
GP2	Fibrinoid<br>necrosis	0.237048	739.3	0.343585	Spearman's rank correlation rho	two.sided	Baseline vs Baseline	0.943916		Fc	NIH AI	N5H5S2	GP2 | N5H5S2
GP2	Fibrous<br>crescents	-0.0626224	1211.39	0.798968	Spearman's rank correlation rho	two.sided	Baseline vs Baseline	0.978045		Fc	NIH CI	N5H5S2	GP2 | N5H5S2
GP2	Glomerular<br>sclerosis	-0.330862	1517.18	0.166474	Spearman's rank correlation rho	two.sided	Baseline vs Baseline	0.824127		Fc	NIH CI	N5H5S2	GP2 | N5H5S2
GP2	Hyaline<br>deposits	0.107749	864.591	0.670425	Spearman's rank correlation rho	two.sided	Baseline vs Baseline	0.978045		Fc	NIH AI	N5H5S2	GP2 | N5H5S2
GP2	Interstitial<br>fibrosis	0.0707107	1059.39	0.77361	Spearman's rank correlation rho	two.sided	Baseline vs Baseline	0.978045		Fc	NIH CI	N5H5S2	GP2 | N5H5S2
GP2	Neutrophiles/<br>Karyorrhexis	0.560296	426.073	0.015586	Spearman's rank correlation rho	two.sided	Baseline vs Baseline	0.31436	*	Fc	NIH AI	N5H5S2	GP2 | N5H5S2
GP2	Interstitial<br>inflammation	-0.129299	1094.29	0.609111	Spearman's rank correlation rho	two.sided	Baseline vs Baseline	0.978045		Fc	NIH AI	N5H5S2	GP2 | N5H5S2
GP2	Tubular<br>atrophy	-0.0790569	1230.12	0.747672	Spearman's rank correlation rho	two.sided	Baseline vs Baseline	0.978045		Fc	NIH CI	N5H5S2	GP2 | N5H5S2
GP20	Cellular/Fibrocellular<br>crescents	0.0861994	885.473	0.733787	Spearman's rank correlation rho	two.sided	Baseline vs Baseline	0.978045		Fc	NIH AI	N4H5	GP20 | N4H5
GP20	Endocapillary<br>hypercellularity	0.25757	719.415	0.302134	Spearman's rank correlation rho	two.sided	Baseline vs Baseline	0.910042		Fc	NIH AI	N4H5	GP20 | N4H5
GP20	Fibrinoid<br>necrosis	0	969	1	Spearman's rank correlation rho	two.sided	Baseline vs Baseline	1		Fc	NIH AI	N4H5	GP20 | N4H5
GP20	Fibrous<br>crescents	-0.219179	1389.86	0.367296	Spearman's rank correlation rho	two.sided	Baseline vs Baseline	0.952316		Fc	NIH CI	N4H5	GP20 | N4H5
GP20	Glomerular<br>sclerosis	-0.116775	1273.12	0.634012	Spearman's rank correlation rho	two.sided	Baseline vs Baseline	0.978045		Fc	NIH CI	N4H5	GP20 | N4H5
GP20	Hyaline<br>deposits	-0.107749	1073.41	0.670425	Spearman's rank correlation rho	two.sided	Baseline vs Baseline	0.978045		Fc	NIH AI	N4H5	GP20 | N4H5
GP20	Interstitial<br>fibrosis	0.0707107	1059.39	0.77361	Spearman's rank correlation rho	two.sided	Baseline vs Baseline	0.978045		Fc	NIH CI	N4H5	GP20 | N4H5
GP20	Neutrophiles/<br>Karyorrhexis	0.0646496	906.355	0.798831	Spearman's rank correlation rho	two.sided	Baseline vs Baseline	0.978045		Fc	NIH AI	N4H5	GP20 | N4H5
GP20	Interstitial<br>inflammation	-0.301698	1261.35	0.223716	Spearman's rank correlation rho	two.sided	Baseline vs Baseline	0.882858		Fc	NIH AI	N4H5	GP20 | N4H5
GP20	Tubular<br>atrophy	-0.0790569	1230.12	0.747672	Spearman's rank correlation rho	two.sided	Baseline vs Baseline	0.978045		Fc	NIH CI	N4H5	GP20 | N4H5
GP21	Cellular/Fibrocellular<br>crescents	-0.129299	1094.29	0.609111	Spearman's rank correlation rho	two.sided	Baseline vs Baseline	0.978045		Fc	NIH AI	N4H4F1	GP21 | N4H4F1
GP21	Endocapillary<br>hypercellularity	-0.051514	1018.92	0.839136	Spearman's rank correlation rho	two.sided	Baseline vs Baseline	0.978045		Fc	NIH AI	N4H4F1	GP21 | N4H4F1
GP21	Fibrinoid<br>necrosis	0.237048	739.3	0.343585	Spearman's rank correlation rho	two.sided	Baseline vs Baseline	0.943916		Fc	NIH AI	N4H4F1	GP21 | N4H4F1
GP21	Fibrous<br>crescents	0.344423	747.357	0.148737	Spearman's rank correlation rho	two.sided	Baseline vs Baseline	0.799663		Fc	NIH CI	N4H4F1	GP21 | N4H4F1
GP21	Glomerular<br>sclerosis	0.194625	918.128	0.424618	Spearman's rank correlation rho	two.sided	Baseline vs Baseline	0.957013		Fc	NIH CI	N4H4F1	GP21 | N4H4F1
GP21	Hyaline<br>deposits	-0.0215499	989.882	0.932362	Spearman's rank correlation rho	two.sided	Baseline vs Baseline	0.978045		Fc	NIH AI	N4H4F1	GP21 | N4H4F1
GP21	Interstitial<br>fibrosis	-0.0471405	1193.74	0.848027	Spearman's rank correlation rho	two.sided	Baseline vs Baseline	0.978045		Fc	NIH CI	N4H4F1	GP21 | N4H4F1
GP21	Neutrophiles/<br>Karyorrhexis	0.323248	655.773	0.190728	Spearman's rank correlation rho	two.sided	Baseline vs Baseline	0.83754		Fc	NIH AI	N4H4F1	GP21 | N4H4F1
GP21	Interstitial<br>inflammation	0.0646496	906.355	0.798831	Spearman's rank correlation rho	two.sided	Baseline vs Baseline	0.978045		Fc	NIH AI	N4H4F1	GP21 | N4H4F1
GP21	Tubular<br>atrophy	0.0527046	1079.92	0.830324	Spearman's rank correlation rho	two.sided	Baseline vs Baseline	0.978045		Fc	NIH CI	N4H4F1	GP21 | N4H4F1
GP22	Cellular/Fibrocellular<br>crescents	0.107749	864.591	0.670425	Spearman's rank correlation rho	two.sided	Baseline vs Baseline	0.978045		Fc	NIH AI	N4H4F1	GP22 | N4H4F1
GP22	Endocapillary<br>hypercellularity	0.051514	919.083	0.839136	Spearman's rank correlation rho	two.sided	Baseline vs Baseline	0.978045		Fc	NIH AI	N4H4F1	GP22 | N4H4F1
GP22	Fibrinoid<br>necrosis	0.387897	593.127	0.111705	Spearman's rank correlation rho	two.sided	Baseline vs Baseline	0.730712		Fc	NIH AI	N4H4F1	GP22 | N4H4F1
GP22	Fibrous<br>crescents	-0.0313112	1175.69	0.898745	Spearman's rank correlation rho	two.sided	Baseline vs Baseline	0.978045		Fc	NIH CI	N4H4F1	GP22 | N4H4F1
GP22	Glomerular<br>sclerosis	-0.330862	1517.18	0.166474	Spearman's rank correlation rho	two.sided	Baseline vs Baseline	0.824127		Fc	NIH CI	N4H4F1	GP22 | N4H4F1
GP22	Hyaline<br>deposits	0.150849	822.827	0.550182	Spearman's rank correlation rho	two.sided	Baseline vs Baseline	0.977233		Fc	NIH AI	N4H4F1	GP22 | N4H4F1
GP22	Interstitial<br>fibrosis	-0.0471405	1193.74	0.848027	Spearman's rank correlation rho	two.sided	Baseline vs Baseline	0.978045		Fc	NIH CI	N4H4F1	GP22 | N4H4F1
GP22	Neutrophiles/<br>Karyorrhexis	0.689595	300.782	0.0015435	Spearman's rank correlation rho	two.sided	Baseline vs Baseline	0.140318	*	Fc	NIH AI	N4H4F1	GP22 | N4H4F1
GP22	Interstitial<br>inflammation	0.409447	572.246	0.0915386	Spearman's rank correlation rho	two.sided	Baseline vs Baseline	0.68826		Fc	NIH AI	N4H4F1	GP22 | N4H4F1
GP22	Tubular<br>atrophy	-0.237171	1410.37	0.32824	Spearman's rank correlation rho	two.sided	Baseline vs Baseline	0.943916		Fc	NIH CI	N4H4F1	GP22 | N4H4F1
GP23	Cellular/Fibrocellular<br>crescents	0.107749	864.591	0.670425	Spearman's rank correlation rho	two.sided	Baseline vs Baseline	0.978045		Fc	NIH AI	N5H4F1 / N4H5	GP23 | N5H4F1 / N4H5
GP23	Endocapillary<br>hypercellularity	0.231813	744.373	0.35466	Spearman's rank correlation rho	two.sided	Baseline vs Baseline	0.952316		Fc	NIH AI	N5H4F1 / N4H5	GP23 | N5H4F1 / N4H5
GP23	Fibrinoid<br>necrosis	0	969	1	Spearman's rank correlation rho	two.sided	Baseline vs Baseline	1		Fc	NIH AI	N5H4F1 / N4H5	GP23 | N5H4F1 / N4H5
GP23	Fibrous<br>crescents	-0.438357	1639.73	0.0604718	Spearman's rank correlation rho	two.sided	Baseline vs Baseline	0.535149		Fc	NIH CI	N5H4F1 / N4H5	GP23 | N5H4F1 / N4H5
GP23	Glomerular<br>sclerosis	0.0583874	1073.44	0.812324	Spearman's rank correlation rho	two.sided	Baseline vs Baseline	0.978045		Fc	NIH CI	N5H4F1 / N4H5	GP23 | N5H4F1 / N4H5
GP23	Hyaline<br>deposits	-0.129299	1094.29	0.609111	Spearman's rank correlation rho	two.sided	Baseline vs Baseline	0.978045		Fc	NIH AI	N5H4F1 / N4H5	GP23 | N5H4F1 / N4H5
GP23	Interstitial<br>fibrosis	0.117851	1005.65	0.630867	Spearman's rank correlation rho	two.sided	Baseline vs Baseline	0.978045		Fc	NIH CI	N5H4F1 / N4H5	GP23 | N5H4F1 / N4H5
GP23	Neutrophiles/<br>Karyorrhexis	0.0646496	906.355	0.798831	Spearman's rank correlation rho	two.sided	Baseline vs Baseline	0.978045		Fc	NIH AI	N5H4F1 / N4H5	GP23 | N5H4F1 / N4H5
GP23	Interstitial<br>inflammation	-0.107749	1073.41	0.670425	Spearman's rank correlation rho	two.sided	Baseline vs Baseline	0.978045		Fc	NIH AI	N5H4F1 / N4H5	GP23 | N5H4F1 / N4H5
GP23	Tubular<br>atrophy	-0.0527046	1200.08	0.830324	Spearman's rank correlation rho	two.sided	Baseline vs Baseline	0.978045		Fc	NIH CI	N5H4F1 / N4H5	GP23 | N5H4F1 / N4H5
GP24	Cellular/Fibrocellular<br>crescents	0.280148	697.536	0.260177	Spearman's rank correlation rho	two.sided	Baseline vs Baseline	0.887978		Fc	NIH AI	N5H4F1	GP24 | N5H4F1
GP24	Endocapillary<br>hypercellularity	0.206056	769.332	0.412034	Spearman's rank correlation rho	two.sided	Baseline vs Baseline	0.957013		Fc	NIH AI	N5H4F1	GP24 | N5H4F1
GP24	Fibrinoid<br>necrosis	0.150849	822.827	0.550182	Spearman's rank correlation rho	two.sided	Baseline vs Baseline	0.977233		Fc	NIH AI	N5H4F1	GP24 | N5H4F1
GP24	Fibrous<br>crescents	-0.407046	1604.03	0.0836954	Spearman's rank correlation rho	two.sided	Baseline vs Baseline	0.680451		Fc	NIH CI	N5H4F1	GP24 | N5H4F1
GP24	Glomerular<br>sclerosis	-0.0389249	1184.37	0.874291	Spearman's rank correlation rho	two.sided	Baseline vs Baseline	0.978045		Fc	NIH CI	N5H4F1	GP24 | N5H4F1
GP24	Hyaline<br>deposits	0	969	1	Spearman's rank correlation rho	two.sided	Baseline vs Baseline	1		Fc	NIH AI	N5H4F1	GP24 | N5H4F1
GP24	Interstitial<br>fibrosis	0	1140	1	Spearman's rank correlation rho	two.sided	Baseline vs Baseline	1		Fc	NIH CI	N5H4F1	GP24 | N5H4F1
GP24	Neutrophiles/<br>Karyorrhexis	0.0861994	885.473	0.733787	Spearman's rank correlation rho	two.sided	Baseline vs Baseline	0.978045		Fc	NIH AI	N5H4F1	GP24 | N5H4F1
GP24	Interstitial<br>inflammation	0.107749	864.591	0.670425	Spearman's rank correlation rho	two.sided	Baseline vs Baseline	0.978045		Fc	NIH AI	N5H4F1	GP24 | N5H4F1
GP24	Tubular<br>atrophy	-0.210819	1380.33	0.386299	Spearman's rank correlation rho	two.sided	Baseline vs Baseline	0.952316		Fc	NIH CI	N5H4F1	GP24 | N5H4F1
GP25	Cellular/Fibrocellular<br>crescents	-0.0430997	1010.76	0.865162	Spearman's rank correlation rho	two.sided	Baseline vs Baseline	0.978045		Fc	NIH AI	N5H5	GP25 | N5H5
GP25	Endocapillary<br>hypercellularity	0.283327	694.456	0.254579	Spearman's rank correlation rho	two.sided	Baseline vs Baseline	0.887978		Fc	NIH AI	N5H5	GP25 | N5H5
GP25	Fibrinoid<br>necrosis	0.237048	739.3	0.343585	Spearman's rank correlation rho	two.sided	Baseline vs Baseline	0.943916		Fc	NIH AI	N5H5	GP25 | N5H5
GP25	Fibrous<br>crescents	0.0939336	1032.92	0.702092	Spearman's rank correlation rho	two.sided	Baseline vs Baseline	0.978045		Fc	NIH CI	N5H5	GP25 | N5H5
GP25	Glomerular<br>sclerosis	-0.1557	1317.5	0.524447	Spearman's rank correlation rho	two.sided	Baseline vs Baseline	0.977233		Fc	NIH CI	N5H5	GP25 | N5H5
GP25	Hyaline<br>deposits	0.129299	843.709	0.609111	Spearman's rank correlation rho	two.sided	Baseline vs Baseline	0.978045		Fc	NIH AI	N5H5	GP25 | N5H5
GP25	Interstitial<br>fibrosis	0.259272	844.429	0.283772	Spearman's rank correlation rho	two.sided	Baseline vs Baseline	0.910042		Fc	NIH CI	N5H5	GP25 | N5H5
GP25	Neutrophiles/<br>Karyorrhexis	0.711145	279.9	0.000936772	Spearman's rank correlation rho	two.sided	Baseline vs Baseline	0.140318	*	Fc	NIH AI	N5H5	GP25 | N5H5
GP25	Interstitial<br>inflammation	0.0861994	885.473	0.733787	Spearman's rank correlation rho	two.sided	Baseline vs Baseline	0.978045		Fc	NIH AI	N5H5	GP25 | N5H5
GP25	Tubular<br>atrophy	0.131762	989.792	0.590785	Spearman's rank correlation rho	two.sided	Baseline vs Baseline	0.978045		Fc	NIH CI	N5H5	GP25 | N5H5
GP27	Cellular/Fibrocellular<br>crescents	0	969	1	Spearman's rank correlation rho	two.sided	Baseline vs Baseline	1		Fc	NIH AI	N5H5F1	GP27 | N5H5F1
GP27	Endocapillary<br>hypercellularity	0	969	1	Spearman's rank correlation rho	two.sided	Baseline vs Baseline	1		Fc	NIH AI	N5H5F1	GP27 | N5H5F1
GP27	Fibrinoid<br>necrosis	-0.150849	1115.17	0.550182	Spearman's rank correlation rho	two.sided	Baseline vs Baseline	0.977233		Fc	NIH AI	N5H5F1	GP27 | N5H5F1
GP27	Fibrous<br>crescents	-0.500979	1711.12	0.0288928	Spearman's rank correlation rho	two.sided	Baseline vs Baseline	0.362486	*	Fc	NIH CI	N5H5F1	GP27 | N5H5F1
GP27	Glomerular<br>sclerosis	-0.23355	1406.25	0.335896	Spearman's rank correlation rho	two.sided	Baseline vs Baseline	0.943916		Fc	NIH CI	N5H5F1	GP27 | N5H5F1
GP27	Hyaline<br>deposits	-0.344798	1303.11	0.161141	Spearman's rank correlation rho	two.sided	Baseline vs Baseline	0.817976		Fc	NIH AI	N5H5F1	GP27 | N5H5F1
GP27	Interstitial<br>fibrosis	0.0471405	1086.26	0.848027	Spearman's rank correlation rho	two.sided	Baseline vs Baseline	0.978045		Fc	NIH CI	N5H5F1	GP27 | N5H5F1
GP27	Neutrophiles/<br>Karyorrhexis	0.193949	781.064	0.44062	Spearman's rank correlation rho	two.sided	Baseline vs Baseline	0.957013		Fc	NIH AI	N5H5F1	GP27 | N5H5F1
GP27	Interstitial<br>inflammation	-0.172399	1136.05	0.493933	Spearman's rank correlation rho	two.sided	Baseline vs Baseline	0.977233		Fc	NIH AI	N5H5F1	GP27 | N5H5F1
GP27	Tubular<br>atrophy	-0.0527046	1200.08	0.830324	Spearman's rank correlation rho	two.sided	Baseline vs Baseline	0.978045		Fc	NIH CI	N5H5F1	GP27 | N5H5F1
GP3	Cellular/Fibrocellular<br>crescents	-0.0430997	1010.76	0.865162	Spearman's rank correlation rho	two.sided	Baseline vs Baseline	0.978045		Fc	NIH AI	N4H5S2F1	GP3 | N4H5S2F1
GP3	Endocapillary<br>hypercellularity	-0.103028	1068.83	0.684143	Spearman's rank correlation rho	two.sided	Baseline vs Baseline	0.978045		Fc	NIH AI	N4H5S2F1	GP3 | N4H5S2F1
GP3	Fibrinoid<br>necrosis	0	969	1	Spearman's rank correlation rho	two.sided	Baseline vs Baseline	1		Fc	NIH AI	N4H5S2F1	GP3 | N4H5S2F1
GP3	Fibrous<br>crescents	0	1140	1	Spearman's rank correlation rho	two.sided	Baseline vs Baseline	1		Fc	NIH CI	N4H5S2F1	GP3 | N4H5S2F1
GP3	Glomerular<br>sclerosis	0.0194625	1117.81	0.936967	Spearman's rank correlation rho	two.sided	Baseline vs Baseline	0.978045		Fc	NIH CI	N4H5S2F1	GP3 | N4H5S2F1
GP3	Hyaline<br>deposits	-0.0861994	1052.53	0.733787	Spearman's rank correlation rho	two.sided	Baseline vs Baseline	0.978045		Fc	NIH AI	N4H5S2F1	GP3 | N4H5S2F1
GP3	Interstitial<br>fibrosis	0.0707107	1059.39	0.77361	Spearman's rank correlation rho	two.sided	Baseline vs Baseline	0.978045		Fc	NIH CI	N4H5S2F1	GP3 | N4H5S2F1
GP3	Neutrophiles/<br>Karyorrhexis	0.150849	822.827	0.550182	Spearman's rank correlation rho	two.sided	Baseline vs Baseline	0.977233		Fc	NIH AI	N4H5S2F1	GP3 | N4H5S2F1
GP3	Interstitial<br>inflammation	-0.107749	1073.41	0.670425	Spearman's rank correlation rho	two.sided	Baseline vs Baseline	0.978045		Fc	NIH AI	N4H5S2F1	GP3 | N4H5S2F1
GP3	Tubular<br>atrophy	0.158114	959.75	0.517956	Spearman's rank correlation rho	two.sided	Baseline vs Baseline	0.977233		Fc	NIH CI	N4H5S2F1	GP3 | N4H5S2F1
GP5	Cellular/Fibrocellular<br>crescents	-0.0430997	1010.76	0.865162	Spearman's rank correlation rho	two.sided	Baseline vs Baseline	0.978045		Fc	NIH AI	N4H4S1	GP5 | N4H4S1
GP5	Endocapillary<br>hypercellularity	-0.128785	1093.79	0.610547	Spearman's rank correlation rho	two.sided	Baseline vs Baseline	0.978045		Fc	NIH AI	N4H4S1	GP5 | N4H4S1
GP5	Fibrinoid<br>necrosis	0.215499	760.182	0.39045	Spearman's rank correlation rho	two.sided	Baseline vs Baseline	0.952316		Fc	NIH AI	N4H4S1	GP5 | N4H4S1
GP5	Fibrous<br>crescents	0.375735	711.663	0.112891	Spearman's rank correlation rho	two.sided	Baseline vs Baseline	0.730712		Fc	NIH CI	N4H4S1	GP5 | N4H4S1
GP5	Glomerular<br>sclerosis	-0.136237	1295.31	0.57812	Spearman's rank correlation rho	two.sided	Baseline vs Baseline	0.978045		Fc	NIH CI	N4H4S1	GP5 | N4H4S1
GP5	Hyaline<br>deposits	0.193949	781.064	0.44062	Spearman's rank correlation rho	two.sided	Baseline vs Baseline	0.957013		Fc	NIH AI	N4H4S1	GP5 | N4H4S1
GP5	Interstitial<br>fibrosis	-0.0942809	1247.48	0.701039	Spearman's rank correlation rho	two.sided	Baseline vs Baseline	0.978045		Fc	NIH CI	N4H4S1	GP5 | N4H4S1
GP5	Neutrophiles/<br>Karyorrhexis	0.323248	655.773	0.190728	Spearman's rank correlation rho	two.sided	Baseline vs Baseline	0.83754		Fc	NIH AI	N4H4S1	GP5 | N4H4S1
GP5	Interstitial<br>inflammation	0.215499	760.182	0.39045	Spearman's rank correlation rho	two.sided	Baseline vs Baseline	0.952316		Fc	NIH AI	N4H4S1	GP5 | N4H4S1
GP5	Tubular<br>atrophy	0	1140	1	Spearman's rank correlation rho	two.sided	Baseline vs Baseline	1		Fc	NIH CI	N4H4S1	GP5 | N4H4S1
GP6	Cellular/Fibrocellular<br>crescents	0.0215499	948.118	0.932362	Spearman's rank correlation rho	two.sided	Baseline vs Baseline	0.978045		Fc	NIH AI	N4H4S1	GP6 | N4H4S1
GP6	Endocapillary<br>hypercellularity	0.643925	345.037	0.00392788	Spearman's rank correlation rho	two.sided	Baseline vs Baseline	0.196394	*	Fc	NIH AI	N4H4S1	GP6 | N4H4S1
GP6	Fibrinoid<br>necrosis	0.237048	739.3	0.343585	Spearman's rank correlation rho	two.sided	Baseline vs Baseline	0.943916		Fc	NIH AI	N4H4S1	GP6 | N4H4S1
GP6	Fibrous<br>crescents	-0.281801	1461.25	0.242473	Spearman's rank correlation rho	two.sided	Baseline vs Baseline	0.887978		Fc	NIH CI	N4H4S1	GP6 | N4H4S1
GP6	Glomerular<br>sclerosis	0	1140	1	Spearman's rank correlation rho	two.sided	Baseline vs Baseline	1		Fc	NIH CI	N4H4S1	GP6 | N4H4S1
GP6	Hyaline<br>deposits	0.172399	801.946	0.493933	Spearman's rank correlation rho	two.sided	Baseline vs Baseline	0.977233		Fc	NIH AI	N4H4S1	GP6 | N4H4S1
GP6	Interstitial<br>fibrosis	0.0471405	1086.26	0.848027	Spearman's rank correlation rho	two.sided	Baseline vs Baseline	0.978045		Fc	NIH CI	N4H4S1	GP6 | N4H4S1
GP6	Neutrophiles/<br>Karyorrhexis	0.668046	321.664	0.00244495	Spearman's rank correlation rho	two.sided	Baseline vs Baseline	0.188073	*	Fc	NIH AI	N4H4S1	GP6 | N4H4S1
GP6	Interstitial<br>inflammation	0	969	1	Spearman's rank correlation rho	two.sided	Baseline vs Baseline	1		Fc	NIH AI	N4H4S1	GP6 | N4H4S1
GP6	Tubular<br>atrophy	-0.0790569	1230.12	0.747672	Spearman's rank correlation rho	two.sided	Baseline vs Baseline	0.978045		Fc	NIH CI	N4H4S1	GP6 | N4H4S1
GP8	Cellular/Fibrocellular<br>crescents	0.344798	634.891	0.161141	Spearman's rank correlation rho	two.sided	Baseline vs Baseline	0.817976		Fc	NIH AI	N4H4S1F1	GP8 | N4H4S1F1
GP8	Endocapillary<br>hypercellularity	-0.025757	993.959	0.919194	Spearman's rank correlation rho	two.sided	Baseline vs Baseline	0.978045		Fc	NIH AI	N4H4S1F1	GP8 | N4H4S1F1
GP8	Fibrinoid<br>necrosis	0.387897	593.127	0.111705	Spearman's rank correlation rho	two.sided	Baseline vs Baseline	0.730712		Fc	NIH AI	N4H4S1F1	GP8 | N4H4S1F1
GP8	Fibrous<br>crescents	-0.219179	1389.86	0.367296	Spearman's rank correlation rho	two.sided	Baseline vs Baseline	0.952316		Fc	NIH CI	N4H4S1F1	GP8 | N4H4S1F1
GP8	Glomerular<br>sclerosis	-0.3114	1495	0.194369	Spearman's rank correlation rho	two.sided	Baseline vs Baseline	0.837796		Fc	NIH CI	N4H4S1F1	GP8 | N4H4S1F1
GP8	Hyaline<br>deposits	0.0861994	885.473	0.733787	Spearman's rank correlation rho	two.sided	Baseline vs Baseline	0.978045		Fc	NIH AI	N4H4S1F1	GP8 | N4H4S1F1
GP8	Interstitial<br>fibrosis	0.117851	1005.65	0.630867	Spearman's rank correlation rho	two.sided	Baseline vs Baseline	0.978045		Fc	NIH CI	N4H4S1F1	GP8 | N4H4S1F1
GP8	Neutrophiles/<br>Karyorrhexis	0.624946	363.428	0.00555306	Spearman's rank correlation rho	two.sided	Baseline vs Baseline	0.231377	*	Fc	NIH AI	N4H4S1F1	GP8 | N4H4S1F1
GP8	Interstitial<br>inflammation	0.237048	739.3	0.343585	Spearman's rank correlation rho	two.sided	Baseline vs Baseline	0.943916		Fc	NIH AI	N4H4S1F1	GP8 | N4H4S1F1
GP8	Tubular<br>atrophy	-0.0263523	1170.04	0.91472	Spearman's rank correlation rho	two.sided	Baseline vs Baseline	0.978045		Fc	NIH CI	N4H4S1F1	GP8 | N4H4S1F1
GP9	Cellular/Fibrocellular<br>crescents	0.150849	822.827	0.550182	Spearman's rank correlation rho	two.sided	Baseline vs Baseline	0.977233		Fc	NIH AI	N4H5S1	GP9 | N4H5S1
GP9	Endocapillary<br>hypercellularity	0.025757	944.041	0.919194	Spearman's rank correlation rho	two.sided	Baseline vs Baseline	0.978045		Fc	NIH AI	N4H5S1	GP9 | N4H5S1
GP9	Fibrinoid<br>necrosis	0	969	1	Spearman's rank correlation rho	two.sided	Baseline vs Baseline	1		Fc	NIH AI	N4H5S1	GP9 | N4H5S1
GP9	Fibrous<br>crescents	-0.532291	1746.81	0.0189729	Spearman's rank correlation rho	two.sided	Baseline vs Baseline	0.31436	*	Fc	NIH CI	N4H5S1	GP9 | N4H5S1
GP9	Glomerular<br>sclerosis	-0.0778499	1228.75	0.751408	Spearman's rank correlation rho	two.sided	Baseline vs Baseline	0.978045		Fc	NIH CI	N4H5S1	GP9 | N4H5S1
GP9	Hyaline<br>deposits	0.0430997	927.236	0.865162	Spearman's rank correlation rho	two.sided	Baseline vs Baseline	0.978045		Fc	NIH AI	N4H5S1	GP9 | N4H5S1
GP9	Interstitial<br>fibrosis	0.141421	978.78	0.563597	Spearman's rank correlation rho	two.sided	Baseline vs Baseline	0.978045		Fc	NIH CI	N4H5S1	GP9 | N4H5S1
GP9	Neutrophiles/<br>Karyorrhexis	0.0861994	885.473	0.733787	Spearman's rank correlation rho	two.sided	Baseline vs Baseline	0.978045		Fc	NIH AI	N4H5S1	GP9 | N4H5S1
GP9	Interstitial<br>inflammation	-0.215499	1177.82	0.39045	Spearman's rank correlation rho	two.sided	Baseline vs Baseline	0.952316		Fc	NIH AI	N4H5S1	GP9 | N4H5S1
GP9	Tubular<br>atrophy	0.0263523	1109.96	0.91472	Spearman's rank correlation rho	two.sided	Baseline vs Baseline	0.978045		Fc	NIH CI	N4H5S1	GP9 | N4H5S1
G1	Cellular/Fibrocellular<br>crescents	0.193949	781.064	0.44062	Spearman's rank correlation rho	two.sided	Baseline vs Baseline	0.957013		IgG	NIH AI	G1	G1 | G1
G1	Endocapillary<br>hypercellularity	0.154542	819.249	0.540345	Spearman's rank correlation rho	two.sided	Baseline vs Baseline	0.977233		IgG	NIH AI	G1	G1 | G1
G1	Fibrinoid<br>necrosis	0.495647	488.718	0.036463	Spearman's rank correlation rho	two.sided	Baseline vs Baseline	0.396336	*	IgG	NIH AI	G1	G1 | G1
G1	Fibrous<br>crescents	-0.344423	1532.64	0.148737	Spearman's rank correlation rho	two.sided	Baseline vs Baseline	0.799663		IgG	NIH CI	G1	G1 | G1
G1	Glomerular<br>sclerosis	-0.175162	1339.68	0.473217	Spearman's rank correlation rho	two.sided	Baseline vs Baseline	0.977233		IgG	NIH CI	G1	G1 | G1
G1	Hyaline<br>deposits	-0.0646496	1031.65	0.798831	Spearman's rank correlation rho	two.sided	Baseline vs Baseline	0.978045		IgG	NIH AI	G1	G1 | G1
G1	Interstitial<br>fibrosis	-0.0235702	1166.87	0.923697	Spearman's rank correlation rho	two.sided	Baseline vs Baseline	0.978045		IgG	NIH CI	G1	G1 | G1
G1	Neutrophiles/<br>Karyorrhexis	0.775795	217.255	0.000154465	Spearman's rank correlation rho	two.sided	Baseline vs Baseline	0.0996286	*	IgG	NIH AI	G1	G1 | G1
G1	Interstitial<br>inflammation	0.215499	760.182	0.39045	Spearman's rank correlation rho	two.sided	Baseline vs Baseline	0.952316		IgG	NIH AI	G1	G1 | G1
G1	Tubular<br>atrophy	-0.158114	1320.25	0.517956	Spearman's rank correlation rho	two.sided	Baseline vs Baseline	0.977233		IgG	NIH CI	G1	G1 | G1
GP16	Cellular/Fibrocellular<br>crescents	0.215499	760.182	0.39045	Spearman's rank correlation rho	two.sided	Baseline vs Baseline	0.952316		IgG	NIH AI	N4H4	GP16 | N4H4
GP16	Endocapillary<br>hypercellularity	0.360598	619.58	0.141549	Spearman's rank correlation rho	two.sided	Baseline vs Baseline	0.786382		IgG	NIH AI	N4H4	GP16 | N4H4
GP16	Fibrinoid<br>necrosis	0.107749	864.591	0.670425	Spearman's rank correlation rho	two.sided	Baseline vs Baseline	0.978045		IgG	NIH AI	N4H4	GP16 | N4H4
GP16	Fibrous<br>crescents	-0.344423	1532.64	0.148737	Spearman's rank correlation rho	two.sided	Baseline vs Baseline	0.799663		IgG	NIH CI	N4H4	GP16 | N4H4
GP16	Glomerular<br>sclerosis	0	1140	1	Spearman's rank correlation rho	two.sided	Baseline vs Baseline	1		IgG	NIH CI	N4H4	GP16 | N4H4
GP16	Hyaline<br>deposits	-0.150849	1115.17	0.550182	Spearman's rank correlation rho	two.sided	Baseline vs Baseline	0.977233		IgG	NIH AI	N4H4	GP16 | N4H4
GP16	Interstitial<br>fibrosis	0.282843	817.559	0.240661	Spearman's rank correlation rho	two.sided	Baseline vs Baseline	0.887978		IgG	NIH CI	N4H4	GP16 | N4H4
GP16	Neutrophiles/<br>Karyorrhexis	0.560296	426.073	0.015586	Spearman's rank correlation rho	two.sided	Baseline vs Baseline	0.31436	*	IgG	NIH AI	N4H4	GP16 | N4H4
GP16	Interstitial<br>inflammation	0.172399	801.946	0.493933	Spearman's rank correlation rho	two.sided	Baseline vs Baseline	0.977233		IgG	NIH AI	N4H4	GP16 | N4H4
GP16	Tubular<br>atrophy	0.0790569	1049.88	0.747672	Spearman's rank correlation rho	two.sided	Baseline vs Baseline	0.978045		IgG	NIH CI	N4H4	GP16 | N4H4
GP17	Cellular/Fibrocellular<br>crescents	0.215499	760.182	0.39045	Spearman's rank correlation rho	two.sided	Baseline vs Baseline	0.952316		IgG	NIH AI	N4H4	GP17 | N4H4
GP17	Endocapillary<br>hypercellularity	0.283327	694.456	0.254579	Spearman's rank correlation rho	two.sided	Baseline vs Baseline	0.887978		IgG	NIH AI	N4H4	GP17 | N4H4
GP17	Fibrinoid<br>necrosis	0.258598	718.418	0.30014	Spearman's rank correlation rho	two.sided	Baseline vs Baseline	0.910042		IgG	NIH AI	N4H4	GP17 | N4H4
GP17	Fibrous<br>crescents	-0.156556	1318.47	0.52214	Spearman's rank correlation rho	two.sided	Baseline vs Baseline	0.977233		IgG	NIH CI	N4H4	GP17 | N4H4
GP17	Glomerular<br>sclerosis	0.0973124	1029.06	0.691868	Spearman's rank correlation rho	two.sided	Baseline vs Baseline	0.978045		IgG	NIH CI	N4H4	GP17 | N4H4
GP17	Hyaline<br>deposits	0.0215499	948.118	0.932362	Spearman's rank correlation rho	two.sided	Baseline vs Baseline	0.978045		IgG	NIH AI	N4H4	GP17 | N4H4
GP17	Interstitial<br>fibrosis	0.353553	736.949	0.137562	Spearman's rank correlation rho	two.sided	Baseline vs Baseline	0.786382		IgG	NIH CI	N4H4	GP17 | N4H4
GP17	Neutrophiles/<br>Karyorrhexis	0.689595	300.782	0.0015435	Spearman's rank correlation rho	two.sided	Baseline vs Baseline	0.140318	*	IgG	NIH AI	N4H4	GP17 | N4H4
GP17	Interstitial<br>inflammation	0.452547	530.482	0.0593303	Spearman's rank correlation rho	two.sided	Baseline vs Baseline	0.535149		IgG	NIH AI	N4H4	GP17 | N4H4
GP17	Tubular<br>atrophy	0.158114	959.75	0.517956	Spearman's rank correlation rho	two.sided	Baseline vs Baseline	0.977233		IgG	NIH CI	N4H4	GP17 | N4H4
GP20	Cellular/Fibrocellular<br>crescents	-0.193949	1156.94	0.44062	Spearman's rank correlation rho	two.sided	Baseline vs Baseline	0.957013		IgG	NIH AI	N4H5	GP20 | N4H5
GP20	Endocapillary<br>hypercellularity	0.154542	819.249	0.540345	Spearman's rank correlation rho	two.sided	Baseline vs Baseline	0.977233		IgG	NIH AI	N4H5	GP20 | N4H5
GP20	Fibrinoid<br>necrosis	0.323248	655.773	0.190728	Spearman's rank correlation rho	two.sided	Baseline vs Baseline	0.83754		IgG	NIH AI	N4H5	GP20 | N4H5
GP20	Fibrous<br>crescents	0	1140	1	Spearman's rank correlation rho	two.sided	Baseline vs Baseline	1		IgG	NIH CI	N4H5	GP20 | N4H5
GP20	Glomerular<br>sclerosis	0.291937	807.192	0.225217	Spearman's rank correlation rho	two.sided	Baseline vs Baseline	0.882858		IgG	NIH CI	N4H5	GP20 | N4H5
GP20	Hyaline<br>deposits	0.409447	572.246	0.0915386	Spearman's rank correlation rho	two.sided	Baseline vs Baseline	0.68826		IgG	NIH AI	N4H5	GP20 | N4H5
GP20	Interstitial<br>fibrosis	-0.235702	1408.7	0.331333	Spearman's rank correlation rho	two.sided	Baseline vs Baseline	0.943916		IgG	NIH CI	N4H5	GP20 | N4H5
GP20	Neutrophiles/<br>Karyorrhexis	-0.150849	1115.17	0.550182	Spearman's rank correlation rho	two.sided	Baseline vs Baseline	0.977233		IgG	NIH AI	N4H5	GP20 | N4H5
GP20	Interstitial<br>inflammation	-0.107749	1073.41	0.670425	Spearman's rank correlation rho	two.sided	Baseline vs Baseline	0.978045		IgG	NIH AI	N4H5	GP20 | N4H5
GP20	Tubular<br>atrophy	-0.210819	1380.33	0.386299	Spearman's rank correlation rho	two.sided	Baseline vs Baseline	0.952316		IgG	NIH CI	N4H5	GP20 | N4H5
GP21	Cellular/Fibrocellular<br>crescents	-0.107749	1073.41	0.670425	Spearman's rank correlation rho	two.sided	Baseline vs Baseline	0.978045		IgG	NIH AI	N4H4F1	GP21 | N4H4F1
GP21	Endocapillary<br>hypercellularity	0.025757	944.041	0.919194	Spearman's rank correlation rho	two.sided	Baseline vs Baseline	0.978045		IgG	NIH AI	N4H4F1	GP21 | N4H4F1
GP21	Fibrinoid<br>necrosis	0.237048	739.3	0.343585	Spearman's rank correlation rho	two.sided	Baseline vs Baseline	0.943916		IgG	NIH AI	N4H4F1	GP21 | N4H4F1
GP21	Fibrous<br>crescents	0.281801	818.747	0.242473	Spearman's rank correlation rho	two.sided	Baseline vs Baseline	0.887978		IgG	NIH CI	N4H4F1	GP21 | N4H4F1
GP21	Glomerular<br>sclerosis	0.1557	962.502	0.524447	Spearman's rank correlation rho	two.sided	Baseline vs Baseline	0.977233		IgG	NIH CI	N4H4F1	GP21 | N4H4F1
GP21	Hyaline<br>deposits	0.150849	822.827	0.550182	Spearman's rank correlation rho	two.sided	Baseline vs Baseline	0.977233		IgG	NIH AI	N4H4F1	GP21 | N4H4F1
GP21	Interstitial<br>fibrosis	-0.0942809	1247.48	0.701039	Spearman's rank correlation rho	two.sided	Baseline vs Baseline	0.978045		IgG	NIH CI	N4H4F1	GP21 | N4H4F1
GP21	Neutrophiles/<br>Karyorrhexis	0.387897	593.127	0.111705	Spearman's rank correlation rho	two.sided	Baseline vs Baseline	0.730712		IgG	NIH AI	N4H4F1	GP21 | N4H4F1
GP21	Interstitial<br>inflammation	0.172399	801.946	0.493933	Spearman's rank correlation rho	two.sided	Baseline vs Baseline	0.977233		IgG	NIH AI	N4H4F1	GP21 | N4H4F1
GP21	Tubular<br>atrophy	0.0527046	1079.92	0.830324	Spearman's rank correlation rho	two.sided	Baseline vs Baseline	0.978045		IgG	NIH CI	N4H4F1	GP21 | N4H4F1
GP22	Cellular/Fibrocellular<br>crescents	0.150849	822.827	0.550182	Spearman's rank correlation rho	two.sided	Baseline vs Baseline	0.977233		IgG	NIH AI	N4H4F1	GP22 | N4H4F1
GP22	Endocapillary<br>hypercellularity	-0.025757	993.959	0.919194	Spearman's rank correlation rho	two.sided	Baseline vs Baseline	0.978045		IgG	NIH AI	N4H4F1	GP22 | N4H4F1
GP22	Fibrinoid<br>necrosis	0.409447	572.246	0.0915386	Spearman's rank correlation rho	two.sided	Baseline vs Baseline	0.68826		IgG	NIH AI	N4H4F1	GP22 | N4H4F1
GP22	Fibrous<br>crescents	-0.0939336	1247.08	0.702092	Spearman's rank correlation rho	two.sided	Baseline vs Baseline	0.978045		IgG	NIH CI	N4H4F1	GP22 | N4H4F1
GP22	Glomerular<br>sclerosis	-0.330862	1517.18	0.166474	Spearman's rank correlation rho	two.sided	Baseline vs Baseline	0.824127		IgG	NIH CI	N4H4F1	GP22 | N4H4F1
GP22	Hyaline<br>deposits	0.193949	781.064	0.44062	Spearman's rank correlation rho	two.sided	Baseline vs Baseline	0.957013		IgG	NIH AI	N4H4F1	GP22 | N4H4F1
GP22	Interstitial<br>fibrosis	-0.0707107	1220.61	0.77361	Spearman's rank correlation rho	two.sided	Baseline vs Baseline	0.978045		IgG	NIH CI	N4H4F1	GP22 | N4H4F1
GP22	Neutrophiles/<br>Karyorrhexis	0.689595	300.782	0.0015435	Spearman's rank correlation rho	two.sided	Baseline vs Baseline	0.140318	*	IgG	NIH AI	N4H4F1	GP22 | N4H4F1
GP22	Interstitial<br>inflammation	0.409447	572.246	0.0915386	Spearman's rank correlation rho	two.sided	Baseline vs Baseline	0.68826		IgG	NIH AI	N4H4F1	GP22 | N4H4F1
GP22	Tubular<br>atrophy	-0.263523	1440.42	0.275668	Spearman's rank correlation rho	two.sided	Baseline vs Baseline	0.910042		IgG	NIH CI	N4H4F1	GP22 | N4H4F1
GP23	Cellular/Fibrocellular<br>crescents	0.150849	822.827	0.550182	Spearman's rank correlation rho	two.sided	Baseline vs Baseline	0.977233		IgG	NIH AI	N5H4F1 / N4H5	GP23 | N5H4F1 / N4H5
GP23	Endocapillary<br>hypercellularity	0.180299	794.29	0.474036	Spearman's rank correlation rho	two.sided	Baseline vs Baseline	0.977233		IgG	NIH AI	N5H4F1 / N4H5	GP23 | N5H4F1 / N4H5
GP23	Fibrinoid<br>necrosis	-0.0646496	1031.65	0.798831	Spearman's rank correlation rho	two.sided	Baseline vs Baseline	0.978045		IgG	NIH AI	N5H4F1 / N4H5	GP23 | N5H4F1 / N4H5
GP23	Fibrous<br>crescents	-0.438357	1639.73	0.0604718	Spearman's rank correlation rho	two.sided	Baseline vs Baseline	0.535149		IgG	NIH CI	N5H4F1 / N4H5	GP23 | N5H4F1 / N4H5
GP23	Glomerular<br>sclerosis	0.0583874	1073.44	0.812324	Spearman's rank correlation rho	two.sided	Baseline vs Baseline	0.978045		IgG	NIH CI	N5H4F1 / N4H5	GP23 | N5H4F1 / N4H5
GP23	Hyaline<br>deposits	-0.150849	1115.17	0.550182	Spearman's rank correlation rho	two.sided	Baseline vs Baseline	0.977233		IgG	NIH AI	N5H4F1 / N4H5	GP23 | N5H4F1 / N4H5
GP23	Interstitial<br>fibrosis	0.212132	898.169	0.383278	Spearman's rank correlation rho	two.sided	Baseline vs Baseline	0.952316		IgG	NIH CI	N5H4F1 / N4H5	GP23 | N5H4F1 / N4H5
GP23	Neutrophiles/<br>Karyorrhexis	0.0646496	906.355	0.798831	Spearman's rank correlation rho	two.sided	Baseline vs Baseline	0.978045		IgG	NIH AI	N5H4F1 / N4H5	GP23 | N5H4F1 / N4H5
GP23	Interstitial<br>inflammation	-0.0430997	1010.76	0.865162	Spearman's rank correlation rho	two.sided	Baseline vs Baseline	0.978045		IgG	NIH AI	N5H4F1 / N4H5	GP23 | N5H4F1 / N4H5
GP23	Tubular<br>atrophy	0.0527046	1079.92	0.830324	Spearman's rank correlation rho	two.sided	Baseline vs Baseline	0.978045		IgG	NIH CI	N5H4F1 / N4H5	GP23 | N5H4F1 / N4H5
GP25	Cellular/Fibrocellular<br>crescents	0.0646496	906.355	0.798831	Spearman's rank correlation rho	two.sided	Baseline vs Baseline	0.978045		IgG	NIH AI	N5H5	GP25 | N5H5
GP25	Endocapillary<br>hypercellularity	0.283327	694.456	0.254579	Spearman's rank correlation rho	two.sided	Baseline vs Baseline	0.887978		IgG	NIH AI	N5H5	GP25 | N5H5
GP25	Fibrinoid<br>necrosis	0.0430997	927.236	0.865162	Spearman's rank correlation rho	two.sided	Baseline vs Baseline	0.978045		IgG	NIH AI	N5H5	GP25 | N5H5
GP25	Fibrous<br>crescents	-0.156556	1318.47	0.52214	Spearman's rank correlation rho	two.sided	Baseline vs Baseline	0.977233		IgG	NIH CI	N5H5	GP25 | N5H5
GP25	Glomerular<br>sclerosis	-0.0778499	1228.75	0.751408	Spearman's rank correlation rho	two.sided	Baseline vs Baseline	0.978045		IgG	NIH CI	N5H5	GP25 | N5H5
GP25	Hyaline<br>deposits	-0.258598	1219.58	0.30014	Spearman's rank correlation rho	two.sided	Baseline vs Baseline	0.910042		IgG	NIH AI	N5H5	GP25 | N5H5
GP25	Interstitial<br>fibrosis	0.212132	898.169	0.383278	Spearman's rank correlation rho	two.sided	Baseline vs Baseline	0.952316		IgG	NIH CI	N5H5	GP25 | N5H5
GP25	Neutrophiles/<br>Karyorrhexis	0.517197	467.837	0.0279461	Spearman's rank correlation rho	two.sided	Baseline vs Baseline	0.362486	*	IgG	NIH AI	N5H5	GP25 | N5H5
GP25	Interstitial<br>inflammation	0.0861994	885.473	0.733787	Spearman's rank correlation rho	two.sided	Baseline vs Baseline	0.978045		IgG	NIH AI	N5H5	GP25 | N5H5
GP25	Tubular<br>atrophy	0	1140	1	Spearman's rank correlation rho	two.sided	Baseline vs Baseline	1		IgG	NIH CI	N5H5	GP25 | N5H5
GP3	Cellular/Fibrocellular<br>crescents	-0.215499	1177.82	0.39045	Spearman's rank correlation rho	two.sided	Baseline vs Baseline	0.952316		IgG	NIH AI	N4H5S2F1	GP3 | N4H5S2F1
GP3	Endocapillary<br>hypercellularity	-0.283327	1243.54	0.254579	Spearman's rank correlation rho	two.sided	Baseline vs Baseline	0.887978		IgG	NIH AI	N4H5S2F1	GP3 | N4H5S2F1
GP3	Fibrinoid<br>necrosis	-0.172399	1136.05	0.493933	Spearman's rank correlation rho	two.sided	Baseline vs Baseline	0.977233		IgG	NIH AI	N4H5S2F1	GP3 | N4H5S2F1
GP3	Fibrous<br>crescents	0.25049	854.442	0.300976	Spearman's rank correlation rho	two.sided	Baseline vs Baseline	0.910042		IgG	NIH CI	N4H5S2F1	GP3 | N4H5S2F1
GP3	Glomerular<br>sclerosis	-0.116775	1273.12	0.634012	Spearman's rank correlation rho	two.sided	Baseline vs Baseline	0.978045		IgG	NIH CI	N4H5S2F1	GP3 | N4H5S2F1
GP3	Hyaline<br>deposits	-0.452547	1407.52	0.0593303	Spearman's rank correlation rho	two.sided	Baseline vs Baseline	0.535149		IgG	NIH AI	N4H5S2F1	GP3 | N4H5S2F1
GP3	Interstitial<br>fibrosis	0.0942809	1032.52	0.701039	Spearman's rank correlation rho	two.sided	Baseline vs Baseline	0.978045		IgG	NIH CI	N4H5S2F1	GP3 | N4H5S2F1
GP3	Neutrophiles/<br>Karyorrhexis	0.0861994	885.473	0.733787	Spearman's rank correlation rho	two.sided	Baseline vs Baseline	0.978045		IgG	NIH AI	N4H5S2F1	GP3 | N4H5S2F1
GP3	Interstitial<br>inflammation	-0.0861994	1052.53	0.733787	Spearman's rank correlation rho	two.sided	Baseline vs Baseline	0.978045		IgG	NIH AI	N4H5S2F1	GP3 | N4H5S2F1
GP3	Tubular<br>atrophy	0.184466	929.709	0.449646	Spearman's rank correlation rho	two.sided	Baseline vs Baseline	0.962839		IgG	NIH CI	N4H5S2F1	GP3 | N4H5S2F1
GP5	Cellular/Fibrocellular<br>crescents	0.0215499	948.118	0.932362	Spearman's rank correlation rho	two.sided	Baseline vs Baseline	0.978045		IgG	NIH AI	N4H4S1	GP5 | N4H4S1
GP5	Endocapillary<br>hypercellularity	-0.077271	1043.88	0.760554	Spearman's rank correlation rho	two.sided	Baseline vs Baseline	0.978045		IgG	NIH AI	N4H4S1	GP5 | N4H4S1
GP5	Fibrinoid<br>necrosis	0.215499	760.182	0.39045	Spearman's rank correlation rho	two.sided	Baseline vs Baseline	0.952316		IgG	NIH AI	N4H4S1	GP5 | N4H4S1
GP5	Fibrous<br>crescents	0.375735	711.663	0.112891	Spearman's rank correlation rho	two.sided	Baseline vs Baseline	0.730712		IgG	NIH CI	N4H4S1	GP5 | N4H4S1
GP5	Glomerular<br>sclerosis	-0.0973124	1250.94	0.691868	Spearman's rank correlation rho	two.sided	Baseline vs Baseline	0.978045		IgG	NIH CI	N4H4S1	GP5 | N4H4S1
GP5	Hyaline<br>deposits	-0.129299	1094.29	0.609111	Spearman's rank correlation rho	two.sided	Baseline vs Baseline	0.978045		IgG	NIH AI	N4H4S1	GP5 | N4H4S1
GP5	Interstitial<br>fibrosis	-0.0942809	1247.48	0.701039	Spearman's rank correlation rho	two.sided	Baseline vs Baseline	0.978045		IgG	NIH CI	N4H4S1	GP5 | N4H4S1
GP5	Neutrophiles/<br>Karyorrhexis	0.344798	634.891	0.161141	Spearman's rank correlation rho	two.sided	Baseline vs Baseline	0.817976		IgG	NIH AI	N4H4S1	GP5 | N4H4S1
GP5	Interstitial<br>inflammation	0.150849	822.827	0.550182	Spearman's rank correlation rho	two.sided	Baseline vs Baseline	0.977233		IgG	NIH AI	N4H4S1	GP5 | N4H4S1
GP5	Tubular<br>atrophy	-0.0263523	1170.04	0.91472	Spearman's rank correlation rho	two.sided	Baseline vs Baseline	0.978045		IgG	NIH CI	N4H4S1	GP5 | N4H4S1
GP6	Cellular/Fibrocellular<br>crescents	0.280148	697.536	0.260177	Spearman's rank correlation rho	two.sided	Baseline vs Baseline	0.887978		IgG	NIH AI	N4H4S1	GP6 | N4H4S1
GP6	Endocapillary<br>hypercellularity	0.437869	544.705	0.0691578	Spearman's rank correlation rho	two.sided	Baseline vs Baseline	0.596188		IgG	NIH AI	N4H4S1	GP6 | N4H4S1
GP6	Fibrinoid<br>necrosis	0.301698	676.655	0.223716	Spearman's rank correlation rho	two.sided	Baseline vs Baseline	0.882858		IgG	NIH AI	N4H4S1	GP6 | N4H4S1
GP6	Fibrous<br>crescents	-0.344423	1532.64	0.148737	Spearman's rank correlation rho	two.sided	Baseline vs Baseline	0.799663		IgG	NIH CI	N4H4S1	GP6 | N4H4S1
GP6	Glomerular<br>sclerosis	0.0583874	1073.44	0.812324	Spearman's rank correlation rho	two.sided	Baseline vs Baseline	0.978045		IgG	NIH CI	N4H4S1	GP6 | N4H4S1
GP6	Hyaline<br>deposits	0.107749	864.591	0.670425	Spearman's rank correlation rho	two.sided	Baseline vs Baseline	0.978045		IgG	NIH AI	N4H4S1	GP6 | N4H4S1
GP6	Interstitial<br>fibrosis	0.353553	736.949	0.137562	Spearman's rank correlation rho	two.sided	Baseline vs Baseline	0.786382		IgG	NIH CI	N4H4S1	GP6 | N4H4S1
GP6	Neutrophiles/<br>Karyorrhexis	0.581846	405.191	0.0113048	Spearman's rank correlation rho	two.sided	Baseline vs Baseline	0.313246	*	IgG	NIH AI	N4H4S1	GP6 | N4H4S1
GP6	Interstitial<br>inflammation	0.150849	822.827	0.550182	Spearman's rank correlation rho	two.sided	Baseline vs Baseline	0.977233		IgG	NIH AI	N4H4S1	GP6 | N4H4S1
GP6	Tubular<br>atrophy	0.158114	959.75	0.517956	Spearman's rank correlation rho	two.sided	Baseline vs Baseline	0.977233		IgG	NIH CI	N4H4S1	GP6 | N4H4S1
GP7	Cellular/Fibrocellular<br>crescents	-0.0861994	1052.53	0.733787	Spearman's rank correlation rho	two.sided	Baseline vs Baseline	0.978045		IgG	NIH AI	N4H4S1F1	GP7 | N4H4S1F1
GP7	Endocapillary<br>hypercellularity	-0.077271	1043.88	0.760554	Spearman's rank correlation rho	two.sided	Baseline vs Baseline	0.978045		IgG	NIH AI	N4H4S1F1	GP7 | N4H4S1F1
GP7	Fibrinoid<br>necrosis	0.0430997	927.236	0.865162	Spearman's rank correlation rho	two.sided	Baseline vs Baseline	0.978045		IgG	NIH AI	N4H4S1F1	GP7 | N4H4S1F1
GP7	Fibrous<br>crescents	0.25049	854.442	0.300976	Spearman's rank correlation rho	two.sided	Baseline vs Baseline	0.910042		IgG	NIH CI	N4H4S1F1	GP7 | N4H4S1F1
GP7	Glomerular<br>sclerosis	-0.0194625	1162.19	0.936967	Spearman's rank correlation rho	two.sided	Baseline vs Baseline	0.978045		IgG	NIH CI	N4H4S1F1	GP7 | N4H4S1F1
GP7	Hyaline<br>deposits	0.0430997	927.236	0.865162	Spearman's rank correlation rho	two.sided	Baseline vs Baseline	0.978045		IgG	NIH AI	N4H4S1F1	GP7 | N4H4S1F1
GP7	Interstitial<br>fibrosis	-0.0942809	1247.48	0.701039	Spearman's rank correlation rho	two.sided	Baseline vs Baseline	0.978045		IgG	NIH CI	N4H4S1F1	GP7 | N4H4S1F1
GP7	Neutrophiles/<br>Karyorrhexis	0.193949	781.064	0.44062	Spearman's rank correlation rho	two.sided	Baseline vs Baseline	0.957013		IgG	NIH AI	N4H4S1F1	GP7 | N4H4S1F1
GP7	Interstitial<br>inflammation	0	969	1	Spearman's rank correlation rho	two.sided	Baseline vs Baseline	1		IgG	NIH AI	N4H4S1F1	GP7 | N4H4S1F1
GP7	Tubular<br>atrophy	0.0527046	1079.92	0.830324	Spearman's rank correlation rho	two.sided	Baseline vs Baseline	0.978045		IgG	NIH CI	N4H4S1F1	GP7 | N4H4S1F1
GP8	Cellular/Fibrocellular<br>crescents	0.258598	718.418	0.30014	Spearman's rank correlation rho	two.sided	Baseline vs Baseline	0.910042		IgG	NIH AI	N4H4S1F1	GP8 | N4H4S1F1
GP8	Endocapillary<br>hypercellularity	0.025757	944.041	0.919194	Spearman's rank correlation rho	two.sided	Baseline vs Baseline	0.978045		IgG	NIH AI	N4H4S1F1	GP8 | N4H4S1F1
GP8	Fibrinoid<br>necrosis	0.452547	530.482	0.0593303	Spearman's rank correlation rho	two.sided	Baseline vs Baseline	0.535149		IgG	NIH AI	N4H4S1F1	GP8 | N4H4S1F1
GP8	Fibrous<br>crescents	-0.0313112	1175.69	0.898745	Spearman's rank correlation rho	two.sided	Baseline vs Baseline	0.978045		IgG	NIH CI	N4H4S1F1	GP8 | N4H4S1F1
GP8	Glomerular<br>sclerosis	-0.291937	1472.81	0.225217	Spearman's rank correlation rho	two.sided	Baseline vs Baseline	0.882858		IgG	NIH CI	N4H4S1F1	GP8 | N4H4S1F1
GP8	Hyaline<br>deposits	0.193949	781.064	0.44062	Spearman's rank correlation rho	two.sided	Baseline vs Baseline	0.957013		IgG	NIH AI	N4H4S1F1	GP8 | N4H4S1F1
GP8	Interstitial<br>fibrosis	0.0471405	1086.26	0.848027	Spearman's rank correlation rho	two.sided	Baseline vs Baseline	0.978045		IgG	NIH CI	N4H4S1F1	GP8 | N4H4S1F1
GP8	Neutrophiles/<br>Karyorrhexis	0.689595	300.782	0.0015435	Spearman's rank correlation rho	two.sided	Baseline vs Baseline	0.140318	*	IgG	NIH AI	N4H4S1F1	GP8 | N4H4S1F1
GP8	Interstitial<br>inflammation	0.215499	760.182	0.39045	Spearman's rank correlation rho	two.sided	Baseline vs Baseline	0.952316		IgG	NIH AI	N4H4S1F1	GP8 | N4H4S1F1
GP8	Tubular<br>atrophy	-0.0790569	1230.12	0.747672	Spearman's rank correlation rho	two.sided	Baseline vs Baseline	0.978045		IgG	NIH CI	N4H4S1F1	GP8 | N4H4S1F1
S2	Cellular/Fibrocellular<br>crescents	-0.0646496	1031.65	0.798831	Spearman's rank correlation rho	two.sided	Baseline vs Baseline	0.978045		IgG	NIH AI	S2	S2 | S2
S2	Endocapillary<br>hypercellularity	-0.103028	1068.83	0.684143	Spearman's rank correlation rho	two.sided	Baseline vs Baseline	0.978045		IgG	NIH AI	S2	S2 | S2
S2	Fibrinoid<br>necrosis	-0.0861994	1052.53	0.733787	Spearman's rank correlation rho	two.sided	Baseline vs Baseline	0.978045		IgG	NIH AI	S2	S2 | S2
S2	Fibrous<br>crescents	0	1140	1	Spearman's rank correlation rho	two.sided	Baseline vs Baseline	1		IgG	NIH CI	S2	S2 | S2
S2	Glomerular<br>sclerosis	-0.23355	1406.25	0.335896	Spearman's rank correlation rho	two.sided	Baseline vs Baseline	0.943916		IgG	NIH CI	S2	S2 | S2
S2	Hyaline<br>deposits	-0.538746	1491.05	0.0210621	Spearman's rank correlation rho	two.sided	Baseline vs Baseline	0.31436	*	IgG	NIH AI	S2	S2 | S2
S2	Interstitial<br>fibrosis	0.141421	978.78	0.563597	Spearman's rank correlation rho	two.sided	Baseline vs Baseline	0.978045		IgG	NIH CI	S2	S2 | S2
S2	Neutrophiles/<br>Karyorrhexis	0.107749	864.591	0.670425	Spearman's rank correlation rho	two.sided	Baseline vs Baseline	0.978045		IgG	NIH AI	S2	S2 | S2
S2	Interstitial<br>inflammation	-0.193949	1156.94	0.44062	Spearman's rank correlation rho	two.sided	Baseline vs Baseline	0.957013		IgG	NIH AI	S2	S2 | S2
S2	Tubular<br>atrophy	0.105409	1019.83	0.667577	Spearman's rank correlation rho	two.sided	Baseline vs Baseline	0.978045		IgG	NIH CI	S2	S2 | S2
AF	Cellular/Fibrocellular<br>crescents	0.215499	760.182	0.39045	Spearman's rank correlation rho	two.sided	Baseline vs Baseline	0.952316		Serum	NIH AI	AF	AF | AF
AF	Endocapillary<br>hypercellularity	0.360598	619.58	0.141549	Spearman's rank correlation rho	two.sided	Baseline vs Baseline	0.786382		Serum	NIH AI	AF	AF | AF
AF	Fibrinoid<br>necrosis	0.495647	488.718	0.036463	Spearman's rank correlation rho	two.sided	Baseline vs Baseline	0.396336	*	Serum	NIH AI	AF	AF | AF
AF	Fibrous<br>crescents	0.0626224	1068.61	0.798968	Spearman's rank correlation rho	two.sided	Baseline vs Baseline	0.978045		Serum	NIH CI	AF	AF | AF
AF	Glomerular<br>sclerosis	0.136237	984.689	0.57812	Spearman's rank correlation rho	two.sided	Baseline vs Baseline	0.978045		Serum	NIH CI	AF	AF | AF
AF	Hyaline<br>deposits	0.237048	739.3	0.343585	Spearman's rank correlation rho	two.sided	Baseline vs Baseline	0.943916		Serum	NIH AI	AF	AF | AF
AF	Interstitial<br>fibrosis	0.141421	978.78	0.563597	Spearman's rank correlation rho	two.sided	Baseline vs Baseline	0.978045		Serum	NIH CI	AF	AF | AF
AF	Neutrophiles/<br>Karyorrhexis	0.517197	467.837	0.0279461	Spearman's rank correlation rho	two.sided	Baseline vs Baseline	0.362486	*	Serum	NIH AI	AF	AF | AF
AF	Interstitial<br>inflammation	0.129299	843.709	0.609111	Spearman's rank correlation rho	two.sided	Baseline vs Baseline	0.978045		Serum	NIH AI	AF	AF | AF
AF	Tubular<br>atrophy	-0.0527046	1200.08	0.830324	Spearman's rank correlation rho	two.sided	Baseline vs Baseline	0.978045		Serum	NIH CI	AF	AF | AF
G3	Cellular/Fibrocellular<br>crescents	0.237048	739.3	0.343585	Spearman's rank correlation rho	two.sided	Baseline vs Baseline	0.943916		Serum	NIH AI	G3	G3 | G3
G3	Endocapillary<br>hypercellularity	0.25757	719.415	0.302134	Spearman's rank correlation rho	two.sided	Baseline vs Baseline	0.910042		Serum	NIH AI	G3	G3 | G3
G3	Fibrinoid<br>necrosis	0.495647	488.718	0.036463	Spearman's rank correlation rho	two.sided	Baseline vs Baseline	0.396336	*	Serum	NIH AI	G3	G3 | G3
G3	Fibrous<br>crescents	0.0939336	1032.92	0.702092	Spearman's rank correlation rho	two.sided	Baseline vs Baseline	0.978045		Serum	NIH CI	G3	G3 | G3
G3	Glomerular<br>sclerosis	-0.0389249	1184.37	0.874291	Spearman's rank correlation rho	two.sided	Baseline vs Baseline	0.978045		Serum	NIH CI	G3	G3 | G3
G3	Hyaline<br>deposits	0.0861994	885.473	0.733787	Spearman's rank correlation rho	two.sided	Baseline vs Baseline	0.978045		Serum	NIH AI	G3	G3 | G3
G3	Interstitial<br>fibrosis	-0.0707107	1220.61	0.77361	Spearman's rank correlation rho	two.sided	Baseline vs Baseline	0.978045		Serum	NIH CI	G3	G3 | G3
G3	Neutrophiles/<br>Karyorrhexis	0.624946	363.428	0.00555306	Spearman's rank correlation rho	two.sided	Baseline vs Baseline	0.231377	*	Serum	NIH AI	G3	G3 | G3
G3	Interstitial<br>inflammation	0.150849	822.827	0.550182	Spearman's rank correlation rho	two.sided	Baseline vs Baseline	0.977233		Serum	NIH AI	G3	G3 | G3
G3	Tubular<br>atrophy	-0.316228	1500.5	0.187176	Spearman's rank correlation rho	two.sided	Baseline vs Baseline	0.83754		Serum	NIH CI	G3	G3 | G3
G4	Cellular/Fibrocellular<br>crescents	0.193949	781.064	0.44062	Spearman's rank correlation rho	two.sided	Baseline vs Baseline	0.957013		Serum	NIH AI	G4	G4 | G4
G4	Endocapillary<br>hypercellularity	0.309084	669.498	0.212021	Spearman's rank correlation rho	two.sided	Baseline vs Baseline	0.882858		Serum	NIH AI	G4	G4 | G4
G4	Fibrinoid<br>necrosis	0.409447	572.246	0.0915386	Spearman's rank correlation rho	two.sided	Baseline vs Baseline	0.68826		Serum	NIH AI	G4	G4 | G4
G4	Fibrous<br>crescents	0.313112	783.052	0.191797	Spearman's rank correlation rho	two.sided	Baseline vs Baseline	0.83754		Serum	NIH CI	G4	G4 | G4
G4	Glomerular<br>sclerosis	-0.0194625	1162.19	0.936967	Spearman's rank correlation rho	two.sided	Baseline vs Baseline	0.978045		Serum	NIH CI	G4	G4 | G4
G4	Hyaline<br>deposits	0.301698	676.655	0.223716	Spearman's rank correlation rho	two.sided	Baseline vs Baseline	0.882858		Serum	NIH AI	G4	G4 | G4
G4	Interstitial<br>fibrosis	-0.0471405	1193.74	0.848027	Spearman's rank correlation rho	two.sided	Baseline vs Baseline	0.978045		Serum	NIH CI	G4	G4 | G4
G4	Neutrophiles/<br>Karyorrhexis	0.581846	405.191	0.0113048	Spearman's rank correlation rho	two.sided	Baseline vs Baseline	0.313246	*	Serum	NIH AI	G4	G4 | G4
G4	Interstitial<br>inflammation	0.0646496	906.355	0.798831	Spearman's rank correlation rho	two.sided	Baseline vs Baseline	0.978045		Serum	NIH AI	G4	G4 | G4
G4	Tubular<br>atrophy	-0.263523	1440.42	0.275668	Spearman's rank correlation rho	two.sided	Baseline vs Baseline	0.910042		Serum	NIH CI	G4	G4 | G4
GP12	Cellular/Fibrocellular<br>crescents	-0.150849	1115.17	0.550182	Spearman's rank correlation rho	two.sided	Baseline vs Baseline	0.977233		Serum	NIH AI	N2H7 / N4H5S1 / N3H5S1 / N5H4S1	GP12 | N2H7 / N4H5S1 / N3H5S1 / N5H4S1
GP12	Endocapillary<br>hypercellularity	-0.077271	1043.88	0.760554	Spearman's rank correlation rho	two.sided	Baseline vs Baseline	0.978045		Serum	NIH AI	N2H7 / N4H5S1 / N3H5S1 / N5H4S1	GP12 | N2H7 / N4H5S1 / N3H5S1 / N5H4S1
GP12	Fibrinoid<br>necrosis	-0.323248	1282.23	0.190728	Spearman's rank correlation rho	two.sided	Baseline vs Baseline	0.83754		Serum	NIH AI	N2H7 / N4H5S1 / N3H5S1 / N5H4S1	GP12 | N2H7 / N4H5S1 / N3H5S1 / N5H4S1
GP12	Fibrous<br>crescents	-0.125245	1282.78	0.609431	Spearman's rank correlation rho	two.sided	Baseline vs Baseline	0.978045		Serum	NIH CI	N2H7 / N4H5S1 / N3H5S1 / N5H4S1	GP12 | N2H7 / N4H5S1 / N3H5S1 / N5H4S1
GP12	Glomerular<br>sclerosis	-0.116775	1273.12	0.634012	Spearman's rank correlation rho	two.sided	Baseline vs Baseline	0.978045		Serum	NIH CI	N2H7 / N4H5S1 / N3H5S1 / N5H4S1	GP12 | N2H7 / N4H5S1 / N3H5S1 / N5H4S1
GP12	Hyaline<br>deposits	-0.581846	1532.81	0.0113048	Spearman's rank correlation rho	two.sided	Baseline vs Baseline	0.313246	*	Serum	NIH AI	N2H7 / N4H5S1 / N3H5S1 / N5H4S1	GP12 | N2H7 / N4H5S1 / N3H5S1 / N5H4S1
GP12	Interstitial<br>fibrosis	-0.164992	1328.09	0.499672	Spearman's rank correlation rho	two.sided	Baseline vs Baseline	0.977233		Serum	NIH CI	N2H7 / N4H5S1 / N3H5S1 / N5H4S1	GP12 | N2H7 / N4H5S1 / N3H5S1 / N5H4S1
GP12	Neutrophiles/<br>Karyorrhexis	-0.150849	1115.17	0.550182	Spearman's rank correlation rho	two.sided	Baseline vs Baseline	0.977233		Serum	NIH AI	N2H7 / N4H5S1 / N3H5S1 / N5H4S1	GP12 | N2H7 / N4H5S1 / N3H5S1 / N5H4S1
GP12	Interstitial<br>inflammation	-0.193949	1156.94	0.44062	Spearman's rank correlation rho	two.sided	Baseline vs Baseline	0.957013		Serum	NIH AI	N2H7 / N4H5S1 / N3H5S1 / N5H4S1	GP12 | N2H7 / N4H5S1 / N3H5S1 / N5H4S1
GP12	Tubular<br>atrophy	-0.158114	1320.25	0.517956	Spearman's rank correlation rho	two.sided	Baseline vs Baseline	0.977233		Serum	NIH CI	N2H7 / N4H5S1 / N3H5S1 / N5H4S1	GP12 | N2H7 / N4H5S1 / N3H5S1 / N5H4S1
GP15	Cellular/Fibrocellular<br>crescents	-0.237048	1198.7	0.343585	Spearman's rank correlation rho	two.sided	Baseline vs Baseline	0.943916		Serum	NIH AI	N5H5S1	GP15 | N5H5S1
GP15	Endocapillary<br>hypercellularity	-0.025757	993.959	0.919194	Spearman's rank correlation rho	two.sided	Baseline vs Baseline	0.978045		Serum	NIH AI	N5H5S1	GP15 | N5H5S1
GP15	Fibrinoid<br>necrosis	-0.495647	1449.28	0.036463	Spearman's rank correlation rho	two.sided	Baseline vs Baseline	0.396336	*	Serum	NIH AI	N5H5S1	GP15 | N5H5S1
GP15	Fibrous<br>crescents	-0.187867	1354.17	0.441183	Spearman's rank correlation rho	two.sided	Baseline vs Baseline	0.957013		Serum	NIH CI	N5H5S1	GP15 | N5H5S1
GP15	Glomerular<br>sclerosis	0.0194625	1117.81	0.936967	Spearman's rank correlation rho	two.sided	Baseline vs Baseline	0.978045		Serum	NIH CI	N5H5S1	GP15 | N5H5S1
GP15	Hyaline<br>deposits	-0.172399	1136.05	0.493933	Spearman's rank correlation rho	two.sided	Baseline vs Baseline	0.977233		Serum	NIH AI	N5H5S1	GP15 | N5H5S1
GP15	Interstitial<br>fibrosis	0.377124	710.079	0.111459	Spearman's rank correlation rho	two.sided	Baseline vs Baseline	0.730712		Serum	NIH CI	N5H5S1	GP15 | N5H5S1
GP15	Neutrophiles/<br>Karyorrhexis	0.301698	676.655	0.223716	Spearman's rank correlation rho	two.sided	Baseline vs Baseline	0.882858		Serum	NIH AI	N5H5S1	GP15 | N5H5S1
GP15	Interstitial<br>inflammation	0.0215499	948.118	0.932362	Spearman's rank correlation rho	two.sided	Baseline vs Baseline	0.978045		Serum	NIH AI	N5H5S1	GP15 | N5H5S1
GP15	Tubular<br>atrophy	0.527046	539.167	0.0204118	Spearman's rank correlation rho	two.sided	Baseline vs Baseline	0.31436	*	Serum	NIH CI	N5H5S1	GP15 | N5H5S1
GP19	Cellular/Fibrocellular<br>crescents	-0.150849	1115.17	0.550182	Spearman's rank correlation rho	two.sided	Baseline vs Baseline	0.977233		Serum	NIH AI	N2H9	GP19 | N2H9
GP19	Endocapillary<br>hypercellularity	-0.103028	1068.83	0.684143	Spearman's rank correlation rho	two.sided	Baseline vs Baseline	0.978045		Serum	NIH AI	N2H9	GP19 | N2H9
GP19	Fibrinoid<br>necrosis	-0.107749	1073.41	0.670425	Spearman's rank correlation rho	two.sided	Baseline vs Baseline	0.978045		Serum	NIH AI	N2H9	GP19 | N2H9
GP19	Fibrous<br>crescents	-0.375735	1568.34	0.112891	Spearman's rank correlation rho	two.sided	Baseline vs Baseline	0.730712		Serum	NIH CI	N2H9	GP19 | N2H9
GP19	Glomerular<br>sclerosis	-0.0194625	1162.19	0.936967	Spearman's rank correlation rho	two.sided	Baseline vs Baseline	0.978045		Serum	NIH CI	N2H9	GP19 | N2H9
GP19	Hyaline<br>deposits	-0.603396	1553.69	0.00802056	Spearman's rank correlation rho	two.sided	Baseline vs Baseline	0.276571	*	Serum	NIH AI	N2H9	GP19 | N2H9
GP19	Interstitial<br>fibrosis	-0.188562	1354.96	0.439465	Spearman's rank correlation rho	two.sided	Baseline vs Baseline	0.957013		Serum	NIH CI	N2H9	GP19 | N2H9
GP19	Neutrophiles/<br>Karyorrhexis	-0.215499	1177.82	0.39045	Spearman's rank correlation rho	two.sided	Baseline vs Baseline	0.952316		Serum	NIH AI	N2H9	GP19 | N2H9
GP19	Interstitial<br>inflammation	-0.237048	1198.7	0.343585	Spearman's rank correlation rho	two.sided	Baseline vs Baseline	0.943916		Serum	NIH AI	N2H9	GP19 | N2H9
GP19	Tubular<br>atrophy	-0.0527046	1200.08	0.830324	Spearman's rank correlation rho	two.sided	Baseline vs Baseline	0.978045		Serum	NIH CI	N2H9	GP19 | N2H9
GP2	Cellular/Fibrocellular<br>crescents	-0.0430997	1010.76	0.865162	Spearman's rank correlation rho	two.sided	Baseline vs Baseline	0.978045		Serum	NIH AI	N5H3F1 / N2H5	GP2 | N5H3F1 / N2H5
GP2	Endocapillary<br>hypercellularity	0.025757	944.041	0.919194	Spearman's rank correlation rho	two.sided	Baseline vs Baseline	0.978045		Serum	NIH AI	N5H3F1 / N2H5	GP2 | N5H3F1 / N2H5
GP2	Fibrinoid<br>necrosis	-0.0861994	1052.53	0.733787	Spearman's rank correlation rho	two.sided	Baseline vs Baseline	0.978045		Serum	NIH AI	N5H3F1 / N2H5	GP2 | N5H3F1 / N2H5
GP2	Fibrous<br>crescents	-0.281801	1461.25	0.242473	Spearman's rank correlation rho	two.sided	Baseline vs Baseline	0.887978		Serum	NIH CI	N5H3F1 / N2H5	GP2 | N5H3F1 / N2H5
GP2	Glomerular<br>sclerosis	0.214087	895.941	0.378805	Spearman's rank correlation rho	two.sided	Baseline vs Baseline	0.952316		Serum	NIH CI	N5H3F1 / N2H5	GP2 | N5H3F1 / N2H5
GP2	Hyaline<br>deposits	0.323248	655.773	0.190728	Spearman's rank correlation rho	two.sided	Baseline vs Baseline	0.83754		Serum	NIH AI	N5H3F1 / N2H5	GP2 | N5H3F1 / N2H5
GP2	Interstitial<br>fibrosis	-0.0707107	1220.61	0.77361	Spearman's rank correlation rho	two.sided	Baseline vs Baseline	0.978045		Serum	NIH CI	N5H3F1 / N2H5	GP2 | N5H3F1 / N2H5
GP2	Neutrophiles/<br>Karyorrhexis	-0.560296	1511.93	0.015586	Spearman's rank correlation rho	two.sided	Baseline vs Baseline	0.31436	*	Serum	NIH AI	N5H3F1 / N2H5	GP2 | N5H3F1 / N2H5
GP2	Interstitial<br>inflammation	-0.107749	1073.41	0.670425	Spearman's rank correlation rho	two.sided	Baseline vs Baseline	0.978045		Serum	NIH AI	N5H3F1 / N2H5	GP2 | N5H3F1 / N2H5
GP2	Tubular<br>atrophy	0	1140	1	Spearman's rank correlation rho	two.sided	Baseline vs Baseline	1		Serum	NIH CI	N5H3F1 / N2H5	GP2 | N5H3F1 / N2H5
GP25	Cellular/Fibrocellular<br>crescents	-0.0861994	1052.53	0.733787	Spearman's rank correlation rho	two.sided	Baseline vs Baseline	0.978045		Serum	NIH AI	N5H6S2 / N4H5S2F1 / N5H6S2F1	GP25 | N5H6S2 / N4H5S2F1 / N5H6S2F1
GP25	Endocapillary<br>hypercellularity	-0.103028	1068.83	0.684143	Spearman's rank correlation rho	two.sided	Baseline vs Baseline	0.978045		Serum	NIH AI	N5H6S2 / N4H5S2F1 / N5H6S2F1	GP25 | N5H6S2 / N4H5S2F1 / N5H6S2F1
GP25	Fibrinoid<br>necrosis	0.107749	864.591	0.670425	Spearman's rank correlation rho	two.sided	Baseline vs Baseline	0.978045		Serum	NIH AI	N5H6S2 / N4H5S2F1 / N5H6S2F1	GP25 | N5H6S2 / N4H5S2F1 / N5H6S2F1
GP25	Fibrous<br>crescents	0.281801	818.747	0.242473	Spearman's rank correlation rho	two.sided	Baseline vs Baseline	0.887978		Serum	NIH CI	N5H6S2 / N4H5S2F1 / N5H6S2F1	GP25 | N5H6S2 / N4H5S2F1 / N5H6S2F1
GP25	Glomerular<br>sclerosis	0.0583874	1073.44	0.812324	Spearman's rank correlation rho	two.sided	Baseline vs Baseline	0.978045		Serum	NIH CI	N5H6S2 / N4H5S2F1 / N5H6S2F1	GP25 | N5H6S2 / N4H5S2F1 / N5H6S2F1
GP25	Hyaline<br>deposits	0.0215499	948.118	0.932362	Spearman's rank correlation rho	two.sided	Baseline vs Baseline	0.978045		Serum	NIH AI	N5H6S2 / N4H5S2F1 / N5H6S2F1	GP25 | N5H6S2 / N4H5S2F1 / N5H6S2F1
GP25	Interstitial<br>fibrosis	0	1140	1	Spearman's rank correlation rho	two.sided	Baseline vs Baseline	1		Serum	NIH CI	N5H6S2 / N4H5S2F1 / N5H6S2F1	GP25 | N5H6S2 / N4H5S2F1 / N5H6S2F1
GP25	Neutrophiles/<br>Karyorrhexis	0.172399	801.946	0.493933	Spearman's rank correlation rho	two.sided	Baseline vs Baseline	0.977233		Serum	NIH AI	N5H6S2 / N4H5S2F1 / N5H6S2F1	GP25 | N5H6S2 / N4H5S2F1 / N5H6S2F1
GP25	Interstitial<br>inflammation	0.193949	781.064	0.44062	Spearman's rank correlation rho	two.sided	Baseline vs Baseline	0.957013		Serum	NIH AI	N5H6S2 / N4H5S2F1 / N5H6S2F1	GP25 | N5H6S2 / N4H5S2F1 / N5H6S2F1
GP25	Tubular<br>atrophy	-0.237171	1410.37	0.32824	Spearman's rank correlation rho	two.sided	Baseline vs Baseline	0.943916		Serum	NIH CI	N5H6S2 / N4H5S2F1 / N5H6S2F1	GP25 | N5H6S2 / N4H5S2F1 / N5H6S2F1
GP26	Cellular/Fibrocellular<br>crescents	0.129299	843.709	0.609111	Spearman's rank correlation rho	two.sided	Baseline vs Baseline	0.978045		Serum	NIH AI	N5H6S2 / N5H6S2F1	GP26 | N5H6S2 / N5H6S2F1
GP26	Endocapillary<br>hypercellularity	0	969	1	Spearman's rank correlation rho	two.sided	Baseline vs Baseline	1		Serum	NIH AI	N5H6S2 / N5H6S2F1	GP26 | N5H6S2 / N5H6S2F1
GP26	Fibrinoid<br>necrosis	0.150849	822.827	0.550182	Spearman's rank correlation rho	two.sided	Baseline vs Baseline	0.977233		Serum	NIH AI	N5H6S2 / N5H6S2F1	GP26 | N5H6S2 / N5H6S2F1
GP26	Fibrous<br>crescents	0.125245	997.221	0.609431	Spearman's rank correlation rho	two.sided	Baseline vs Baseline	0.978045		Serum	NIH CI	N5H6S2 / N5H6S2F1	GP26 | N5H6S2 / N5H6S2F1
GP26	Glomerular<br>sclerosis	-0.0973124	1250.94	0.691868	Spearman's rank correlation rho	two.sided	Baseline vs Baseline	0.978045		Serum	NIH CI	N5H6S2 / N5H6S2F1	GP26 | N5H6S2 / N5H6S2F1
GP26	Hyaline<br>deposits	0.0215499	948.118	0.932362	Spearman's rank correlation rho	two.sided	Baseline vs Baseline	0.978045		Serum	NIH AI	N5H6S2 / N5H6S2F1	GP26 | N5H6S2 / N5H6S2F1
GP26	Interstitial<br>fibrosis	-0.0471405	1193.74	0.848027	Spearman's rank correlation rho	two.sided	Baseline vs Baseline	0.978045		Serum	NIH CI	N5H6S2 / N5H6S2F1	GP26 | N5H6S2 / N5H6S2F1
GP26	Neutrophiles/<br>Karyorrhexis	0.517197	467.837	0.0279461	Spearman's rank correlation rho	two.sided	Baseline vs Baseline	0.362486	*	Serum	NIH AI	N5H6S2 / N5H6S2F1	GP26 | N5H6S2 / N5H6S2F1
GP26	Interstitial<br>inflammation	0.237048	739.3	0.343585	Spearman's rank correlation rho	two.sided	Baseline vs Baseline	0.943916		Serum	NIH AI	N5H6S2 / N5H6S2F1	GP26 | N5H6S2 / N5H6S2F1
GP26	Tubular<br>atrophy	-0.263523	1440.42	0.275668	Spearman's rank correlation rho	two.sided	Baseline vs Baseline	0.910042		Serum	NIH CI	N5H6S2 / N5H6S2F1	GP26 | N5H6S2 / N5H6S2F1
GP27	Cellular/Fibrocellular<br>crescents	0.301698	676.655	0.223716	Spearman's rank correlation rho	two.sided	Baseline vs Baseline	0.882858		Serum	NIH AI	N5H6S2F1 / N5H6S3	GP27 | N5H6S2F1 / N5H6S3
GP27	Endocapillary<br>hypercellularity	0.360598	619.58	0.141549	Spearman's rank correlation rho	two.sided	Baseline vs Baseline	0.786382		Serum	NIH AI	N5H6S2F1 / N5H6S3	GP27 | N5H6S2F1 / N5H6S3
GP27	Fibrinoid<br>necrosis	0.560296	426.073	0.015586	Spearman's rank correlation rho	two.sided	Baseline vs Baseline	0.31436	*	Serum	NIH AI	N5H6S2F1 / N5H6S3	GP27 | N5H6S2F1 / N5H6S3
GP27	Fibrous<br>crescents	0.0313112	1104.31	0.898745	Spearman's rank correlation rho	two.sided	Baseline vs Baseline	0.978045		Serum	NIH CI	N5H6S2F1 / N5H6S3	GP27 | N5H6S2F1 / N5H6S3
GP27	Glomerular<br>sclerosis	0.136237	984.689	0.57812	Spearman's rank correlation rho	two.sided	Baseline vs Baseline	0.978045		Serum	NIH CI	N5H6S2F1 / N5H6S3	GP27 | N5H6S2F1 / N5H6S3
GP27	Hyaline<br>deposits	0.280148	697.536	0.260177	Spearman's rank correlation rho	two.sided	Baseline vs Baseline	0.887978		Serum	NIH AI	N5H6S2F1 / N5H6S3	GP27 | N5H6S2F1 / N5H6S3
GP27	Interstitial<br>fibrosis	0.235702	871.299	0.331333	Spearman's rank correlation rho	two.sided	Baseline vs Baseline	0.943916		Serum	NIH CI	N5H6S2F1 / N5H6S3	GP27 | N5H6S2F1 / N5H6S3
GP27	Neutrophiles/<br>Karyorrhexis	0.517197	467.837	0.0279461	Spearman's rank correlation rho	two.sided	Baseline vs Baseline	0.362486	*	Serum	NIH AI	N5H6S2F1 / N5H6S3	GP27 | N5H6S2F1 / N5H6S3
GP27	Interstitial<br>inflammation	0.237048	739.3	0.343585	Spearman's rank correlation rho	two.sided	Baseline vs Baseline	0.943916		Serum	NIH AI	N5H6S2F1 / N5H6S3	GP27 | N5H6S2F1 / N5H6S3
GP27	Tubular<br>atrophy	0.0527046	1079.92	0.830324	Spearman's rank correlation rho	two.sided	Baseline vs Baseline	0.978045		Serum	NIH CI	N5H6S2F1 / N5H6S3	GP27 | N5H6S2F1 / N5H6S3
GP32	Cellular/Fibrocellular<br>crescents	0.258598	718.418	0.30014	Spearman's rank correlation rho	two.sided	Baseline vs Baseline	0.910042		Serum	NIH AI	N5H6S3	GP32 | N5H6S3
GP32	Endocapillary<br>hypercellularity	0.103028	869.166	0.684143	Spearman's rank correlation rho	two.sided	Baseline vs Baseline	0.978045		Serum	NIH AI	N5H6S3	GP32 | N5H6S3
GP32	Fibrinoid<br>necrosis	0.323248	655.773	0.190728	Spearman's rank correlation rho	two.sided	Baseline vs Baseline	0.83754		Serum	NIH AI	N5H6S3	GP32 | N5H6S3
GP32	Fibrous<br>crescents	0.156556	961.526	0.52214	Spearman's rank correlation rho	two.sided	Baseline vs Baseline	0.977233		Serum	NIH CI	N5H6S3	GP32 | N5H6S3
GP32	Glomerular<br>sclerosis	-0.0778499	1228.75	0.751408	Spearman's rank correlation rho	two.sided	Baseline vs Baseline	0.978045		Serum	NIH CI	N5H6S3	GP32 | N5H6S3
GP32	Hyaline<br>deposits	0.150849	822.827	0.550182	Spearman's rank correlation rho	two.sided	Baseline vs Baseline	0.977233		Serum	NIH AI	N5H6S3	GP32 | N5H6S3
GP32	Interstitial<br>fibrosis	0.0707107	1059.39	0.77361	Spearman's rank correlation rho	two.sided	Baseline vs Baseline	0.978045		Serum	NIH CI	N5H6S3	GP32 | N5H6S3
GP32	Neutrophiles/<br>Karyorrhexis	0.624946	363.428	0.00555306	Spearman's rank correlation rho	two.sided	Baseline vs Baseline	0.231377	*	Serum	NIH AI	N5H6S3	GP32 | N5H6S3
GP32	Interstitial<br>inflammation	0.172399	801.946	0.493933	Spearman's rank correlation rho	two.sided	Baseline vs Baseline	0.977233		Serum	NIH AI	N5H6S3	GP32 | N5H6S3
GP32	Tubular<br>atrophy	-0.131762	1290.21	0.590785	Spearman's rank correlation rho	two.sided	Baseline vs Baseline	0.978045		Serum	NIH CI	N5H6S3	GP32 | N5H6S3
GP33	Cellular/Fibrocellular<br>crescents	0.258598	718.418	0.30014	Spearman's rank correlation rho	two.sided	Baseline vs Baseline	0.910042		Serum	NIH AI	N5H6S3F1	GP33 | N5H6S3F1
GP33	Endocapillary<br>hypercellularity	0.334841	644.539	0.174394	Spearman's rank correlation rho	two.sided	Baseline vs Baseline	0.83754		Serum	NIH AI	N5H6S3F1	GP33 | N5H6S3F1
GP33	Fibrinoid<br>necrosis	0.517197	467.837	0.0279461	Spearman's rank correlation rho	two.sided	Baseline vs Baseline	0.362486	*	Serum	NIH AI	N5H6S3F1	GP33 | N5H6S3F1
GP33	Fibrous<br>crescents	0.0626224	1068.61	0.798968	Spearman's rank correlation rho	two.sided	Baseline vs Baseline	0.978045		Serum	NIH CI	N5H6S3F1	GP33 | N5H6S3F1
GP33	Glomerular<br>sclerosis	0.0973124	1029.06	0.691868	Spearman's rank correlation rho	two.sided	Baseline vs Baseline	0.978045		Serum	NIH CI	N5H6S3F1	GP33 | N5H6S3F1
GP33	Hyaline<br>deposits	0.237048	739.3	0.343585	Spearman's rank correlation rho	two.sided	Baseline vs Baseline	0.943916		Serum	NIH AI	N5H6S3F1	GP33 | N5H6S3F1
GP33	Interstitial<br>fibrosis	0.141421	978.78	0.563597	Spearman's rank correlation rho	two.sided	Baseline vs Baseline	0.978045		Serum	NIH CI	N5H6S3F1	GP33 | N5H6S3F1
GP33	Neutrophiles/<br>Karyorrhexis	0.517197	467.837	0.0279461	Spearman's rank correlation rho	two.sided	Baseline vs Baseline	0.362486	*	Serum	NIH AI	N5H6S3F1	GP33 | N5H6S3F1
GP33	Interstitial<br>inflammation	0.129299	843.709	0.609111	Spearman's rank correlation rho	two.sided	Baseline vs Baseline	0.978045		Serum	NIH AI	N5H6S3F1	GP33 | N5H6S3F1
GP33	Tubular<br>atrophy	-0.0527046	1200.08	0.830324	Spearman's rank correlation rho	two.sided	Baseline vs Baseline	0.978045		Serum	NIH CI	N5H6S3F1	GP33 | N5H6S3F1
GP34	Cellular/Fibrocellular<br>crescents	0.215499	760.182	0.39045	Spearman's rank correlation rho	two.sided	Baseline vs Baseline	0.952316		Serum	NIH AI	N5H6S3F1 / N6H7S3	GP34 | N5H6S3F1 / N6H7S3
GP34	Endocapillary<br>hypercellularity	0.25757	719.415	0.302134	Spearman's rank correlation rho	two.sided	Baseline vs Baseline	0.910042		Serum	NIH AI	N5H6S3F1 / N6H7S3	GP34 | N5H6S3F1 / N6H7S3
GP34	Fibrinoid<br>necrosis	0.323248	655.773	0.190728	Spearman's rank correlation rho	two.sided	Baseline vs Baseline	0.83754		Serum	NIH AI	N5H6S3F1 / N6H7S3	GP34 | N5H6S3F1 / N6H7S3
GP34	Fibrous<br>crescents	0.25049	854.442	0.300976	Spearman's rank correlation rho	two.sided	Baseline vs Baseline	0.910042		Serum	NIH CI	N5H6S3F1 / N6H7S3	GP34 | N5H6S3F1 / N6H7S3
GP34	Glomerular<br>sclerosis	0.0389249	1095.63	0.874291	Spearman's rank correlation rho	two.sided	Baseline vs Baseline	0.978045		Serum	NIH CI	N5H6S3F1 / N6H7S3	GP34 | N5H6S3F1 / N6H7S3
GP34	Hyaline<br>deposits	0.0646496	906.355	0.798831	Spearman's rank correlation rho	two.sided	Baseline vs Baseline	0.978045		Serum	NIH AI	N5H6S3F1 / N6H7S3	GP34 | N5H6S3F1 / N6H7S3
GP34	Interstitial<br>fibrosis	0.0235702	1113.13	0.923697	Spearman's rank correlation rho	two.sided	Baseline vs Baseline	0.978045		Serum	NIH CI	N5H6S3F1 / N6H7S3	GP34 | N5H6S3F1 / N6H7S3
GP34	Neutrophiles/<br>Karyorrhexis	0.560296	426.073	0.015586	Spearman's rank correlation rho	two.sided	Baseline vs Baseline	0.31436	*	Serum	NIH AI	N5H6S3F1 / N6H7S3	GP34 | N5H6S3F1 / N6H7S3
GP34	Interstitial<br>inflammation	0.193949	781.064	0.44062	Spearman's rank correlation rho	two.sided	Baseline vs Baseline	0.957013		Serum	NIH AI	N5H6S3F1 / N6H7S3	GP34 | N5H6S3F1 / N6H7S3
GP34	Tubular<br>atrophy	-0.158114	1320.25	0.517956	Spearman's rank correlation rho	two.sided	Baseline vs Baseline	0.977233		Serum	NIH CI	N5H6S3F1 / N6H7S3	GP34 | N5H6S3F1 / N6H7S3
GP35	Cellular/Fibrocellular<br>crescents	0.215499	760.182	0.39045	Spearman's rank correlation rho	two.sided	Baseline vs Baseline	0.952316		Serum	NIH AI	N5H6S3F2 / N6H7S3F1	GP35 | N5H6S3F2 / N6H7S3F1
GP35	Endocapillary<br>hypercellularity	0.360598	619.58	0.141549	Spearman's rank correlation rho	two.sided	Baseline vs Baseline	0.786382		Serum	NIH AI	N5H6S3F2 / N6H7S3F1	GP35 | N5H6S3F2 / N6H7S3F1
GP35	Fibrinoid<br>necrosis	0.495647	488.718	0.036463	Spearman's rank correlation rho	two.sided	Baseline vs Baseline	0.396336	*	Serum	NIH AI	N5H6S3F2 / N6H7S3F1	GP35 | N5H6S3F2 / N6H7S3F1
GP35	Fibrous<br>crescents	0.0939336	1032.92	0.702092	Spearman's rank correlation rho	two.sided	Baseline vs Baseline	0.978045		Serum	NIH CI	N5H6S3F2 / N6H7S3F1	GP35 | N5H6S3F2 / N6H7S3F1
GP35	Glomerular<br>sclerosis	0.194625	918.128	0.424618	Spearman's rank correlation rho	two.sided	Baseline vs Baseline	0.957013		Serum	NIH CI	N5H6S3F2 / N6H7S3F1	GP35 | N5H6S3F2 / N6H7S3F1
GP35	Hyaline<br>deposits	0.258598	718.418	0.30014	Spearman's rank correlation rho	two.sided	Baseline vs Baseline	0.910042		Serum	NIH AI	N5H6S3F2 / N6H7S3F1	GP35 | N5H6S3F2 / N6H7S3F1
GP35	Interstitial<br>fibrosis	0.188562	925.04	0.439465	Spearman's rank correlation rho	two.sided	Baseline vs Baseline	0.957013		Serum	NIH CI	N5H6S3F2 / N6H7S3F1	GP35 | N5H6S3F2 / N6H7S3F1
GP35	Neutrophiles/<br>Karyorrhexis	0.495647	488.718	0.036463	Spearman's rank correlation rho	two.sided	Baseline vs Baseline	0.396336	*	Serum	NIH AI	N5H6S3F2 / N6H7S3F1	GP35 | N5H6S3F2 / N6H7S3F1
GP35	Interstitial<br>inflammation	0.107749	864.591	0.670425	Spearman's rank correlation rho	two.sided	Baseline vs Baseline	0.978045		Serum	NIH AI	N5H6S3F2 / N6H7S3F1	GP35 | N5H6S3F2 / N6H7S3F1
GP35	Tubular<br>atrophy	0	1140	1	Spearman's rank correlation rho	two.sided	Baseline vs Baseline	1		Serum	NIH CI	N5H6S3F2 / N6H7S3F1	GP35 | N5H6S3F2 / N6H7S3F1
GP36	Cellular/Fibrocellular<br>crescents	-0.0861994	1052.53	0.733787	Spearman's rank correlation rho	two.sided	Baseline vs Baseline	0.978045		Serum	NIH AI	N6H7S3 / N6H7S3F1	GP36 | N6H7S3 / N6H7S3F1
GP36	Endocapillary<br>hypercellularity	0.051514	919.083	0.839136	Spearman's rank correlation rho	two.sided	Baseline vs Baseline	0.978045		Serum	NIH AI	N6H7S3 / N6H7S3F1	GP36 | N6H7S3 / N6H7S3F1
GP36	Fibrinoid<br>necrosis	0.323248	655.773	0.190728	Spearman's rank correlation rho	two.sided	Baseline vs Baseline	0.83754		Serum	NIH AI	N6H7S3 / N6H7S3F1	GP36 | N6H7S3 / N6H7S3F1
GP36	Fibrous<br>crescents	0.219179	890.137	0.367296	Spearman's rank correlation rho	two.sided	Baseline vs Baseline	0.952316		Serum	NIH CI	N6H7S3 / N6H7S3F1	GP36 | N6H7S3 / N6H7S3F1
GP36	Glomerular<br>sclerosis	-0.0973124	1250.94	0.691868	Spearman's rank correlation rho	two.sided	Baseline vs Baseline	0.978045		Serum	NIH CI	N6H7S3 / N6H7S3F1	GP36 | N6H7S3 / N6H7S3F1
GP36	Hyaline<br>deposits	-0.129299	1094.29	0.609111	Spearman's rank correlation rho	two.sided	Baseline vs Baseline	0.978045		Serum	NIH AI	N6H7S3 / N6H7S3F1	GP36 | N6H7S3 / N6H7S3F1
GP36	Interstitial<br>fibrosis	-0.282843	1462.44	0.240661	Spearman's rank correlation rho	two.sided	Baseline vs Baseline	0.887978		Serum	NIH CI	N6H7S3 / N6H7S3F1	GP36 | N6H7S3 / N6H7S3F1
GP36	Neutrophiles/<br>Karyorrhexis	0.344798	634.891	0.161141	Spearman's rank correlation rho	two.sided	Baseline vs Baseline	0.817976		Serum	NIH AI	N6H7S3 / N6H7S3F1	GP36 | N6H7S3 / N6H7S3F1
GP36	Interstitial<br>inflammation	-0.0215499	989.882	0.932362	Spearman's rank correlation rho	two.sided	Baseline vs Baseline	0.978045		Serum	NIH AI	N6H7S3 / N6H7S3F1	GP36 | N6H7S3 / N6H7S3F1
GP36	Tubular<br>atrophy	-0.527046	1740.83	0.0204118	Spearman's rank correlation rho	two.sided	Baseline vs Baseline	0.31436	*	Serum	NIH CI	N6H7S3 / N6H7S3F1	GP36 | N6H7S3 / N6H7S3F1
GP38	Cellular/Fibrocellular<br>crescents	0.150849	822.827	0.550182	Spearman's rank correlation rho	two.sided	Baseline vs Baseline	0.977233		Serum	NIH AI	N6H7S4 / N6H7S4F1 / N6H7S3F1	GP38 | N6H7S4 / N6H7S4F1 / N6H7S3F1
GP38	Endocapillary<br>hypercellularity	0.231813	744.373	0.35466	Spearman's rank correlation rho	two.sided	Baseline vs Baseline	0.952316		Serum	NIH AI	N6H7S4 / N6H7S4F1 / N6H7S3F1	GP38 | N6H7S4 / N6H7S4F1 / N6H7S3F1
GP38	Fibrinoid<br>necrosis	0.366348	614.009	0.134848	Spearman's rank correlation rho	two.sided	Baseline vs Baseline	0.786382		Serum	NIH AI	N6H7S4 / N6H7S4F1 / N6H7S3F1	GP38 | N6H7S4 / N6H7S4F1 / N6H7S3F1
GP38	Fibrous<br>crescents	0.313112	783.052	0.191797	Spearman's rank correlation rho	two.sided	Baseline vs Baseline	0.83754		Serum	NIH CI	N6H7S4 / N6H7S4F1 / N6H7S3F1	GP38 | N6H7S4 / N6H7S4F1 / N6H7S3F1
GP38	Glomerular<br>sclerosis	-0.0194625	1162.19	0.936967	Spearman's rank correlation rho	two.sided	Baseline vs Baseline	0.978045		Serum	NIH CI	N6H7S4 / N6H7S4F1 / N6H7S3F1	GP38 | N6H7S4 / N6H7S4F1 / N6H7S3F1
GP38	Hyaline<br>deposits	0.323248	655.773	0.190728	Spearman's rank correlation rho	two.sided	Baseline vs Baseline	0.83754		Serum	NIH AI	N6H7S4 / N6H7S4F1 / N6H7S3F1	GP38 | N6H7S4 / N6H7S4F1 / N6H7S3F1
GP38	Interstitial<br>fibrosis	-0.0235702	1166.87	0.923697	Spearman's rank correlation rho	two.sided	Baseline vs Baseline	0.978045		Serum	NIH CI	N6H7S4 / N6H7S4F1 / N6H7S3F1	GP38 | N6H7S4 / N6H7S4F1 / N6H7S3F1
GP38	Neutrophiles/<br>Karyorrhexis	0.538746	446.955	0.0210621	Spearman's rank correlation rho	two.sided	Baseline vs Baseline	0.31436	*	Serum	NIH AI	N6H7S4 / N6H7S4F1 / N6H7S3F1	GP38 | N6H7S4 / N6H7S4F1 / N6H7S3F1
GP38	Interstitial<br>inflammation	0.0646496	906.355	0.798831	Spearman's rank correlation rho	two.sided	Baseline vs Baseline	0.978045		Serum	NIH AI	N6H7S4 / N6H7S4F1 / N6H7S3F1	GP38 | N6H7S4 / N6H7S4F1 / N6H7S3F1
GP38	Tubular<br>atrophy	-0.263523	1440.42	0.275668	Spearman's rank correlation rho	two.sided	Baseline vs Baseline	0.910042		Serum	NIH CI	N6H7S4 / N6H7S4F1 / N6H7S3F1	GP38 | N6H7S4 / N6H7S4F1 / N6H7S3F1
GP39	Cellular/Fibrocellular<br>crescents	0.258598	718.418	0.30014	Spearman's rank correlation rho	two.sided	Baseline vs Baseline	0.910042		Serum	NIH AI	N6H7S4F1 / N6H7S4F2	GP39 | N6H7S4F1 / N6H7S4F2
GP39	Endocapillary<br>hypercellularity	0.566654	419.912	0.0142079	Spearman's rank correlation rho	two.sided	Baseline vs Baseline	0.31436	*	Serum	NIH AI	N6H7S4F1 / N6H7S4F2	GP39 | N6H7S4F1 / N6H7S4F2
GP39	Fibrinoid<br>necrosis	0.538746	446.955	0.0210621	Spearman's rank correlation rho	two.sided	Baseline vs Baseline	0.31436	*	Serum	NIH AI	N6H7S4F1 / N6H7S4F2	GP39 | N6H7S4F1 / N6H7S4F2
GP39	Fibrous<br>crescents	0.187867	925.831	0.441183	Spearman's rank correlation rho	two.sided	Baseline vs Baseline	0.957013		Serum	NIH CI	N6H7S4F1 / N6H7S4F2	GP39 | N6H7S4F1 / N6H7S4F2
GP39	Glomerular<br>sclerosis	0.116775	1006.88	0.634012	Spearman's rank correlation rho	two.sided	Baseline vs Baseline	0.978045		Serum	NIH CI	N6H7S4F1 / N6H7S4F2	GP39 | N6H7S4F1 / N6H7S4F2
GP39	Hyaline<br>deposits	0.344798	634.891	0.161141	Spearman's rank correlation rho	two.sided	Baseline vs Baseline	0.817976		Serum	NIH AI	N6H7S4F1 / N6H7S4F2	GP39 | N6H7S4F1 / N6H7S4F2
GP39	Interstitial<br>fibrosis	-0.0471405	1193.74	0.848027	Spearman's rank correlation rho	two.sided	Baseline vs Baseline	0.978045		Serum	NIH CI	N6H7S4F1 / N6H7S4F2	GP39 | N6H7S4F1 / N6H7S4F2
GP39	Neutrophiles/<br>Karyorrhexis	0.560296	426.073	0.015586	Spearman's rank correlation rho	two.sided	Baseline vs Baseline	0.31436	*	Serum	NIH AI	N6H7S4F1 / N6H7S4F2	GP39 | N6H7S4F1 / N6H7S4F2
GP39	Interstitial<br>inflammation	-0.0430997	1010.76	0.865162	Spearman's rank correlation rho	two.sided	Baseline vs Baseline	0.978045		Serum	NIH AI	N6H7S4F1 / N6H7S4F2	GP39 | N6H7S4F1 / N6H7S4F2
GP39	Tubular<br>atrophy	-0.237171	1410.37	0.32824	Spearman's rank correlation rho	two.sided	Baseline vs Baseline	0.943916		Serum	NIH CI	N6H7S4F1 / N6H7S4F2	GP39 | N6H7S4F1 / N6H7S4F2
GP6	Cellular/Fibrocellular<br>crescents	-0.150849	1115.17	0.550182	Spearman's rank correlation rho	two.sided	Baseline vs Baseline	0.977233		Serum	NIH AI	N5H4F1	GP6 | N5H4F1
GP6	Endocapillary<br>hypercellularity	-0.128785	1093.79	0.610547	Spearman's rank correlation rho	two.sided	Baseline vs Baseline	0.978045		Serum	NIH AI	N5H4F1	GP6 | N5H4F1
GP6	Fibrinoid<br>necrosis	-0.237048	1198.7	0.343585	Spearman's rank correlation rho	two.sided	Baseline vs Baseline	0.943916		Serum	NIH AI	N5H4F1	GP6 | N5H4F1
GP6	Fibrous<br>crescents	-0.344423	1532.64	0.148737	Spearman's rank correlation rho	two.sided	Baseline vs Baseline	0.799663		Serum	NIH CI	N5H4F1	GP6 | N5H4F1
GP6	Glomerular<br>sclerosis	0.0194625	1117.81	0.936967	Spearman's rank correlation rho	two.sided	Baseline vs Baseline	0.978045		Serum	NIH CI	N5H4F1	GP6 | N5H4F1
GP6	Hyaline<br>deposits	0.172399	801.946	0.493933	Spearman's rank correlation rho	two.sided	Baseline vs Baseline	0.977233		Serum	NIH AI	N5H4F1	GP6 | N5H4F1
GP6	Interstitial<br>fibrosis	0.0471405	1086.26	0.848027	Spearman's rank correlation rho	two.sided	Baseline vs Baseline	0.978045		Serum	NIH CI	N5H4F1	GP6 | N5H4F1
GP6	Neutrophiles/<br>Karyorrhexis	-0.409447	1365.75	0.0915386	Spearman's rank correlation rho	two.sided	Baseline vs Baseline	0.68826		Serum	NIH AI	N5H4F1	GP6 | N5H4F1
GP6	Interstitial<br>inflammation	-0.172399	1136.05	0.493933	Spearman's rank correlation rho	two.sided	Baseline vs Baseline	0.977233		Serum	NIH AI	N5H4F1	GP6 | N5H4F1
GP6	Tubular<br>atrophy	0.158114	959.75	0.517956	Spearman's rank correlation rho	two.sided	Baseline vs Baseline	0.977233		Serum	NIH CI	N5H4F1	GP6 | N5H4F1
GP9	Cellular/Fibrocellular<br>crescents	-0.495647	1449.28	0.036463	Spearman's rank correlation rho	two.sided	Baseline vs Baseline	0.396336	*	Serum	NIH AI	N5H5	GP9 | N5H5
GP9	Endocapillary<br>hypercellularity	-0.077271	1043.88	0.760554	Spearman's rank correlation rho	two.sided	Baseline vs Baseline	0.978045		Serum	NIH AI	N5H5	GP9 | N5H5
GP9	Fibrinoid<br>necrosis	-0.560296	1511.93	0.015586	Spearman's rank correlation rho	two.sided	Baseline vs Baseline	0.31436	*	Serum	NIH AI	N5H5	GP9 | N5H5
GP9	Fibrous<br>crescents	-0.281801	1461.25	0.242473	Spearman's rank correlation rho	two.sided	Baseline vs Baseline	0.887978		Serum	NIH CI	N5H5	GP9 | N5H5
GP9	Glomerular<br>sclerosis	0.136237	984.689	0.57812	Spearman's rank correlation rho	two.sided	Baseline vs Baseline	0.978045		Serum	NIH CI	N5H5	GP9 | N5H5
GP9	Hyaline<br>deposits	-0.215499	1177.82	0.39045	Spearman's rank correlation rho	two.sided	Baseline vs Baseline	0.952316		Serum	NIH AI	N5H5	GP9 | N5H5
GP9	Interstitial<br>fibrosis	0.188562	925.04	0.439465	Spearman's rank correlation rho	two.sided	Baseline vs Baseline	0.957013		Serum	NIH CI	N5H5	GP9 | N5H5
GP9	Neutrophiles/<br>Karyorrhexis	-0.0646496	1031.65	0.798831	Spearman's rank correlation rho	two.sided	Baseline vs Baseline	0.978045		Serum	NIH AI	N5H5	GP9 | N5H5
GP9	Interstitial<br>inflammation	-0.0646496	1031.65	0.798831	Spearman's rank correlation rho	two.sided	Baseline vs Baseline	0.978045		Serum	NIH AI	N5H5	GP9 | N5H5
GP9	Tubular<br>atrophy	0.395285	689.375	0.0939229	Spearman's rank correlation rho	two.sided	Baseline vs Baseline	0.700917		Serum	NIH CI	N5H5	GP9 | N5H5
HB	Cellular/Fibrocellular<br>crescents	0.258598	718.418	0.30014	Spearman's rank correlation rho	two.sided	Baseline vs Baseline	0.910042		Serum	NIH AI	HB	HB | HB
HB	Endocapillary<br>hypercellularity	0.309084	669.498	0.212021	Spearman's rank correlation rho	two.sided	Baseline vs Baseline	0.882858		Serum	NIH AI	HB	HB | HB
HB	Fibrinoid<br>necrosis	0.452547	530.482	0.0593303	Spearman's rank correlation rho	two.sided	Baseline vs Baseline	0.535149		Serum	NIH AI	HB	HB | HB
HB	Fibrous<br>crescents	0.187867	925.831	0.441183	Spearman's rank correlation rho	two.sided	Baseline vs Baseline	0.957013		Serum	NIH CI	HB	HB | HB
HB	Glomerular<br>sclerosis	-0.0194625	1162.19	0.936967	Spearman's rank correlation rho	two.sided	Baseline vs Baseline	0.978045		Serum	NIH CI	HB	HB | HB
HB	Hyaline<br>deposits	0.193949	781.064	0.44062	Spearman's rank correlation rho	two.sided	Baseline vs Baseline	0.957013		Serum	NIH AI	HB	HB | HB
HB	Interstitial<br>fibrosis	-0.0471405	1193.74	0.848027	Spearman's rank correlation rho	two.sided	Baseline vs Baseline	0.978045		Serum	NIH CI	HB	HB | HB
HB	Neutrophiles/<br>Karyorrhexis	0.646496	342.546	0.0037414	Spearman's rank correlation rho	two.sided	Baseline vs Baseline	0.196394	*	Serum	NIH AI	HB	HB | HB
HB	Interstitial<br>inflammation	0.193949	781.064	0.44062	Spearman's rank correlation rho	two.sided	Baseline vs Baseline	0.957013		Serum	NIH AI	HB	HB | HB
HB	Tubular<br>atrophy	-0.289875	1470.46	0.22866	Spearman's rank correlation rho	two.sided	Baseline vs Baseline	0.882858		Serum	NIH CI	HB	HB | HB
HM	Cellular/Fibrocellular<br>crescents	-0.172399	1136.05	0.493933	Spearman's rank correlation rho	two.sided	Baseline vs Baseline	0.977233		Serum	NIH AI	HM	HM | HM
HM	Endocapillary<br>hypercellularity	0.025757	944.041	0.919194	Spearman's rank correlation rho	two.sided	Baseline vs Baseline	0.978045		Serum	NIH AI	HM	HM | HM
HM	Fibrinoid<br>necrosis	-0.280148	1240.46	0.260177	Spearman's rank correlation rho	two.sided	Baseline vs Baseline	0.887978		Serum	NIH AI	HM	HM | HM
HM	Fibrous<br>crescents	-0.375735	1568.34	0.112891	Spearman's rank correlation rho	two.sided	Baseline vs Baseline	0.730712		Serum	NIH CI	HM	HM | HM
HM	Glomerular<br>sclerosis	-0.0194625	1162.19	0.936967	Spearman's rank correlation rho	two.sided	Baseline vs Baseline	0.978045		Serum	NIH CI	HM	HM | HM
HM	Hyaline<br>deposits	-0.581846	1532.81	0.0113048	Spearman's rank correlation rho	two.sided	Baseline vs Baseline	0.313246	*	Serum	NIH AI	HM	HM | HM
HM	Interstitial<br>fibrosis	-0.259272	1435.57	0.283772	Spearman's rank correlation rho	two.sided	Baseline vs Baseline	0.910042		Serum	NIH CI	HM	HM | HM
HM	Neutrophiles/<br>Karyorrhexis	-0.344798	1303.11	0.161141	Spearman's rank correlation rho	two.sided	Baseline vs Baseline	0.817976		Serum	NIH AI	HM	HM | HM
HM	Interstitial<br>inflammation	-0.344798	1303.11	0.161141	Spearman's rank correlation rho	two.sided	Baseline vs Baseline	0.817976		Serum	NIH AI	HM	HM | HM
HM	Tubular<br>atrophy	-0.105409	1260.17	0.667577	Spearman's rank correlation rho	two.sided	Baseline vs Baseline	0.978045		Serum	NIH CI	HM	HM | HM
LB	Cellular/Fibrocellular<br>crescents	-0.215499	1177.82	0.39045	Spearman's rank correlation rho	two.sided	Baseline vs Baseline	0.952316		Serum	NIH AI	LB	LB | LB
LB	Endocapillary<br>hypercellularity	-0.25757	1218.59	0.302134	Spearman's rank correlation rho	two.sided	Baseline vs Baseline	0.910042		Serum	NIH AI	LB	LB | LB
LB	Fibrinoid<br>necrosis	-0.452547	1407.52	0.0593303	Spearman's rank correlation rho	two.sided	Baseline vs Baseline	0.535149		Serum	NIH AI	LB	LB | LB
LB	Fibrous<br>crescents	-0.156556	1318.47	0.52214	Spearman's rank correlation rho	two.sided	Baseline vs Baseline	0.977233		Serum	NIH CI	LB	LB | LB
LB	Glomerular<br>sclerosis	0.0583874	1073.44	0.812324	Spearman's rank correlation rho	two.sided	Baseline vs Baseline	0.978045		Serum	NIH CI	LB	LB | LB
LB	Hyaline<br>deposits	-0.0861994	1052.53	0.733787	Spearman's rank correlation rho	two.sided	Baseline vs Baseline	0.978045		Serum	NIH AI	LB	LB | LB
LB	Interstitial<br>fibrosis	0.0471405	1086.26	0.848027	Spearman's rank correlation rho	two.sided	Baseline vs Baseline	0.978045		Serum	NIH CI	LB	LB | LB
LB	Neutrophiles/<br>Karyorrhexis	-0.646496	1595.45	0.0037414	Spearman's rank correlation rho	two.sided	Baseline vs Baseline	0.196394	*	Serum	NIH AI	LB	LB | LB
LB	Interstitial<br>inflammation	-0.107749	1073.41	0.670425	Spearman's rank correlation rho	two.sided	Baseline vs Baseline	0.978045		Serum	NIH AI	LB	LB | LB
LB	Tubular<br>atrophy	0.289875	809.542	0.22866	Spearman's rank correlation rho	two.sided	Baseline vs Baseline	0.882858		Serum	NIH CI	LB	LB | LB
S3	Cellular/Fibrocellular<br>crescents	0.215499	760.182	0.39045	Spearman's rank correlation rho	two.sided	Baseline vs Baseline	0.952316		Serum	NIH AI	S3	S3 | S3
S3	Endocapillary<br>hypercellularity	0.25757	719.415	0.302134	Spearman's rank correlation rho	two.sided	Baseline vs Baseline	0.910042		Serum	NIH AI	S3	S3 | S3
S3	Fibrinoid<br>necrosis	0.474097	509.6	0.0468456	Spearman's rank correlation rho	two.sided	Baseline vs Baseline	0.473885	*	Serum	NIH AI	S3	S3 | S3
S3	Fibrous<br>crescents	0.125245	997.221	0.609431	Spearman's rank correlation rho	two.sided	Baseline vs Baseline	0.978045		Serum	NIH CI	S3	S3 | S3
S3	Glomerular<br>sclerosis	-0.0389249	1184.37	0.874291	Spearman's rank correlation rho	two.sided	Baseline vs Baseline	0.978045		Serum	NIH CI	S3	S3 | S3
S3	Hyaline<br>deposits	0.107749	864.591	0.670425	Spearman's rank correlation rho	two.sided	Baseline vs Baseline	0.978045		Serum	NIH AI	S3	S3 | S3
S3	Interstitial<br>fibrosis	-0.0471405	1193.74	0.848027	Spearman's rank correlation rho	two.sided	Baseline vs Baseline	0.978045		Serum	NIH CI	S3	S3 | S3
S3	Neutrophiles/<br>Karyorrhexis	0.624946	363.428	0.00555306	Spearman's rank correlation rho	two.sided	Baseline vs Baseline	0.231377	*	Serum	NIH AI	S3	S3 | S3
S3	Interstitial<br>inflammation	0.150849	822.827	0.550182	Spearman's rank correlation rho	two.sided	Baseline vs Baseline	0.977233		Serum	NIH AI	S3	S3 | S3
S3	Tubular<br>atrophy	-0.289875	1470.46	0.22866	Spearman's rank correlation rho	two.sided	Baseline vs Baseline	0.882858		Serum	NIH CI	S3	S3 | S3
S4	Cellular/Fibrocellular<br>crescents	0.215499	760.182	0.39045	Spearman's rank correlation rho	two.sided	Baseline vs Baseline	0.952316		Serum	NIH AI	S4	S4 | S4
S4	Endocapillary<br>hypercellularity	0.360598	619.58	0.141549	Spearman's rank correlation rho	two.sided	Baseline vs Baseline	0.786382		Serum	NIH AI	S4	S4 | S4
S4	Fibrinoid<br>necrosis	0.452547	530.482	0.0593303	Spearman's rank correlation rho	two.sided	Baseline vs Baseline	0.535149		Serum	NIH AI	S4	S4 | S4
S4	Fibrous<br>crescents	0.281801	818.747	0.242473	Spearman's rank correlation rho	two.sided	Baseline vs Baseline	0.887978		Serum	NIH CI	S4	S4 | S4
S4	Glomerular<br>sclerosis	0.0194625	1117.81	0.936967	Spearman's rank correlation rho	two.sided	Baseline vs Baseline	0.978045		Serum	NIH CI	S4	S4 | S4
S4	Hyaline<br>deposits	0.366348	614.009	0.134848	Spearman's rank correlation rho	two.sided	Baseline vs Baseline	0.786382		Serum	NIH AI	S4	S4 | S4
S4	Interstitial<br>fibrosis	-0.0235702	1166.87	0.923697	Spearman's rank correlation rho	two.sided	Baseline vs Baseline	0.978045		Serum	NIH CI	S4	S4 | S4
S4	Neutrophiles/<br>Karyorrhexis	0.603396	384.309	0.00802056	Spearman's rank correlation rho	two.sided	Baseline vs Baseline	0.276571	*	Serum	NIH AI	S4	S4 | S4
S4	Interstitial<br>inflammation	0.0430997	927.236	0.865162	Spearman's rank correlation rho	two.sided	Baseline vs Baseline	0.978045		Serum	NIH AI	S4	S4 | S4
S4	Tubular<br>atrophy	-0.237171	1410.37	0.32824	Spearman's rank correlation rho	two.sided	Baseline vs Baseline	0.943916		Serum	NIH CI	S4	S4 | S4
IIIORM1N6H7S3	Cellular/Fibrocellular<br>crescents	0.283473	584.686	0.270211	Spearman's rank correlation rho	two.sided	Month 12 vs Month 12	0.83219		AGP	NIH AI	N6H7S3	IIIORM1N6H7S3 | N6H7S3
IIIORM1N6H7S3	Endocapillary<br>hypercellularity	0.144338	698.221	0.580471	Spearman's rank correlation rho	two.sided	Month 12 vs Month 12	0.913865		AGP	NIH AI	N6H7S3	IIIORM1N6H7S3 | N6H7S3
IIIORM1N6H7S3	Fibrinoid<br>necrosis	0.408248	482.869	0.103771	Spearman's rank correlation rho	two.sided	Month 12 vs Month 12	0.691806		AGP	NIH AI	N6H7S3	IIIORM1N6H7S3 | N6H7S3
IIIORM1N6H7S3	Fibrous<br>crescents	0.440959	456.178	0.076439	Spearman's rank correlation rho	two.sided	Month 12 vs Month 12	0.691806		AGP	NIH CI	N6H7S3	IIIORM1N6H7S3 | N6H7S3
IIIORM1N6H7S3	Glomerular<br>sclerosis	0.146385	696.55	0.575055	Spearman's rank correlation rho	two.sided	Month 12 vs Month 12	0.913865		AGP	NIH CI	N6H7S3	IIIORM1N6H7S3 | N6H7S3
IIIORM1N6H7S3	Hyaline<br>deposits				Spearman's rank correlation rho	two.sided	Month 12 vs Month 12			AGP	NIH AI	N6H7S3	IIIORM1N6H7S3 | N6H7S3
IIIORM1N6H7S3	Interstitial<br>fibrosis	0.0566139	769.803	0.82913	Spearman's rank correlation rho	two.sided	Month 12 vs Month 12	0.970725		AGP	NIH CI	N6H7S3	IIIORM1N6H7S3 | N6H7S3
IIIORM1N6H7S3	Neutrophiles/<br>Karyorrhexis	0.521749	390.253	0.0317039	Spearman's rank correlation rho	two.sided	Month 12 vs Month 12	0.518792	*	AGP	NIH AI	N6H7S3	IIIORM1N6H7S3 | N6H7S3
IIIORM1N6H7S3	Interstitial<br>inflammation	0.0527046	772.993	0.840782	Spearman's rank correlation rho	two.sided	Month 12 vs Month 12	0.970725		AGP	NIH AI	N6H7S3	IIIORM1N6H7S3 | N6H7S3
IIIORM1N6H7S3	Tubular<br>atrophy	0.0566139	769.803	0.82913	Spearman's rank correlation rho	two.sided	Month 12 vs Month 12	0.970725		AGP	NIH CI	N6H7S3	IIIORM1N6H7S3 | N6H7S3
IIIORM1N6H7S3F1	Cellular/Fibrocellular<br>crescents	-0.125988	918.806	0.629932	Spearman's rank correlation rho	two.sided	Month 12 vs Month 12	0.93236		AGP	NIH AI	N6H7S3F1	IIIORM1N6H7S3F1 | N6H7S3F1
IIIORM1N6H7S3F1	Endocapillary<br>hypercellularity	0.168394	678.591	0.518241	Spearman's rank correlation rho	two.sided	Month 12 vs Month 12	0.91097		AGP	NIH AI	N6H7S3F1	IIIORM1N6H7S3F1 | N6H7S3F1
IIIORM1N6H7S3F1	Fibrinoid<br>necrosis	0	816	1	Spearman's rank correlation rho	two.sided	Month 12 vs Month 12	1		AGP	NIH AI	N6H7S3F1	IIIORM1N6H7S3F1 | N6H7S3F1
IIIORM1N6H7S3F1	Fibrous<br>crescents	-0.188982	970.21	0.467576	Spearman's rank correlation rho	two.sided	Month 12 vs Month 12	0.887803		AGP	NIH CI	N6H7S3F1	IIIORM1N6H7S3F1 | N6H7S3F1
IIIORM1N6H7S3F1	Glomerular<br>sclerosis	0.29277	577.1	0.254125	Spearman's rank correlation rho	two.sided	Month 12 vs Month 12	0.83219		AGP	NIH CI	N6H7S3F1	IIIORM1N6H7S3F1 | N6H7S3F1
IIIORM1N6H7S3F1	Hyaline<br>deposits				Spearman's rank correlation rho	two.sided	Month 12 vs Month 12			AGP	NIH AI	N6H7S3F1	IIIORM1N6H7S3F1 | N6H7S3F1
IIIORM1N6H7S3F1	Interstitial<br>fibrosis	0.0566139	769.803	0.82913	Spearman's rank correlation rho	two.sided	Month 12 vs Month 12	0.970725		AGP	NIH CI	N6H7S3F1	IIIORM1N6H7S3F1 | N6H7S3F1
IIIORM1N6H7S3F1	Neutrophiles/<br>Karyorrhexis	-0.186339	968.053	0.473939	Spearman's rank correlation rho	two.sided	Month 12 vs Month 12	0.887889		AGP	NIH AI	N6H7S3F1	IIIORM1N6H7S3F1 | N6H7S3F1
IIIORM1N6H7S3F1	Interstitial<br>inflammation	0.158114	686.979	0.544451	Spearman's rank correlation rho	two.sided	Month 12 vs Month 12	0.913865		AGP	NIH AI	N6H7S3F1	IIIORM1N6H7S3F1 | N6H7S3F1
IIIORM1N6H7S3F1	Tubular<br>atrophy	0.0566139	769.803	0.82913	Spearman's rank correlation rho	two.sided	Month 12 vs Month 12	0.970725		AGP	NIH CI	N6H7S3F1	IIIORM1N6H7S3F1 | N6H7S3F1
IIIORM1N7H8S4	Cellular/Fibrocellular<br>crescents	0.0944911	738.895	0.718301	Spearman's rank correlation rho	two.sided	Month 12 vs Month 12	0.957735		AGP	NIH AI	N7H8S4	IIIORM1N7H8S4 | N7H8S4
IIIORM1N7H8S4	Endocapillary<br>hypercellularity	-0.168394	953.409	0.518241	Spearman's rank correlation rho	two.sided	Month 12 vs Month 12	0.91097		AGP	NIH AI	N7H8S4	IIIORM1N7H8S4 | N7H8S4
IIIORM1N7H8S4	Fibrinoid<br>necrosis	-0.204124	982.565	0.431957	Spearman's rank correlation rho	two.sided	Month 12 vs Month 12	0.887803		AGP	NIH AI	N7H8S4	IIIORM1N7H8S4 | N7H8S4
IIIORM1N7H8S4	Fibrous<br>crescents	-0.188982	970.21	0.467576	Spearman's rank correlation rho	two.sided	Month 12 vs Month 12	0.887803		AGP	NIH CI	N7H8S4	IIIORM1N7H8S4 | N7H8S4
IIIORM1N7H8S4	Glomerular<br>sclerosis	-0.414758	1154.44	0.0978476	Spearman's rank correlation rho	two.sided	Month 12 vs Month 12	0.691806		AGP	NIH CI	N7H8S4	IIIORM1N7H8S4 | N7H8S4
IIIORM1N7H8S4	Hyaline<br>deposits				Spearman's rank correlation rho	two.sided	Month 12 vs Month 12			AGP	NIH AI	N7H8S4	IIIORM1N7H8S4 | N7H8S4
IIIORM1N7H8S4	Interstitial<br>fibrosis	0.113228	723.606	0.665243	Spearman's rank correlation rho	two.sided	Month 12 vs Month 12	0.93236		AGP	NIH CI	N7H8S4	IIIORM1N7H8S4 | N7H8S4
IIIORM1N7H8S4	Neutrophiles/<br>Karyorrhexis	-0.260875	1028.87	0.311855	Spearman's rank correlation rho	two.sided	Month 12 vs Month 12	0.835242		AGP	NIH AI	N7H8S4	IIIORM1N7H8S4 | N7H8S4
IIIORM1N7H8S4	Interstitial<br>inflammation	-0.0263523	837.503	0.920032	Spearman's rank correlation rho	two.sided	Month 12 vs Month 12	0.970725		AGP	NIH AI	N7H8S4	IIIORM1N7H8S4 | N7H8S4
IIIORM1N7H8S4	Tubular<br>atrophy	0.113228	723.606	0.665243	Spearman's rank correlation rho	two.sided	Month 12 vs Month 12	0.93236		AGP	NIH CI	N7H8S4	IIIORM1N7H8S4 | N7H8S4
IIORM1N4H5S1	Cellular/Fibrocellular<br>crescents	-0.283473	1047.31	0.270211	Spearman's rank correlation rho	two.sided	Month 12 vs Month 12	0.83219		AGP	NIH AI	N4H5S1	IIORM1N4H5S1 | N4H5S1
IIORM1N4H5S1	Endocapillary<br>hypercellularity	0.240563	619.701	0.352332	Spearman's rank correlation rho	two.sided	Month 12 vs Month 12	0.86479		AGP	NIH AI	N4H5S1	IIORM1N4H5S1 | N4H5S1
IIORM1N4H5S1	Fibrinoid<br>necrosis	-0.153093	940.924	0.557462	Spearman's rank correlation rho	two.sided	Month 12 vs Month 12	0.913865		AGP	NIH AI	N4H5S1	IIORM1N4H5S1 | N4H5S1
IIORM1N4H5S1	Fibrous<br>crescents	0.0629941	764.597	0.810187	Spearman's rank correlation rho	two.sided	Month 12 vs Month 12	0.970725		AGP	NIH CI	N4H5S1	IIORM1N4H5S1 | N4H5S1
IIORM1N4H5S1	Glomerular<br>sclerosis	0.48795	417.833	0.0469147	Spearman's rank correlation rho	two.sided	Month 12 vs Month 12	0.598713	*	AGP	NIH CI	N4H5S1	IIORM1N4H5S1 | N4H5S1
IIORM1N4H5S1	Hyaline<br>deposits				Spearman's rank correlation rho	two.sided	Month 12 vs Month 12			AGP	NIH AI	N4H5S1	IIORM1N4H5S1 | N4H5S1
IIORM1N4H5S1	Interstitial<br>fibrosis	0.36799	515.72	0.146149	Spearman's rank correlation rho	two.sided	Month 12 vs Month 12	0.742597		AGP	NIH CI	N4H5S1	IIORM1N4H5S1 | N4H5S1
IIORM1N4H5S1	Neutrophiles/<br>Karyorrhexis	0	816	1	Spearman's rank correlation rho	two.sided	Month 12 vs Month 12	1		AGP	NIH AI	N4H5S1	IIORM1N4H5S1 | N4H5S1
IIORM1N4H5S1	Interstitial<br>inflammation	0.500694	407.434	0.0406449	Spearman's rank correlation rho	two.sided	Month 12 vs Month 12	0.537947	*	AGP	NIH AI	N4H5S1	IIORM1N4H5S1 | N4H5S1
IIORM1N4H5S1	Tubular<br>atrophy	0.36799	515.72	0.146149	Spearman's rank correlation rho	two.sided	Month 12 vs Month 12	0.742597		AGP	NIH CI	N4H5S1	IIORM1N4H5S1 | N4H5S1
IIORM1N4H5S2	Cellular/Fibrocellular<br>crescents	-0.251976	1021.61	0.329235	Spearman's rank correlation rho	two.sided	Month 12 vs Month 12	0.835242		AGP	NIH AI	N4H5S2	IIORM1N4H5S2 | N4H5S2
IIORM1N4H5S2	Endocapillary<br>hypercellularity	-0.168394	953.409	0.518241	Spearman's rank correlation rho	two.sided	Month 12 vs Month 12	0.91097		AGP	NIH AI	N4H5S2	IIORM1N4H5S2 | N4H5S2
IIORM1N4H5S2	Fibrinoid<br>necrosis	-0.102062	899.283	0.696699	Spearman's rank correlation rho	two.sided	Month 12 vs Month 12	0.957735		AGP	NIH AI	N4H5S2	IIORM1N4H5S2 | N4H5S2
IIORM1N4H5S2	Fibrous<br>crescents	0.188982	661.79	0.467576	Spearman's rank correlation rho	two.sided	Month 12 vs Month 12	0.887803		AGP	NIH CI	N4H5S2	IIORM1N4H5S2 | N4H5S2
IIORM1N4H5S2	Glomerular<br>sclerosis	0.048795	776.183	0.852466	Spearman's rank correlation rho	two.sided	Month 12 vs Month 12	0.970725		AGP	NIH CI	N4H5S2	IIORM1N4H5S2 | N4H5S2
IIORM1N4H5S2	Hyaline<br>deposits				Spearman's rank correlation rho	two.sided	Month 12 vs Month 12			AGP	NIH AI	N4H5S2	IIORM1N4H5S2 | N4H5S2
IIORM1N4H5S2	Interstitial<br>fibrosis	0.0566139	769.803	0.82913	Spearman's rank correlation rho	two.sided	Month 12 vs Month 12	0.970725		AGP	NIH CI	N4H5S2	IIORM1N4H5S2 | N4H5S2
IIORM1N4H5S2	Neutrophiles/<br>Karyorrhexis	0.149071	694.358	0.567982	Spearman's rank correlation rho	two.sided	Month 12 vs Month 12	0.913865		AGP	NIH AI	N4H5S2	IIORM1N4H5S2 | N4H5S2
IIORM1N4H5S2	Interstitial<br>inflammation	-0.0263523	837.503	0.920032	Spearman's rank correlation rho	two.sided	Month 12 vs Month 12	0.970725		AGP	NIH AI	N4H5S2	IIORM1N4H5S2 | N4H5S2
IIORM1N4H5S2	Tubular<br>atrophy	0.0566139	769.803	0.82913	Spearman's rank correlation rho	two.sided	Month 12 vs Month 12	0.970725		AGP	NIH CI	N4H5S2	IIORM1N4H5S2 | N4H5S2
IIORM1N5H6S2	Cellular/Fibrocellular<br>crescents	-0.157485	944.508	0.546073	Spearman's rank correlation rho	two.sided	Month 12 vs Month 12	0.913865		AGP	NIH AI	N5H6S2	IIORM1N5H6S2 | N5H6S2
IIORM1N5H6S2	Endocapillary<br>hypercellularity	0	816	1	Spearman's rank correlation rho	two.sided	Month 12 vs Month 12	1		AGP	NIH AI	N5H6S2	IIORM1N5H6S2 | N5H6S2
IIORM1N5H6S2	Fibrinoid<br>necrosis	0.204124	649.435	0.431957	Spearman's rank correlation rho	two.sided	Month 12 vs Month 12	0.887803		AGP	NIH AI	N5H6S2	IIORM1N5H6S2 | N5H6S2
IIORM1N5H6S2	Fibrous<br>crescents	0.031497	790.298	0.904481	Spearman's rank correlation rho	two.sided	Month 12 vs Month 12	0.970725		AGP	NIH CI	N5H6S2	IIORM1N5H6S2 | N5H6S2
IIORM1N5H6S2	Glomerular<br>sclerosis	0.243975	616.916	0.345333	Spearman's rank correlation rho	two.sided	Month 12 vs Month 12	0.858562		AGP	NIH CI	N5H6S2	IIORM1N5H6S2 | N5H6S2
IIORM1N5H6S2	Hyaline<br>deposits				Spearman's rank correlation rho	two.sided	Month 12 vs Month 12			AGP	NIH AI	N5H6S2	IIORM1N5H6S2 | N5H6S2
IIORM1N5H6S2	Interstitial<br>fibrosis	0.36799	515.72	0.146149	Spearman's rank correlation rho	two.sided	Month 12 vs Month 12	0.742597		AGP	NIH CI	N5H6S2	IIORM1N5H6S2 | N5H6S2
IIORM1N5H6S2	Neutrophiles/<br>Karyorrhexis	0.0745356	755.179	0.776177	Spearman's rank correlation rho	two.sided	Month 12 vs Month 12	0.970725		AGP	NIH AI	N5H6S2	IIORM1N5H6S2 | N5H6S2
IIORM1N5H6S2	Interstitial<br>inflammation	0.237171	622.469	0.359368	Spearman's rank correlation rho	two.sided	Month 12 vs Month 12	0.86479		AGP	NIH AI	N5H6S2	IIORM1N5H6S2 | N5H6S2
IIORM1N5H6S2	Tubular<br>atrophy	0.36799	515.72	0.146149	Spearman's rank correlation rho	two.sided	Month 12 vs Month 12	0.742597		AGP	NIH CI	N5H6S2	IIORM1N5H6S2 | N5H6S2
IIORM1N5H6S2F1	Cellular/Fibrocellular<br>crescents	-0.031497	841.702	0.904481	Spearman's rank correlation rho	two.sided	Month 12 vs Month 12	0.970725		AGP	NIH AI	N5H6S2F1	IIORM1N5H6S2F1 | N5H6S2F1
IIORM1N5H6S2F1	Endocapillary<br>hypercellularity	0.216506	639.331	0.403914	Spearman's rank correlation rho	two.sided	Month 12 vs Month 12	0.875959		AGP	NIH AI	N5H6S2F1	IIORM1N5H6S2F1 | N5H6S2F1
IIORM1N5H6S2F1	Fibrinoid<br>necrosis	-0.153093	940.924	0.557462	Spearman's rank correlation rho	two.sided	Month 12 vs Month 12	0.913865		AGP	NIH AI	N5H6S2F1	IIORM1N5H6S2F1 | N5H6S2F1
IIORM1N5H6S2F1	Fibrous<br>crescents	0	816	1	Spearman's rank correlation rho	two.sided	Month 12 vs Month 12	1		AGP	NIH CI	N5H6S2F1	IIORM1N5H6S2F1 | N5H6S2F1
IIORM1N5H6S2F1	Glomerular<br>sclerosis	0.536745	378.016	0.0263185	Spearman's rank correlation rho	two.sided	Month 12 vs Month 12	0.454307	*	AGP	NIH CI	N5H6S2F1	IIORM1N5H6S2F1 | N5H6S2F1
IIORM1N5H6S2F1	Hyaline<br>deposits				Spearman's rank correlation rho	two.sided	Month 12 vs Month 12			AGP	NIH AI	N5H6S2F1	IIORM1N5H6S2F1 | N5H6S2F1
IIORM1N5H6S2F1	Interstitial<br>fibrosis	0.254762	608.114	0.323734	Spearman's rank correlation rho	two.sided	Month 12 vs Month 12	0.835242		AGP	NIH CI	N5H6S2F1	IIORM1N5H6S2F1 | N5H6S2F1
IIORM1N5H6S2F1	Neutrophiles/<br>Karyorrhexis	-0.149071	937.642	0.567982	Spearman's rank correlation rho	two.sided	Month 12 vs Month 12	0.913865		AGP	NIH AI	N5H6S2F1	IIORM1N5H6S2F1 | N5H6S2F1
IIORM1N5H6S2F1	Interstitial<br>inflammation	0.368932	514.951	0.14504	Spearman's rank correlation rho	two.sided	Month 12 vs Month 12	0.742597		AGP	NIH AI	N5H6S2F1	IIORM1N5H6S2F1 | N5H6S2F1
IIORM1N5H6S2F1	Tubular<br>atrophy	0.254762	608.114	0.323734	Spearman's rank correlation rho	two.sided	Month 12 vs Month 12	0.835242		AGP	NIH CI	N5H6S2F1	IIORM1N5H6S2F1 | N5H6S2F1
IIORM1N5H6S3	Cellular/Fibrocellular<br>crescents	0.157485	687.492	0.546073	Spearman's rank correlation rho	two.sided	Month 12 vs Month 12	0.913865		AGP	NIH AI	N5H6S3	IIORM1N5H6S3 | N5H6S3
IIORM1N5H6S3	Endocapillary<br>hypercellularity	0.19245	658.961	0.459292	Spearman's rank correlation rho	two.sided	Month 12 vs Month 12	0.887803		AGP	NIH AI	N5H6S3	IIORM1N5H6S3 | N5H6S3
IIORM1N5H6S3	Fibrinoid<br>necrosis	0.204124	649.435	0.431957	Spearman's rank correlation rho	two.sided	Month 12 vs Month 12	0.887803		AGP	NIH AI	N5H6S3	IIORM1N5H6S3 | N5H6S3
IIORM1N5H6S3	Fibrous<br>crescents	-0.0944911	893.105	0.718301	Spearman's rank correlation rho	two.sided	Month 12 vs Month 12	0.957735		AGP	NIH CI	N5H6S3	IIORM1N5H6S3 | N5H6S3
IIORM1N5H6S3	Glomerular<br>sclerosis	-0.243975	1015.08	0.345333	Spearman's rank correlation rho	two.sided	Month 12 vs Month 12	0.858562		AGP	NIH CI	N5H6S3	IIORM1N5H6S3 | N5H6S3
IIORM1N5H6S3	Hyaline<br>deposits				Spearman's rank correlation rho	two.sided	Month 12 vs Month 12			AGP	NIH AI	N5H6S3	IIORM1N5H6S3 | N5H6S3
IIORM1N5H6S3	Interstitial<br>fibrosis	-0.226455	1000.79	0.38211	Spearman's rank correlation rho	two.sided	Month 12 vs Month 12	0.875959		AGP	NIH CI	N5H6S3	IIORM1N5H6S3 | N5H6S3
IIORM1N5H6S3	Neutrophiles/<br>Karyorrhexis	0.0372678	785.589	0.887077	Spearman's rank correlation rho	two.sided	Month 12 vs Month 12	0.970725		AGP	NIH AI	N5H6S3	IIORM1N5H6S3 | N5H6S3
IIORM1N5H6S3	Interstitial<br>inflammation	0.0263523	794.497	0.920032	Spearman's rank correlation rho	two.sided	Month 12 vs Month 12	0.970725		AGP	NIH AI	N5H6S3	IIORM1N5H6S3 | N5H6S3
IIORM1N5H6S3	Tubular<br>atrophy	-0.226455	1000.79	0.38211	Spearman's rank correlation rho	two.sided	Month 12 vs Month 12	0.875959		AGP	NIH CI	N5H6S3	IIORM1N5H6S3 | N5H6S3
IORMIF1N4H5S2	Cellular/Fibrocellular<br>crescents	-0.192879	668.012	0.490998	Spearman's rank correlation rho	two.sided	Month 12 vs Month 12	0.905529		AGP	NIH AI	N4H5S2	IORMIF1N4H5S2 | N4H5S2
IORMIF1N4H5S2	Endocapillary<br>hypercellularity	-0.346467	754.022	0.205842	Spearman's rank correlation rho	two.sided	Month 12 vs Month 12	0.815583		AGP	NIH AI	N4H5S2	IORMIF1N4H5S2 | N4H5S2
IORMIF1N4H5S2	Fibrinoid<br>necrosis	-0.371154	767.846	0.173193	Spearman's rank correlation rho	two.sided	Month 12 vs Month 12	0.76995		AGP	NIH AI	N4H5S2	IORMIF1N4H5S2 | N4H5S2
IORMIF1N4H5S2	Fibrous<br>crescents	-0.115728	624.807	0.681284	Spearman's rank correlation rho	two.sided	Month 12 vs Month 12	0.947691		AGP	NIH CI	N4H5S2	IORMIF1N4H5S2 | N4H5S2
IORMIF1N4H5S2	Glomerular<br>sclerosis	-0.0629941	595.277	0.823513	Spearman's rank correlation rho	two.sided	Month 12 vs Month 12	0.970725		AGP	NIH CI	N4H5S2	IORMIF1N4H5S2 | N4H5S2
IORMIF1N4H5S2	Hyaline<br>deposits				Spearman's rank correlation rho	two.sided	Month 12 vs Month 12			AGP	NIH AI	N4H5S2	IORMIF1N4H5S2 | N4H5S2
IORMIF1N4H5S2	Interstitial<br>fibrosis	0.0771517	516.795	0.784629	Spearman's rank correlation rho	two.sided	Month 12 vs Month 12	0.970725		AGP	NIH CI	N4H5S2	IORMIF1N4H5S2 | N4H5S2
IORMIF1N4H5S2	Neutrophiles/<br>Karyorrhexis	-0.136176	636.259	0.628444	Spearman's rank correlation rho	two.sided	Month 12 vs Month 12	0.93236		AGP	NIH AI	N4H5S2	IORMIF1N4H5S2 | N4H5S2
IORMIF1N4H5S2	Interstitial<br>inflammation	-0.229129	688.312	0.411396	Spearman's rank correlation rho	two.sided	Month 12 vs Month 12	0.887803		AGP	NIH AI	N4H5S2	IORMIF1N4H5S2 | N4H5S2
IORMIF1N4H5S2	Tubular<br>atrophy	0.0771517	516.795	0.784629	Spearman's rank correlation rho	two.sided	Month 12 vs Month 12	0.970725		AGP	NIH CI	N4H5S2	IORMIF1N4H5S2 | N4H5S2
IORMIF1N5H6S2	Cellular/Fibrocellular<br>crescents	0.424334	322.373	0.114925	Spearman's rank correlation rho	two.sided	Month 12 vs Month 12	0.721981		AGP	NIH AI	N5H6S2	IORMIF1N5H6S2 | N5H6S2
IORMIF1N5H6S2	Endocapillary<br>hypercellularity	0.409462	330.702	0.129613	Spearman's rank correlation rho	two.sided	Month 12 vs Month 12	0.742597		AGP	NIH AI	N5H6S2	IORMIF1N5H6S2 | N5H6S2
IORMIF1N5H6S2	Fibrinoid<br>necrosis	0.309295	386.795	0.261965	Spearman's rank correlation rho	two.sided	Month 12 vs Month 12	0.83219		AGP	NIH AI	N5H6S2	IORMIF1N5H6S2 | N5H6S2
IORMIF1N5H6S2	Fibrous<br>crescents	0.192879	451.988	0.490998	Spearman's rank correlation rho	two.sided	Month 12 vs Month 12	0.905529		AGP	NIH CI	N5H6S2	IORMIF1N5H6S2 | N5H6S2
IORMIF1N5H6S2	Glomerular<br>sclerosis	-0.031497	577.638	0.911275	Spearman's rank correlation rho	two.sided	Month 12 vs Month 12	0.970725		AGP	NIH CI	N5H6S2	IORMIF1N5H6S2 | N5H6S2
IORMIF1N5H6S2	Hyaline<br>deposits				Spearman's rank correlation rho	two.sided	Month 12 vs Month 12			AGP	NIH AI	N5H6S2	IORMIF1N5H6S2 | N5H6S2
IORMIF1N5H6S2	Interstitial<br>fibrosis	0	560	1	Spearman's rank correlation rho	two.sided	Month 12 vs Month 12	1		AGP	NIH CI	N5H6S2	IORMIF1N5H6S2 | N5H6S2
IORMIF1N5H6S2	Neutrophiles/<br>Karyorrhexis	0.272352	407.483	0.32608	Spearman's rank correlation rho	two.sided	Month 12 vs Month 12	0.835242		AGP	NIH AI	N5H6S2	IORMIF1N5H6S2 | N5H6S2
IORMIF1N5H6S2	Interstitial<br>inflammation	0.196396	450.018	0.482973	Spearman's rank correlation rho	two.sided	Month 12 vs Month 12	0.894394		AGP	NIH AI	N5H6S2	IORMIF1N5H6S2 | N5H6S2
IORMIF1N5H6S2	Tubular<br>atrophy	0	560	1	Spearman's rank correlation rho	two.sided	Month 12 vs Month 12	1		AGP	NIH CI	N5H6S2	IORMIF1N5H6S2 | N5H6S2
IORMIF1N5H6S2F1	Cellular/Fibrocellular<br>crescents	0.46291	300.77	0.0822769	Spearman's rank correlation rho	two.sided	Month 12 vs Month 12	0.691806		AGP	NIH AI	N5H6S2F1	IORMIF1N5H6S2F1 | N5H6S2F1
IORMIF1N5H6S2F1	Endocapillary<br>hypercellularity	0.53545	260.148	0.0396833	Spearman's rank correlation rho	two.sided	Month 12 vs Month 12	0.537947	*	AGP	NIH AI	N5H6S2F1	IORMIF1N5H6S2F1 | N5H6S2F1
IORMIF1N5H6S2F1	Fibrinoid<br>necrosis	0.309295	386.795	0.261965	Spearman's rank correlation rho	two.sided	Month 12 vs Month 12	0.83219		AGP	NIH AI	N5H6S2F1	IORMIF1N5H6S2F1 | N5H6S2F1
IORMIF1N5H6S2F1	Fibrous<br>crescents	0.270031	408.783	0.330384	Spearman's rank correlation rho	two.sided	Month 12 vs Month 12	0.835242		AGP	NIH CI	N5H6S2F1	IORMIF1N5H6S2F1 | N5H6S2F1
IORMIF1N5H6S2F1	Glomerular<br>sclerosis	0.31497	383.617	0.252851	Spearman's rank correlation rho	two.sided	Month 12 vs Month 12	0.83219		AGP	NIH CI	N5H6S2F1	IORMIF1N5H6S2F1 | N5H6S2F1
IORMIF1N5H6S2F1	Hyaline<br>deposits				Spearman's rank correlation rho	two.sided	Month 12 vs Month 12			AGP	NIH AI	N5H6S2F1	IORMIF1N5H6S2F1 | N5H6S2F1
IORMIF1N5H6S2F1	Interstitial<br>fibrosis	-0.154303	646.41	0.582954	Spearman's rank correlation rho	two.sided	Month 12 vs Month 12	0.913865		AGP	NIH CI	N5H6S2F1	IORMIF1N5H6S2F1 | N5H6S2F1
IORMIF1N5H6S2F1	Neutrophiles/<br>Karyorrhexis	0.317744	382.063	0.248468	Spearman's rank correlation rho	two.sided	Month 12 vs Month 12	0.83219		AGP	NIH AI	N5H6S2F1	IORMIF1N5H6S2F1 | N5H6S2F1
IORMIF1N5H6S2F1	Interstitial<br>inflammation	0.163663	468.348	0.560009	Spearman's rank correlation rho	two.sided	Month 12 vs Month 12	0.913865		AGP	NIH AI	N5H6S2F1	IORMIF1N5H6S2F1 | N5H6S2F1
IORMIF1N5H6S2F1	Tubular<br>atrophy	-0.154303	646.41	0.582954	Spearman's rank correlation rho	two.sided	Month 12 vs Month 12	0.913865		AGP	NIH CI	N5H6S2F1	IORMIF1N5H6S2F1 | N5H6S2F1
IORMISORMIIA1N4H5S2	Cellular/Fibrocellular<br>crescents	-0.220479	995.911	0.395129	Spearman's rank correlation rho	two.sided	Month 12 vs Month 12	0.875959		AGP	NIH AI	N4H5S2	IORMISORMIIA1N4H5S2 | N4H5S2
IORMISORMIIA1N4H5S2	Endocapillary<br>hypercellularity	-0.168394	953.409	0.518241	Spearman's rank correlation rho	two.sided	Month 12 vs Month 12	0.91097		AGP	NIH AI	N4H5S2	IORMISORMIIA1N4H5S2 | N4H5S2
IORMISORMIIA1N4H5S2	Fibrinoid<br>necrosis	-0.153093	940.924	0.557462	Spearman's rank correlation rho	two.sided	Month 12 vs Month 12	0.913865		AGP	NIH AI	N4H5S2	IORMISORMIIA1N4H5S2 | N4H5S2
IORMISORMIIA1N4H5S2	Fibrous<br>crescents	0	816	1	Spearman's rank correlation rho	two.sided	Month 12 vs Month 12	1		AGP	NIH CI	N4H5S2	IORMISORMIIA1N4H5S2 | N4H5S2
IORMISORMIIA1N4H5S2	Glomerular<br>sclerosis	0	816	1	Spearman's rank correlation rho	two.sided	Month 12 vs Month 12	1		AGP	NIH CI	N4H5S2	IORMISORMIIA1N4H5S2 | N4H5S2
IORMISORMIIA1N4H5S2	Hyaline<br>deposits				Spearman's rank correlation rho	two.sided	Month 12 vs Month 12			AGP	NIH AI	N4H5S2	IORMISORMIIA1N4H5S2 | N4H5S2
IORMISORMIIA1N4H5S2	Interstitial<br>fibrosis	-0.0283069	839.098	0.91412	Spearman's rank correlation rho	two.sided	Month 12 vs Month 12	0.970725		AGP	NIH CI	N4H5S2	IORMISORMIIA1N4H5S2 | N4H5S2
IORMISORMIIA1N4H5S2	Neutrophiles/<br>Karyorrhexis	0.149071	694.358	0.567982	Spearman's rank correlation rho	two.sided	Month 12 vs Month 12	0.913865		AGP	NIH AI	N4H5S2	IORMISORMIIA1N4H5S2 | N4H5S2
IORMISORMIIA1N4H5S2	Interstitial<br>inflammation	-0.0263523	837.503	0.920032	Spearman's rank correlation rho	two.sided	Month 12 vs Month 12	0.970725		AGP	NIH AI	N4H5S2	IORMISORMIIA1N4H5S2 | N4H5S2
IORMISORMIIA1N4H5S2	Tubular<br>atrophy	-0.0283069	839.098	0.91412	Spearman's rank correlation rho	two.sided	Month 12 vs Month 12	0.970725		AGP	NIH CI	N4H5S2	IORMISORMIIA1N4H5S2 | N4H5S2
IORMISORMIIA1N6H7S3	Cellular/Fibrocellular<br>crescents	-0.125988	918.806	0.629932	Spearman's rank correlation rho	two.sided	Month 12 vs Month 12	0.93236		AGP	NIH AI	N6H7S3	IORMISORMIIA1N6H7S3 | N6H7S3
IORMISORMIIA1N6H7S3	Endocapillary<br>hypercellularity	0	816	1	Spearman's rank correlation rho	two.sided	Month 12 vs Month 12	1		AGP	NIH AI	N6H7S3	IORMISORMIIA1N6H7S3 | N6H7S3
IORMISORMIIA1N6H7S3	Fibrinoid<br>necrosis	-0.204124	982.565	0.431957	Spearman's rank correlation rho	two.sided	Month 12 vs Month 12	0.887803		AGP	NIH AI	N6H7S3	IORMISORMIIA1N6H7S3 | N6H7S3
IORMISORMIIA1N6H7S3	Fibrous<br>crescents	-0.220479	995.911	0.395129	Spearman's rank correlation rho	two.sided	Month 12 vs Month 12	0.875959		AGP	NIH CI	N6H7S3	IORMISORMIIA1N6H7S3 | N6H7S3
IORMISORMIIA1N6H7S3	Glomerular<br>sclerosis	-0.19518	975.267	0.452824	Spearman's rank correlation rho	two.sided	Month 12 vs Month 12	0.887803		AGP	NIH CI	N6H7S3	IORMISORMIIA1N6H7S3 | N6H7S3
IORMISORMIIA1N6H7S3	Hyaline<br>deposits				Spearman's rank correlation rho	two.sided	Month 12 vs Month 12			AGP	NIH AI	N6H7S3	IORMISORMIIA1N6H7S3 | N6H7S3
IORMISORMIIA1N6H7S3	Interstitial<br>fibrosis	0.113228	723.606	0.665243	Spearman's rank correlation rho	two.sided	Month 12 vs Month 12	0.93236		AGP	NIH CI	N6H7S3	IORMISORMIIA1N6H7S3 | N6H7S3
IORMISORMIIA1N6H7S3	Neutrophiles/<br>Karyorrhexis	-0.372678	1120.11	0.140687	Spearman's rank correlation rho	two.sided	Month 12 vs Month 12	0.742597		AGP	NIH AI	N6H7S3	IORMISORMIIA1N6H7S3 | N6H7S3
IORMISORMIIA1N6H7S3	Interstitial<br>inflammation	0.263523	600.965	0.306789	Spearman's rank correlation rho	two.sided	Month 12 vs Month 12	0.835242		AGP	NIH AI	N6H7S3	IORMISORMIIA1N6H7S3 | N6H7S3
IORMISORMIIA1N6H7S3	Tubular<br>atrophy	0.113228	723.606	0.665243	Spearman's rank correlation rho	two.sided	Month 12 vs Month 12	0.93236		AGP	NIH CI	N6H7S3	IORMISORMIIA1N6H7S3 | N6H7S3
IORMISORMIIA1N6H7S4	Cellular/Fibrocellular<br>crescents	-0.0629941	867.403	0.810187	Spearman's rank correlation rho	two.sided	Month 12 vs Month 12	0.970725		AGP	NIH AI	N6H7S4	IORMISORMIIA1N6H7S4 | N6H7S4
IORMISORMIIA1N6H7S4	Endocapillary<br>hypercellularity	0.120281	717.85	0.645636	Spearman's rank correlation rho	two.sided	Month 12 vs Month 12	0.93236		AGP	NIH AI	N6H7S4	IORMISORMIIA1N6H7S4 | N6H7S4
IORMISORMIIA1N6H7S4	Fibrinoid<br>necrosis	-0.255155	1024.21	0.322963	Spearman's rank correlation rho	two.sided	Month 12 vs Month 12	0.835242		AGP	NIH AI	N6H7S4	IORMISORMIIA1N6H7S4 | N6H7S4
IORMISORMIIA1N6H7S4	Fibrous<br>crescents	-0.031497	841.702	0.904481	Spearman's rank correlation rho	two.sided	Month 12 vs Month 12	0.970725		AGP	NIH CI	N6H7S4	IORMISORMIIA1N6H7S4 | N6H7S4
IORMISORMIIA1N6H7S4	Glomerular<br>sclerosis	0.048795	776.183	0.852466	Spearman's rank correlation rho	two.sided	Month 12 vs Month 12	0.970725		AGP	NIH CI	N6H7S4	IORMISORMIIA1N6H7S4 | N6H7S4
IORMISORMIIA1N6H7S4	Hyaline<br>deposits				Spearman's rank correlation rho	two.sided	Month 12 vs Month 12			AGP	NIH AI	N6H7S4	IORMISORMIIA1N6H7S4 | N6H7S4
IORMISORMIIA1N6H7S4	Interstitial<br>fibrosis	0.113228	723.606	0.665243	Spearman's rank correlation rho	two.sided	Month 12 vs Month 12	0.93236		AGP	NIH CI	N6H7S4	IORMISORMIIA1N6H7S4 | N6H7S4
IORMISORMIIA1N6H7S4	Neutrophiles/<br>Karyorrhexis	-0.298142	1059.28	0.245108	Spearman's rank correlation rho	two.sided	Month 12 vs Month 12	0.83219		AGP	NIH AI	N6H7S4	IORMISORMIIA1N6H7S4 | N6H7S4
IORMISORMIIA1N6H7S4	Interstitial<br>inflammation	0.131762	708.483	0.614196	Spearman's rank correlation rho	two.sided	Month 12 vs Month 12	0.93236		AGP	NIH AI	N6H7S4	IORMISORMIIA1N6H7S4 | N6H7S4
IORMISORMIIA1N6H7S4	Tubular<br>atrophy	0.113228	723.606	0.665243	Spearman's rank correlation rho	two.sided	Month 12 vs Month 12	0.93236		AGP	NIH CI	N6H7S4	IORMISORMIIA1N6H7S4 | N6H7S4
IVORMI1N7H8S3	Cellular/Fibrocellular<br>crescents	0.31497	558.984	0.218181	Spearman's rank correlation rho	two.sided	Month 12 vs Month 12	0.815583		AGP	NIH AI	N7H8S3	IVORMI1N7H8S3 | N7H8S3
IVORMI1N7H8S3	Endocapillary<br>hypercellularity	0.168394	678.591	0.518241	Spearman's rank correlation rho	two.sided	Month 12 vs Month 12	0.91097		AGP	NIH AI	N7H8S3	IVORMI1N7H8S3 | N7H8S3
IVORMI1N7H8S3	Fibrinoid<br>necrosis	0.255155	607.793	0.322963	Spearman's rank correlation rho	two.sided	Month 12 vs Month 12	0.835242		AGP	NIH AI	N7H8S3	IVORMI1N7H8S3 | N7H8S3
IVORMI1N7H8S3	Fibrous<br>crescents	0.188982	661.79	0.467576	Spearman's rank correlation rho	two.sided	Month 12 vs Month 12	0.887803		AGP	NIH CI	N7H8S3	IVORMI1N7H8S3 | N7H8S3
IVORMI1N7H8S3	Glomerular<br>sclerosis	0.121988	716.458	0.640926	Spearman's rank correlation rho	two.sided	Month 12 vs Month 12	0.93236		AGP	NIH CI	N7H8S3	IVORMI1N7H8S3 | N7H8S3
IVORMI1N7H8S3	Hyaline<br>deposits				Spearman's rank correlation rho	two.sided	Month 12 vs Month 12			AGP	NIH AI	N7H8S3	IVORMI1N7H8S3 | N7H8S3
IVORMI1N7H8S3	Interstitial<br>fibrosis	-0.254762	1023.89	0.323734	Spearman's rank correlation rho	two.sided	Month 12 vs Month 12	0.835242		AGP	NIH CI	N7H8S3	IVORMI1N7H8S3 | N7H8S3
IVORMI1N7H8S3	Neutrophiles/<br>Karyorrhexis	0.33541	542.305	0.188137	Spearman's rank correlation rho	two.sided	Month 12 vs Month 12	0.776713		AGP	NIH AI	N7H8S3	IVORMI1N7H8S3 | N7H8S3
IVORMI1N7H8S3	Interstitial<br>inflammation	0.0263523	794.497	0.920032	Spearman's rank correlation rho	two.sided	Month 12 vs Month 12	0.970725		AGP	NIH AI	N7H8S3	IVORMI1N7H8S3 | N7H8S3
IVORMI1N7H8S3	Tubular<br>atrophy	-0.254762	1023.89	0.323734	Spearman's rank correlation rho	two.sided	Month 12 vs Month 12	0.835242		AGP	NIH CI	N7H8S3	IVORMI1N7H8S3 | N7H8S3
IVORMI1N7H8S4F1	Cellular/Fibrocellular<br>crescents	0.0629941	764.597	0.810187	Spearman's rank correlation rho	two.sided	Month 12 vs Month 12	0.970725		AGP	NIH AI	N7H8S4F1	IVORMI1N7H8S4F1 | N7H8S4F1
IVORMI1N7H8S4F1	Endocapillary<br>hypercellularity	-0.168394	953.409	0.518241	Spearman's rank correlation rho	two.sided	Month 12 vs Month 12	0.91097		AGP	NIH AI	N7H8S4F1	IVORMI1N7H8S4F1 | N7H8S4F1
IVORMI1N7H8S4F1	Fibrinoid<br>necrosis	-0.306186	1065.85	0.231988	Spearman's rank correlation rho	two.sided	Month 12 vs Month 12	0.815583		AGP	NIH AI	N7H8S4F1	IVORMI1N7H8S4F1 | N7H8S4F1
IVORMI1N7H8S4F1	Fibrous<br>crescents	-0.157485	944.508	0.546073	Spearman's rank correlation rho	two.sided	Month 12 vs Month 12	0.913865		AGP	NIH CI	N7H8S4F1	IVORMI1N7H8S4F1 | N7H8S4F1
IVORMI1N7H8S4F1	Glomerular<br>sclerosis	-0.048795	855.817	0.852466	Spearman's rank correlation rho	two.sided	Month 12 vs Month 12	0.970725		AGP	NIH CI	N7H8S4F1	IVORMI1N7H8S4F1 | N7H8S4F1
IVORMI1N7H8S4F1	Hyaline<br>deposits				Spearman's rank correlation rho	two.sided	Month 12 vs Month 12			AGP	NIH AI	N7H8S4F1	IVORMI1N7H8S4F1 | N7H8S4F1
IVORMI1N7H8S4F1	Interstitial<br>fibrosis	-0.254762	1023.89	0.323734	Spearman's rank correlation rho	two.sided	Month 12 vs Month 12	0.835242		AGP	NIH CI	N7H8S4F1	IVORMI1N7H8S4F1 | N7H8S4F1
IVORMI1N7H8S4F1	Neutrophiles/<br>Karyorrhexis	-0.223607	998.463	0.388286	Spearman's rank correlation rho	two.sided	Month 12 vs Month 12	0.875959		AGP	NIH AI	N7H8S4F1	IVORMI1N7H8S4F1 | N7H8S4F1
IVORMI1N7H8S4F1	Interstitial<br>inflammation	-0.184466	966.524	0.478474	Spearman's rank correlation rho	two.sided	Month 12 vs Month 12	0.887889		AGP	NIH AI	N7H8S4F1	IVORMI1N7H8S4F1 | N7H8S4F1
IVORMI1N7H8S4F1	Tubular<br>atrophy	-0.254762	1023.89	0.323734	Spearman's rank correlation rho	two.sided	Month 12 vs Month 12	0.835242		AGP	NIH CI	N7H8S4F1	IVORMI1N7H8S4F1 | N7H8S4F1
VORMI1N4H5S2	Cellular/Fibrocellular<br>crescents	0.125988	713.194	0.629932	Spearman's rank correlation rho	two.sided	Month 12 vs Month 12	0.93236		AGP	NIH AI	N4H5S2	VORMI1N4H5S2 | N4H5S2
VORMI1N4H5S2	Endocapillary<br>hypercellularity	0	816	1	Spearman's rank correlation rho	two.sided	Month 12 vs Month 12	1		AGP	NIH AI	N4H5S2	VORMI1N4H5S2 | N4H5S2
VORMI1N4H5S2	Fibrinoid<br>necrosis	0	816	1	Spearman's rank correlation rho	two.sided	Month 12 vs Month 12	1		AGP	NIH AI	N4H5S2	VORMI1N4H5S2 | N4H5S2
VORMI1N4H5S2	Fibrous<br>crescents	0.283473	584.686	0.270211	Spearman's rank correlation rho	two.sided	Month 12 vs Month 12	0.83219		AGP	NIH CI	N4H5S2	VORMI1N4H5S2 | N4H5S2
VORMI1N4H5S2	Glomerular<br>sclerosis	0.170783	676.641	0.512236	Spearman's rank correlation rho	two.sided	Month 12 vs Month 12	0.91097		AGP	NIH CI	N4H5S2	VORMI1N4H5S2 | N4H5S2
VORMI1N4H5S2	Hyaline<br>deposits				Spearman's rank correlation rho	two.sided	Month 12 vs Month 12			AGP	NIH AI	N4H5S2	VORMI1N4H5S2 | N4H5S2
VORMI1N4H5S2	Interstitial<br>fibrosis	-0.141535	931.492	0.58792	Spearman's rank correlation rho	two.sided	Month 12 vs Month 12	0.913865		AGP	NIH CI	N4H5S2	VORMI1N4H5S2 | N4H5S2
VORMI1N4H5S2	Neutrophiles/<br>Karyorrhexis	0.223607	633.537	0.388286	Spearman's rank correlation rho	two.sided	Month 12 vs Month 12	0.875959		AGP	NIH AI	N4H5S2	VORMI1N4H5S2 | N4H5S2
VORMI1N4H5S2	Interstitial<br>inflammation	-0.0790569	880.51	0.762954	Spearman's rank correlation rho	two.sided	Month 12 vs Month 12	0.970725		AGP	NIH AI	N4H5S2	VORMI1N4H5S2 | N4H5S2
VORMI1N4H5S2	Tubular<br>atrophy	-0.141535	931.492	0.58792	Spearman's rank correlation rho	two.sided	Month 12 vs Month 12	0.913865		AGP	NIH CI	N4H5S2	VORMI1N4H5S2 | N4H5S2
VORMI1N5H6S2	Cellular/Fibrocellular<br>crescents	-0.125988	918.806	0.629932	Spearman's rank correlation rho	two.sided	Month 12 vs Month 12	0.93236		AGP	NIH AI	N5H6S2	VORMI1N5H6S2 | N5H6S2
VORMI1N5H6S2	Endocapillary<br>hypercellularity	0.168394	678.591	0.518241	Spearman's rank correlation rho	two.sided	Month 12 vs Month 12	0.91097		AGP	NIH AI	N5H6S2	VORMI1N5H6S2 | N5H6S2
VORMI1N5H6S2	Fibrinoid<br>necrosis	0.051031	774.359	0.84578	Spearman's rank correlation rho	two.sided	Month 12 vs Month 12	0.970725		AGP	NIH AI	N5H6S2	VORMI1N5H6S2 | N5H6S2
VORMI1N5H6S2	Fibrous<br>crescents	0.157485	687.492	0.546073	Spearman's rank correlation rho	two.sided	Month 12 vs Month 12	0.913865		AGP	NIH CI	N5H6S2	VORMI1N5H6S2 | N5H6S2
VORMI1N5H6S2	Glomerular<br>sclerosis	0.463553	437.741	0.060913	Spearman's rank correlation rho	two.sided	Month 12 vs Month 12	0.668558		AGP	NIH CI	N5H6S2	VORMI1N5H6S2 | N5H6S2
VORMI1N5H6S2	Hyaline<br>deposits				Spearman's rank correlation rho	two.sided	Month 12 vs Month 12			AGP	NIH AI	N5H6S2	VORMI1N5H6S2 | N5H6S2
VORMI1N5H6S2	Interstitial<br>fibrosis	0.113228	723.606	0.665243	Spearman's rank correlation rho	two.sided	Month 12 vs Month 12	0.93236		AGP	NIH CI	N5H6S2	VORMI1N5H6S2 | N5H6S2
VORMI1N5H6S2	Neutrophiles/<br>Karyorrhexis	0.223607	633.537	0.388286	Spearman's rank correlation rho	two.sided	Month 12 vs Month 12	0.875959		AGP	NIH AI	N5H6S2	VORMI1N5H6S2 | N5H6S2
VORMI1N5H6S2	Interstitial<br>inflammation	0.368932	514.951	0.14504	Spearman's rank correlation rho	two.sided	Month 12 vs Month 12	0.742597		AGP	NIH AI	N5H6S2	VORMI1N5H6S2 | N5H6S2
VORMI1N5H6S2	Tubular<br>atrophy	0.113228	723.606	0.665243	Spearman's rank correlation rho	two.sided	Month 12 vs Month 12	0.93236		AGP	NIH CI	N5H6S2	VORMI1N5H6S2 | N5H6S2
VORMI1N6H7S3F1	Cellular/Fibrocellular<br>crescents	-0.188982	970.21	0.467576	Spearman's rank correlation rho	two.sided	Month 12 vs Month 12	0.887803		AGP	NIH AI	N6H7S3F1	VORMI1N6H7S3F1 | N6H7S3F1
VORMI1N6H7S3F1	Endocapillary<br>hypercellularity	-0.144338	933.779	0.580471	Spearman's rank correlation rho	two.sided	Month 12 vs Month 12	0.913865		AGP	NIH AI	N6H7S3F1	VORMI1N6H7S3F1 | N6H7S3F1
VORMI1N6H7S3F1	Fibrinoid<br>necrosis	-0.051031	857.641	0.84578	Spearman's rank correlation rho	two.sided	Month 12 vs Month 12	0.970725		AGP	NIH AI	N6H7S3F1	VORMI1N6H7S3F1 | N6H7S3F1
VORMI1N6H7S3F1	Fibrous<br>crescents	0.031497	790.298	0.904481	Spearman's rank correlation rho	two.sided	Month 12 vs Month 12	0.970725		AGP	NIH CI	N6H7S3F1	VORMI1N6H7S3F1 | N6H7S3F1
VORMI1N6H7S3F1	Glomerular<br>sclerosis	0.29277	577.1	0.254125	Spearman's rank correlation rho	two.sided	Month 12 vs Month 12	0.83219		AGP	NIH CI	N6H7S3F1	VORMI1N6H7S3F1 | N6H7S3F1
VORMI1N6H7S3F1	Hyaline<br>deposits				Spearman's rank correlation rho	two.sided	Month 12 vs Month 12			AGP	NIH AI	N6H7S3F1	VORMI1N6H7S3F1 | N6H7S3F1
VORMI1N6H7S3F1	Interstitial<br>fibrosis	0.339683	538.819	0.182221	Spearman's rank correlation rho	two.sided	Month 12 vs Month 12	0.76995		AGP	NIH CI	N6H7S3F1	VORMI1N6H7S3F1 | N6H7S3F1
VORMI1N6H7S3F1	Neutrophiles/<br>Karyorrhexis	-0.0372678	846.411	0.887077	Spearman's rank correlation rho	two.sided	Month 12 vs Month 12	0.970725		AGP	NIH AI	N6H7S3F1	VORMI1N6H7S3F1 | N6H7S3F1
VORMI1N6H7S3F1	Interstitial<br>inflammation	0	816	1	Spearman's rank correlation rho	two.sided	Month 12 vs Month 12	1		AGP	NIH AI	N6H7S3F1	VORMI1N6H7S3F1 | N6H7S3F1
VORMI1N6H7S3F1	Tubular<br>atrophy	0.339683	538.819	0.182221	Spearman's rank correlation rho	two.sided	Month 12 vs Month 12	0.76995		AGP	NIH CI	N6H7S3F1	VORMI1N6H7S3F1 | N6H7S3F1
VORMI1N7H8S4F1	Cellular/Fibrocellular<br>crescents	0.251976	610.387	0.329235	Spearman's rank correlation rho	two.sided	Month 12 vs Month 12	0.835242		AGP	NIH AI	N7H8S4F1	VORMI1N7H8S4F1 | N7H8S4F1
VORMI1N7H8S4F1	Endocapillary<br>hypercellularity	-0.0240563	835.63	0.926981	Spearman's rank correlation rho	two.sided	Month 12 vs Month 12	0.972358		AGP	NIH AI	N7H8S4F1	VORMI1N7H8S4F1 | N7H8S4F1
VORMI1N7H8S4F1	Fibrinoid<br>necrosis	-0.051031	857.641	0.84578	Spearman's rank correlation rho	two.sided	Month 12 vs Month 12	0.970725		AGP	NIH AI	N7H8S4F1	VORMI1N7H8S4F1 | N7H8S4F1
VORMI1N7H8S4F1	Fibrous<br>crescents	0.0629941	764.597	0.810187	Spearman's rank correlation rho	two.sided	Month 12 vs Month 12	0.970725		AGP	NIH CI	N7H8S4F1	VORMI1N7H8S4F1 | N7H8S4F1
VORMI1N7H8S4F1	Glomerular<br>sclerosis	-0.146385	935.45	0.575055	Spearman's rank correlation rho	two.sided	Month 12 vs Month 12	0.913865		AGP	NIH CI	N7H8S4F1	VORMI1N7H8S4F1 | N7H8S4F1
VORMI1N7H8S4F1	Hyaline<br>deposits				Spearman's rank correlation rho	two.sided	Month 12 vs Month 12			AGP	NIH AI	N7H8S4F1	VORMI1N7H8S4F1 | N7H8S4F1
VORMI1N7H8S4F1	Interstitial<br>fibrosis	0.311376	561.917	0.223765	Spearman's rank correlation rho	two.sided	Month 12 vs Month 12	0.815583		AGP	NIH CI	N7H8S4F1	VORMI1N7H8S4F1 | N7H8S4F1
VORMI1N7H8S4F1	Neutrophiles/<br>Karyorrhexis	0.0372678	785.589	0.887077	Spearman's rank correlation rho	two.sided	Month 12 vs Month 12	0.970725		AGP	NIH AI	N7H8S4F1	VORMI1N7H8S4F1 | N7H8S4F1
VORMI1N7H8S4F1	Interstitial<br>inflammation	0.0527046	772.993	0.840782	Spearman's rank correlation rho	two.sided	Month 12 vs Month 12	0.970725		AGP	NIH AI	N7H8S4F1	VORMI1N7H8S4F1 | N7H8S4F1
VORMI1N7H8S4F1	Tubular<br>atrophy	0.311376	561.917	0.223765	Spearman's rank correlation rho	two.sided	Month 12 vs Month 12	0.815583		AGP	NIH CI	N7H8S4F1	VORMI1N7H8S4F1 | N7H8S4F1
VORMI1N8H9S4	Cellular/Fibrocellular<br>crescents	0.188982	661.79	0.467576	Spearman's rank correlation rho	two.sided	Month 12 vs Month 12	0.887803		AGP	NIH AI	N8H9S4	VORMI1N8H9S4 | N8H9S4
VORMI1N8H9S4	Endocapillary<br>hypercellularity	0.481125	423.402	0.050558	Spearman's rank correlation rho	two.sided	Month 12 vs Month 12	0.598713		AGP	NIH AI	N8H9S4	VORMI1N8H9S4 | N8H9S4
VORMI1N8H9S4	Fibrinoid<br>necrosis	-0.051031	857.641	0.84578	Spearman's rank correlation rho	two.sided	Month 12 vs Month 12	0.970725		AGP	NIH AI	N8H9S4	VORMI1N8H9S4 | N8H9S4
VORMI1N8H9S4	Fibrous<br>crescents	0.157485	687.492	0.546073	Spearman's rank correlation rho	two.sided	Month 12 vs Month 12	0.913865		AGP	NIH CI	N8H9S4	VORMI1N8H9S4 | N8H9S4
VORMI1N8H9S4	Glomerular<br>sclerosis	0.146385	696.55	0.575055	Spearman's rank correlation rho	two.sided	Month 12 vs Month 12	0.913865		AGP	NIH CI	N8H9S4	VORMI1N8H9S4 | N8H9S4
VORMI1N8H9S4	Hyaline<br>deposits				Spearman's rank correlation rho	two.sided	Month 12 vs Month 12			AGP	NIH AI	N8H9S4	VORMI1N8H9S4 | N8H9S4
VORMI1N8H9S4	Interstitial<br>fibrosis	-0.36799	1116.28	0.146149	Spearman's rank correlation rho	two.sided	Month 12 vs Month 12	0.742597		AGP	NIH CI	N8H9S4	VORMI1N8H9S4 | N8H9S4
VORMI1N8H9S4	Neutrophiles/<br>Karyorrhexis	0.149071	694.358	0.567982	Spearman's rank correlation rho	two.sided	Month 12 vs Month 12	0.913865		AGP	NIH AI	N8H9S4	VORMI1N8H9S4 | N8H9S4
VORMI1N8H9S4	Interstitial<br>inflammation	0.368932	514.951	0.14504	Spearman's rank correlation rho	two.sided	Month 12 vs Month 12	0.742597		AGP	NIH AI	N8H9S4	VORMI1N8H9S4 | N8H9S4
VORMI1N8H9S4	Tubular<br>atrophy	-0.36799	1116.28	0.146149	Spearman's rank correlation rho	two.sided	Month 12 vs Month 12	0.742597		AGP	NIH CI	N8H9S4	VORMI1N8H9S4 | N8H9S4
VORMI1N8H9S4F1	Cellular/Fibrocellular<br>crescents	0.251976	610.387	0.329235	Spearman's rank correlation rho	two.sided	Month 12 vs Month 12	0.835242		AGP	NIH AI	N8H9S4F1	VORMI1N8H9S4F1 | N8H9S4F1
VORMI1N8H9S4F1	Endocapillary<br>hypercellularity	0.0721688	757.11	0.783122	Spearman's rank correlation rho	two.sided	Month 12 vs Month 12	0.970725		AGP	NIH AI	N8H9S4F1	VORMI1N8H9S4F1 | N8H9S4F1
VORMI1N8H9S4F1	Fibrinoid<br>necrosis	-0.153093	940.924	0.557462	Spearman's rank correlation rho	two.sided	Month 12 vs Month 12	0.913865		AGP	NIH AI	N8H9S4F1	VORMI1N8H9S4F1 | N8H9S4F1
VORMI1N8H9S4F1	Fibrous<br>crescents	-0.0629941	867.403	0.810187	Spearman's rank correlation rho	two.sided	Month 12 vs Month 12	0.970725		AGP	NIH CI	N8H9S4F1	VORMI1N8H9S4F1 | N8H9S4F1
VORMI1N8H9S4F1	Glomerular<br>sclerosis	0.146385	696.55	0.575055	Spearman's rank correlation rho	two.sided	Month 12 vs Month 12	0.913865		AGP	NIH CI	N8H9S4F1	VORMI1N8H9S4F1 | N8H9S4F1
VORMI1N8H9S4F1	Hyaline<br>deposits				Spearman's rank correlation rho	two.sided	Month 12 vs Month 12			AGP	NIH AI	N8H9S4F1	VORMI1N8H9S4F1 | N8H9S4F1
VORMI1N8H9S4F1	Interstitial<br>fibrosis	0.0566139	769.803	0.82913	Spearman's rank correlation rho	two.sided	Month 12 vs Month 12	0.970725		AGP	NIH CI	N8H9S4F1	VORMI1N8H9S4F1 | N8H9S4F1
VORMI1N8H9S4F1	Neutrophiles/<br>Karyorrhexis	-0.186339	968.053	0.473939	Spearman's rank correlation rho	two.sided	Month 12 vs Month 12	0.887889		AGP	NIH AI	N8H9S4F1	VORMI1N8H9S4F1 | N8H9S4F1
VORMI1N8H9S4F1	Interstitial<br>inflammation	0.0263523	794.497	0.920032	Spearman's rank correlation rho	two.sided	Month 12 vs Month 12	0.970725		AGP	NIH AI	N8H9S4F1	VORMI1N8H9S4F1 | N8H9S4F1
VORMI1N8H9S4F1	Tubular<br>atrophy	0.0566139	769.803	0.82913	Spearman's rank correlation rho	two.sided	Month 12 vs Month 12	0.970725		AGP	NIH CI	N8H9S4F1	VORMI1N8H9S4F1 | N8H9S4F1
VORMII1N4H5S2	Cellular/Fibrocellular<br>crescents	-0.191052	809.915	0.478457	Spearman's rank correlation rho	two.sided	Month 12 vs Month 12	0.887889		AGP	NIH AI	N4H5S2	VORMII1N4H5S2 | N4H5S2
VORMII1N4H5S2	Endocapillary<br>hypercellularity	-0.177649	800.802	0.510395	Spearman's rank correlation rho	two.sided	Month 12 vs Month 12	0.91097		AGP	NIH AI	N4H5S2	VORMII1N4H5S2 | N4H5S2
VORMII1N4H5S2	Fibrinoid<br>necrosis	-0.25205	851.394	0.346322	Spearman's rank correlation rho	two.sided	Month 12 vs Month 12	0.858651		AGP	NIH AI	N4H5S2	VORMII1N4H5S2 | N4H5S2
VORMII1N4H5S2	Fibrous<br>crescents	0.0868417	620.948	0.749125	Spearman's rank correlation rho	two.sided	Month 12 vs Month 12	0.970725		AGP	NIH CI	N4H5S2	VORMII1N4H5S2 | N4H5S2
VORMII1N4H5S2	Glomerular<br>sclerosis	0.0956573	614.953	0.724538	Spearman's rank correlation rho	two.sided	Month 12 vs Month 12	0.961776		AGP	NIH CI	N4H5S2	VORMII1N4H5S2 | N4H5S2
VORMII1N4H5S2	Hyaline<br>deposits				Spearman's rank correlation rho	two.sided	Month 12 vs Month 12			AGP	NIH AI	N4H5S2	VORMII1N4H5S2 | N4H5S2
VORMII1N4H5S2	Interstitial<br>fibrosis	-0.125245	765.167	0.643961	Spearman's rank correlation rho	two.sided	Month 12 vs Month 12	0.93236		AGP	NIH CI	N4H5S2	VORMII1N4H5S2 | N4H5S2
VORMII1N4H5S2	Neutrophiles/<br>Karyorrhexis	0.081992	624.245	0.762749	Spearman's rank correlation rho	two.sided	Month 12 vs Month 12	0.970725		AGP	NIH AI	N4H5S2	VORMII1N4H5S2 | N4H5S2
VORMII1N4H5S2	Interstitial<br>inflammation	-0.102378	749.617	0.70596	Spearman's rank correlation rho	two.sided	Month 12 vs Month 12	0.957735		AGP	NIH AI	N4H5S2	VORMII1N4H5S2 | N4H5S2
VORMII1N4H5S2	Tubular<br>atrophy	-0.125245	765.167	0.643961	Spearman's rank correlation rho	two.sided	Month 12 vs Month 12	0.93236		AGP	NIH CI	N4H5S2	VORMII1N4H5S2 | N4H5S2
VORMII1N5H6S3F1	Cellular/Fibrocellular<br>crescents	0.0868417	620.948	0.749125	Spearman's rank correlation rho	two.sided	Month 12 vs Month 12	0.970725		AGP	NIH AI	N5H6S3F1	VORMII1N5H6S3F1 | N5H6S3F1
VORMII1N5H6S3F1	Endocapillary<br>hypercellularity	0.450956	373.35	0.0795768	Spearman's rank correlation rho	two.sided	Month 12 vs Month 12	0.691806		AGP	NIH AI	N5H6S3F1	VORMII1N5H6S3F1 | N5H6S3F1
VORMII1N5H6S3F1	Fibrinoid<br>necrosis	-0.140028	775.219	0.60499	Spearman's rank correlation rho	two.sided	Month 12 vs Month 12	0.93236		AGP	NIH AI	N5H6S3F1	VORMII1N5H6S3F1 | N5H6S3F1
VORMII1N5H6S3F1	Fibrous<br>crescents	0.191052	550.085	0.478457	Spearman's rank correlation rho	two.sided	Month 12 vs Month 12	0.887889		AGP	NIH CI	N5H6S3F1	VORMII1N5H6S3F1 | N5H6S3F1
VORMII1N5H6S3F1	Glomerular<br>sclerosis	0.423625	391.935	0.102023	Spearman's rank correlation rho	two.sided	Month 12 vs Month 12	0.691806		AGP	NIH CI	N5H6S3F1	VORMII1N5H6S3F1 | N5H6S3F1
VORMII1N5H6S3F1	Hyaline<br>deposits				Spearman's rank correlation rho	two.sided	Month 12 vs Month 12			AGP	NIH AI	N5H6S3F1	VORMII1N5H6S3F1 | N5H6S3F1
VORMII1N5H6S3F1	Interstitial<br>fibrosis	0.125245	594.833	0.643961	Spearman's rank correlation rho	two.sided	Month 12 vs Month 12	0.93236		AGP	NIH CI	N5H6S3F1	VORMII1N5H6S3F1 | N5H6S3F1
VORMII1N5H6S3F1	Neutrophiles/<br>Karyorrhexis	-0.040996	707.877	0.880178	Spearman's rank correlation rho	two.sided	Month 12 vs Month 12	0.970725		AGP	NIH AI	N5H6S3F1	VORMII1N5H6S3F1 | N5H6S3F1
VORMII1N5H6S3F1	Interstitial<br>inflammation	0.365636	431.367	0.163712	Spearman's rank correlation rho	two.sided	Month 12 vs Month 12	0.759491		AGP	NIH AI	N5H6S3F1	VORMII1N5H6S3F1 | N5H6S3F1
VORMII1N5H6S3F1	Tubular<br>atrophy	0.125245	594.833	0.643961	Spearman's rank correlation rho	two.sided	Month 12 vs Month 12	0.93236		AGP	NIH CI	N5H6S3F1	VORMII1N5H6S3F1 | N5H6S3F1
VORMII1N6H7S3F1	Cellular/Fibrocellular<br>crescents	-0.052105	715.431	0.848022	Spearman's rank correlation rho	two.sided	Month 12 vs Month 12	0.970725		AGP	NIH AI	N6H7S3F1	VORMII1N6H7S3F1 | N6H7S3F1
VORMII1N6H7S3F1	Endocapillary<br>hypercellularity	0.0956573	614.953	0.724538	Spearman's rank correlation rho	two.sided	Month 12 vs Month 12	0.961776		AGP	NIH AI	N6H7S3F1	VORMII1N6H7S3F1 | N6H7S3F1
VORMII1N6H7S3F1	Fibrinoid<br>necrosis	-0.140028	775.219	0.60499	Spearman's rank correlation rho	two.sided	Month 12 vs Month 12	0.93236		AGP	NIH AI	N6H7S3F1	VORMII1N6H7S3F1 | N6H7S3F1
VORMII1N6H7S3F1	Fibrous<br>crescents	-0.0173683	691.81	0.949096	Spearman's rank correlation rho	two.sided	Month 12 vs Month 12	0.994396		AGP	NIH CI	N6H7S3F1	VORMII1N6H7S3F1 | N6H7S3F1
VORMII1N6H7S3F1	Glomerular<br>sclerosis	0.177649	559.198	0.510395	Spearman's rank correlation rho	two.sided	Month 12 vs Month 12	0.91097		AGP	NIH CI	N6H7S3F1	VORMII1N6H7S3F1 | N6H7S3F1
VORMII1N6H7S3F1	Hyaline<br>deposits				Spearman's rank correlation rho	two.sided	Month 12 vs Month 12			AGP	NIH AI	N6H7S3F1	VORMII1N6H7S3F1 | N6H7S3F1
VORMII1N6H7S3F1	Interstitial<br>fibrosis	0.219179	530.959	0.414737	Spearman's rank correlation rho	two.sided	Month 12 vs Month 12	0.887803		AGP	NIH CI	N6H7S3F1	VORMII1N6H7S3F1 | N6H7S3F1
VORMII1N6H7S3F1	Neutrophiles/<br>Karyorrhexis	-0.081992	735.755	0.762749	Spearman's rank correlation rho	two.sided	Month 12 vs Month 12	0.970725		AGP	NIH AI	N6H7S3F1	VORMII1N6H7S3F1 | N6H7S3F1
VORMII1N6H7S3F1	Interstitial<br>inflammation	0.219382	530.82	0.414294	Spearman's rank correlation rho	two.sided	Month 12 vs Month 12	0.887803		AGP	NIH AI	N6H7S3F1	VORMII1N6H7S3F1 | N6H7S3F1
VORMII1N6H7S3F1	Tubular<br>atrophy	0.219179	530.959	0.414737	Spearman's rank correlation rho	two.sided	Month 12 vs Month 12	0.887803		AGP	NIH CI	N6H7S3F1	VORMII1N6H7S3F1 | N6H7S3F1
VORMII1N8H9S4	Cellular/Fibrocellular<br>crescents	-0.260525	857.157	0.32979	Spearman's rank correlation rho	two.sided	Month 12 vs Month 12	0.835242		AGP	NIH AI	N8H9S4	VORMII1N8H9S4 | N8H9S4
VORMII1N8H9S4	Endocapillary<br>hypercellularity	-0.0956573	745.047	0.724538	Spearman's rank correlation rho	two.sided	Month 12 vs Month 12	0.961776		AGP	NIH AI	N8H9S4	VORMII1N8H9S4 | N8H9S4
VORMII1N8H9S4	Fibrinoid<br>necrosis	-0.196039	813.307	0.466825	Spearman's rank correlation rho	two.sided	Month 12 vs Month 12	0.887803		AGP	NIH AI	N8H9S4	VORMII1N8H9S4 | N8H9S4
VORMII1N8H9S4	Fibrous<br>crescents	0.0868417	620.948	0.749125	Spearman's rank correlation rho	two.sided	Month 12 vs Month 12	0.970725		AGP	NIH CI	N8H9S4	VORMII1N8H9S4 | N8H9S4
VORMII1N8H9S4	Glomerular<br>sclerosis	0.040996	652.123	0.880178	Spearman's rank correlation rho	two.sided	Month 12 vs Month 12	0.970725		AGP	NIH CI	N8H9S4	VORMII1N8H9S4 | N8H9S4
VORMII1N8H9S4	Hyaline<br>deposits				Spearman's rank correlation rho	two.sided	Month 12 vs Month 12			AGP	NIH AI	N8H9S4	VORMII1N8H9S4 | N8H9S4
VORMII1N8H9S4	Interstitial<br>fibrosis	0.156556	573.542	0.562578	Spearman's rank correlation rho	two.sided	Month 12 vs Month 12	0.913865		AGP	NIH CI	N8H9S4	VORMII1N8H9S4 | N8H9S4
VORMII1N8H9S4	Neutrophiles/<br>Karyorrhexis	0.040996	652.123	0.880178	Spearman's rank correlation rho	two.sided	Month 12 vs Month 12	0.970725		AGP	NIH AI	N8H9S4	VORMII1N8H9S4 | N8H9S4
VORMII1N8H9S4	Interstitial<br>inflammation	0.394887	411.477	0.130095	Spearman's rank correlation rho	two.sided	Month 12 vs Month 12	0.742597		AGP	NIH AI	N8H9S4	VORMII1N8H9S4 | N8H9S4
VORMII1N8H9S4	Tubular<br>atrophy	0.156556	573.542	0.562578	Spearman's rank correlation rho	two.sided	Month 12 vs Month 12	0.913865		AGP	NIH CI	N8H9S4	VORMII1N8H9S4 | N8H9S4
CIIIGIRMN1N2H8	Cellular/Fibrocellular<br>crescents	-0.157485	944.508	0.546073	Spearman's rank correlation rho	two.sided	Month 12 vs Month 12	0.913865		C3	NIH AI	N2H8	CIIIGIRMN1N2H8 | N2H8
CIIIGIRMN1N2H8	Endocapillary<br>hypercellularity	-0.57735	1287.12	0.015231	Spearman's rank correlation rho	two.sided	Month 12 vs Month 12	0.373232	*	C3	NIH AI	N2H8	CIIIGIRMN1N2H8 | N2H8
CIIIGIRMN1N2H8	Fibrinoid<br>necrosis	-0.204124	982.565	0.431957	Spearman's rank correlation rho	two.sided	Month 12 vs Month 12	0.887803		C3	NIH AI	N2H8	CIIIGIRMN1N2H8 | N2H8
CIIIGIRMN1N2H8	Fibrous<br>crescents	0.031497	790.298	0.904481	Spearman's rank correlation rho	two.sided	Month 12 vs Month 12	0.970725		C3	NIH CI	N2H8	CIIIGIRMN1N2H8 | N2H8
CIIIGIRMN1N2H8	Glomerular<br>sclerosis	-0.536745	1253.98	0.0263185	Spearman's rank correlation rho	two.sided	Month 12 vs Month 12	0.454307	*	C3	NIH CI	N2H8	CIIIGIRMN1N2H8 | N2H8
CIIIGIRMN1N2H8	Hyaline<br>deposits				Spearman's rank correlation rho	two.sided	Month 12 vs Month 12			C3	NIH AI	N2H8	CIIIGIRMN1N2H8 | N2H8
CIIIGIRMN1N2H8	Interstitial<br>fibrosis	0.0566139	769.803	0.82913	Spearman's rank correlation rho	two.sided	Month 12 vs Month 12	0.970725		C3	NIH CI	N2H8	CIIIGIRMN1N2H8 | N2H8
CIIIGIRMN1N2H8	Neutrophiles/<br>Karyorrhexis	0	816	1	Spearman's rank correlation rho	two.sided	Month 12 vs Month 12	1		C3	NIH AI	N2H8	CIIIGIRMN1N2H8 | N2H8
CIIIGIRMN1N2H8	Interstitial<br>inflammation	-0.316228	1074.04	0.216248	Spearman's rank correlation rho	two.sided	Month 12 vs Month 12	0.815583		C3	NIH AI	N2H8	CIIIGIRMN1N2H8 | N2H8
CIIIGIRMN1N2H8	Tubular<br>atrophy	0.0566139	769.803	0.82913	Spearman's rank correlation rho	two.sided	Month 12 vs Month 12	0.970725		C3	NIH CI	N2H8	CIIIGIRMN1N2H8 | N2H8
CIIIKTVLT1N2H5	Cellular/Fibrocellular<br>crescents	0.031497	790.298	0.904481	Spearman's rank correlation rho	two.sided	Month 12 vs Month 12	0.970725		C3	NIH AI	N2H5	CIIIKTVLT1N2H5 | N2H5
CIIIKTVLT1N2H5	Endocapillary<br>hypercellularity	-0.216506	992.669	0.403914	Spearman's rank correlation rho	two.sided	Month 12 vs Month 12	0.875959		C3	NIH AI	N2H5	CIIIKTVLT1N2H5 | N2H5
CIIIKTVLT1N2H5	Fibrinoid<br>necrosis	-0.102062	899.283	0.696699	Spearman's rank correlation rho	two.sided	Month 12 vs Month 12	0.957735		C3	NIH AI	N2H5	CIIIKTVLT1N2H5 | N2H5
CIIIKTVLT1N2H5	Fibrous<br>crescents	-0.188982	970.21	0.467576	Spearman's rank correlation rho	two.sided	Month 12 vs Month 12	0.887803		C3	NIH CI	N2H5	CIIIKTVLT1N2H5 | N2H5
CIIIKTVLT1N2H5	Glomerular<br>sclerosis	-0.365963	1114.63	0.148556	Spearman's rank correlation rho	two.sided	Month 12 vs Month 12	0.742597		C3	NIH CI	N2H5	CIIIKTVLT1N2H5 | N2H5
CIIIKTVLT1N2H5	Hyaline<br>deposits				Spearman's rank correlation rho	two.sided	Month 12 vs Month 12			C3	NIH AI	N2H5	CIIIKTVLT1N2H5 | N2H5
CIIIKTVLT1N2H5	Interstitial<br>fibrosis	-0.566139	1277.97	0.0178322	Spearman's rank correlation rho	two.sided	Month 12 vs Month 12	0.373232	*	C3	NIH CI	N2H5	CIIIKTVLT1N2H5 | N2H5
CIIIKTVLT1N2H5	Neutrophiles/<br>Karyorrhexis	-0.223607	998.463	0.388286	Spearman's rank correlation rho	two.sided	Month 12 vs Month 12	0.875959		C3	NIH AI	N2H5	CIIIKTVLT1N2H5 | N2H5
CIIIKTVLT1N2H5	Interstitial<br>inflammation	-0.579751	1289.08	0.0147151	Spearman's rank correlation rho	two.sided	Month 12 vs Month 12	0.373232	*	C3	NIH AI	N2H5	CIIIKTVLT1N2H5 | N2H5
CIIIKTVLT1N2H5	Tubular<br>atrophy	-0.566139	1277.97	0.0178322	Spearman's rank correlation rho	two.sided	Month 12 vs Month 12	0.373232	*	C3	NIH CI	N2H5	CIIIKTVLT1N2H5 | N2H5
F	Cellular/Fibrocellular<br>crescents	-0.346467	1098.72	0.173085	Spearman's rank correlation rho	two.sided	Month 12 vs Month 12	0.76995		Fab	NIH AI	F	F | F
F	Endocapillary<br>hypercellularity	-0.601407	1306.75	0.0106566	Spearman's rank correlation rho	two.sided	Month 12 vs Month 12	0.373232	*	Fab	NIH AI	F	F | F
F	Fibrinoid<br>necrosis	-0.357217	1107.49	0.159246	Spearman's rank correlation rho	two.sided	Month 12 vs Month 12	0.742597		Fab	NIH AI	F	F | F
F	Fibrous<br>crescents	-0.503953	1227.23	0.0391489	Spearman's rank correlation rho	two.sided	Month 12 vs Month 12	0.537947	*	Fab	NIH CI	F	F | F
F	Glomerular<br>sclerosis	-0.512348	1234.08	0.0354876	Spearman's rank correlation rho	two.sided	Month 12 vs Month 12	0.537947	*	Fab	NIH CI	F	F | F
F	Hyaline<br>deposits				Spearman's rank correlation rho	two.sided	Month 12 vs Month 12			Fab	NIH AI	F	F | F
F	Interstitial<br>fibrosis	-0.481218	1208.67	0.0505072	Spearman's rank correlation rho	two.sided	Month 12 vs Month 12	0.598713		Fab	NIH CI	F	F | F
F	Neutrophiles/<br>Karyorrhexis	-0.409946	1150.52	0.102202	Spearman's rank correlation rho	two.sided	Month 12 vs Month 12	0.691806		Fab	NIH AI	F	F | F
F	Interstitial<br>inflammation	-0.527046	1246.07	0.0297131	Spearman's rank correlation rho	two.sided	Month 12 vs Month 12	0.495218	*	Fab	NIH AI	F	F | F
F	Tubular<br>atrophy	-0.481218	1208.67	0.0505072	Spearman's rank correlation rho	two.sided	Month 12 vs Month 12	0.598713		Fab	NIH CI	F	F | F
G1	Cellular/Fibrocellular<br>crescents	0.31497	558.984	0.218181	Spearman's rank correlation rho	two.sided	Month 12 vs Month 12	0.815583		Fab	NIH AI	G1	G1 | G1
G1	Endocapillary<br>hypercellularity	0.216506	639.331	0.403914	Spearman's rank correlation rho	two.sided	Month 12 vs Month 12	0.875959		Fab	NIH AI	G1	G1 | G1
G1	Fibrinoid<br>necrosis	0.408248	482.869	0.103771	Spearman's rank correlation rho	two.sided	Month 12 vs Month 12	0.691806		Fab	NIH AI	G1	G1 | G1
G1	Fibrous<br>crescents	0	816	1	Spearman's rank correlation rho	two.sided	Month 12 vs Month 12	1		Fab	NIH CI	G1	G1 | G1
G1	Glomerular<br>sclerosis	0.170783	676.641	0.512236	Spearman's rank correlation rho	two.sided	Month 12 vs Month 12	0.91097		Fab	NIH CI	G1	G1 | G1
G1	Hyaline<br>deposits				Spearman's rank correlation rho	two.sided	Month 12 vs Month 12			Fab	NIH AI	G1	G1 | G1
G1	Interstitial<br>fibrosis	-0.339683	1093.18	0.182221	Spearman's rank correlation rho	two.sided	Month 12 vs Month 12	0.76995		Fab	NIH CI	G1	G1 | G1
G1	Neutrophiles/<br>Karyorrhexis	0.0745356	755.179	0.776177	Spearman's rank correlation rho	two.sided	Month 12 vs Month 12	0.970725		Fab	NIH AI	G1	G1 | G1
G1	Interstitial<br>inflammation	-0.0790569	880.51	0.762954	Spearman's rank correlation rho	two.sided	Month 12 vs Month 12	0.970725		Fab	NIH AI	G1	G1 | G1
G1	Tubular<br>atrophy	-0.339683	1093.18	0.182221	Spearman's rank correlation rho	two.sided	Month 12 vs Month 12	0.76995		Fab	NIH CI	G1	G1 | G1
GP11	Cellular/Fibrocellular<br>crescents	-0.0944911	893.105	0.718301	Spearman's rank correlation rho	two.sided	Month 12 vs Month 12	0.957735		Fab	NIH AI	N5H5S1	GP11 | N5H5S1
GP11	Endocapillary<br>hypercellularity	0.360844	521.551	0.154751	Spearman's rank correlation rho	two.sided	Month 12 vs Month 12	0.742597		Fab	NIH AI	N5H5S1	GP11 | N5H5S1
GP11	Fibrinoid<br>necrosis	-0.204124	982.565	0.431957	Spearman's rank correlation rho	two.sided	Month 12 vs Month 12	0.887803		Fab	NIH AI	N5H5S1	GP11 | N5H5S1
GP11	Fibrous<br>crescents	0.220479	636.089	0.395129	Spearman's rank correlation rho	two.sided	Month 12 vs Month 12	0.875959		Fab	NIH CI	N5H5S1	GP11 | N5H5S1
GP11	Glomerular<br>sclerosis	0.219578	636.825	0.397114	Spearman's rank correlation rho	two.sided	Month 12 vs Month 12	0.875959		Fab	NIH CI	N5H5S1	GP11 | N5H5S1
GP11	Hyaline<br>deposits				Spearman's rank correlation rho	two.sided	Month 12 vs Month 12			Fab	NIH AI	N5H5S1	GP11 | N5H5S1
GP11	Interstitial<br>fibrosis	0.509525	400.228	0.0366883	Spearman's rank correlation rho	two.sided	Month 12 vs Month 12	0.537947	*	Fab	NIH CI	N5H5S1	GP11 | N5H5S1
GP11	Neutrophiles/<br>Karyorrhexis	-0.0372678	846.411	0.887077	Spearman's rank correlation rho	two.sided	Month 12 vs Month 12	0.970725		Fab	NIH AI	N5H5S1	GP11 | N5H5S1
GP11	Interstitial<br>inflammation	0.579751	342.923	0.0147151	Spearman's rank correlation rho	two.sided	Month 12 vs Month 12	0.373232	*	Fab	NIH AI	N5H5S1	GP11 | N5H5S1
GP11	Tubular<br>atrophy	0.509525	400.228	0.0366883	Spearman's rank correlation rho	two.sided	Month 12 vs Month 12	0.537947	*	Fab	NIH CI	N5H5S1	GP11 | N5H5S1
GP15	Cellular/Fibrocellular<br>crescents	0.251976	610.387	0.329235	Spearman's rank correlation rho	two.sided	Month 12 vs Month 12	0.835242		Fab	NIH AI	N4H3F1	GP15 | N4H3F1
GP15	Endocapillary<br>hypercellularity	0.360844	521.551	0.154751	Spearman's rank correlation rho	two.sided	Month 12 vs Month 12	0.742597		Fab	NIH AI	N4H3F1	GP15 | N4H3F1
GP15	Fibrinoid<br>necrosis	0.357217	524.511	0.159246	Spearman's rank correlation rho	two.sided	Month 12 vs Month 12	0.742597		Fab	NIH AI	N4H3F1	GP15 | N4H3F1
GP15	Fibrous<br>crescents	0.188982	661.79	0.467576	Spearman's rank correlation rho	two.sided	Month 12 vs Month 12	0.887803		Fab	NIH CI	N4H3F1	GP15 | N4H3F1
GP15	Glomerular<br>sclerosis	0.268373	597.008	0.29764	Spearman's rank correlation rho	two.sided	Month 12 vs Month 12	0.835242		Fab	NIH CI	N4H3F1	GP15 | N4H3F1
GP15	Hyaline<br>deposits				Spearman's rank correlation rho	two.sided	Month 12 vs Month 12			Fab	NIH AI	N4H3F1	GP15 | N4H3F1
GP15	Interstitial<br>fibrosis	-0.113228	908.394	0.665243	Spearman's rank correlation rho	two.sided	Month 12 vs Month 12	0.93236		Fab	NIH CI	N4H3F1	GP15 | N4H3F1
GP15	Neutrophiles/<br>Karyorrhexis	0.409946	481.484	0.102202	Spearman's rank correlation rho	two.sided	Month 12 vs Month 12	0.691806		Fab	NIH AI	N4H3F1	GP15 | N4H3F1
GP15	Interstitial<br>inflammation	-0.0263523	837.503	0.920032	Spearman's rank correlation rho	two.sided	Month 12 vs Month 12	0.970725		Fab	NIH AI	N4H3F1	GP15 | N4H3F1
GP15	Tubular<br>atrophy	-0.113228	908.394	0.665243	Spearman's rank correlation rho	two.sided	Month 12 vs Month 12	0.93236		Fab	NIH CI	N4H3F1	GP15 | N4H3F1
GP18	Cellular/Fibrocellular<br>crescents	0.31497	558.984	0.218181	Spearman's rank correlation rho	two.sided	Month 12 vs Month 12	0.815583		Fab	NIH AI	N5H3F1	GP18 | N5H3F1
GP18	Endocapillary<br>hypercellularity	0.120281	717.85	0.645636	Spearman's rank correlation rho	two.sided	Month 12 vs Month 12	0.93236		Fab	NIH AI	N5H3F1	GP18 | N5H3F1
GP18	Fibrinoid<br>necrosis	0.408248	482.869	0.103771	Spearman's rank correlation rho	two.sided	Month 12 vs Month 12	0.691806		Fab	NIH AI	N5H3F1	GP18 | N5H3F1
GP18	Fibrous<br>crescents	-0.0629941	867.403	0.810187	Spearman's rank correlation rho	two.sided	Month 12 vs Month 12	0.970725		Fab	NIH CI	N5H3F1	GP18 | N5H3F1
GP18	Glomerular<br>sclerosis	-0.048795	855.817	0.852466	Spearman's rank correlation rho	two.sided	Month 12 vs Month 12	0.970725		Fab	NIH CI	N5H3F1	GP18 | N5H3F1
GP18	Hyaline<br>deposits				Spearman's rank correlation rho	two.sided	Month 12 vs Month 12			Fab	NIH AI	N5H3F1	GP18 | N5H3F1
GP18	Interstitial<br>fibrosis	-0.283069	1046.98	0.270924	Spearman's rank correlation rho	two.sided	Month 12 vs Month 12	0.83219		Fab	NIH CI	N5H3F1	GP18 | N5H3F1
GP18	Neutrophiles/<br>Karyorrhexis	0.0745356	755.179	0.776177	Spearman's rank correlation rho	two.sided	Month 12 vs Month 12	0.970725		Fab	NIH AI	N5H3F1	GP18 | N5H3F1
GP18	Interstitial<br>inflammation	-0.237171	1009.53	0.359368	Spearman's rank correlation rho	two.sided	Month 12 vs Month 12	0.86479		Fab	NIH AI	N5H3F1	GP18 | N5H3F1
GP18	Tubular<br>atrophy	-0.283069	1046.98	0.270924	Spearman's rank correlation rho	two.sided	Month 12 vs Month 12	0.83219		Fab	NIH CI	N5H3F1	GP18 | N5H3F1
GP2	Cellular/Fibrocellular<br>crescents	-0.031497	841.702	0.904481	Spearman's rank correlation rho	two.sided	Month 12 vs Month 12	0.970725		Fab	NIH AI	N5H5S2	GP2 | N5H5S2
GP2	Endocapillary<br>hypercellularity	0.408956	482.292	0.103114	Spearman's rank correlation rho	two.sided	Month 12 vs Month 12	0.691806		Fab	NIH AI	N5H5S2	GP2 | N5H5S2
GP2	Fibrinoid<br>necrosis	-0.051031	857.641	0.84578	Spearman's rank correlation rho	two.sided	Month 12 vs Month 12	0.970725		Fab	NIH AI	N5H5S2	GP2 | N5H5S2
GP2	Fibrous<br>crescents	0.409462	481.879	0.102648	Spearman's rank correlation rho	two.sided	Month 12 vs Month 12	0.691806		Fab	NIH CI	N5H5S2	GP2 | N5H5S2
GP2	Glomerular<br>sclerosis	0.414758	477.558	0.0978476	Spearman's rank correlation rho	two.sided	Month 12 vs Month 12	0.691806		Fab	NIH CI	N5H5S2	GP2 | N5H5S2
GP2	Hyaline<br>deposits				Spearman's rank correlation rho	two.sided	Month 12 vs Month 12			Fab	NIH AI	N5H5S2	GP2 | N5H5S2
GP2	Interstitial<br>fibrosis	0.707673	238.539	0.00148285	Spearman's rank correlation rho	two.sided	Month 12 vs Month 12	0.267786	*	Fab	NIH CI	N5H5S2	GP2 | N5H5S2
GP2	Neutrophiles/<br>Karyorrhexis	0.260875	603.126	0.311855	Spearman's rank correlation rho	two.sided	Month 12 vs Month 12	0.835242		Fab	NIH AI	N5H5S2	GP2 | N5H5S2
GP2	Interstitial<br>inflammation	0.606103	321.42	0.00990709	Spearman's rank correlation rho	two.sided	Month 12 vs Month 12	0.373232	*	Fab	NIH AI	N5H5S2	GP2 | N5H5S2
GP2	Tubular<br>atrophy	0.707673	238.539	0.00148285	Spearman's rank correlation rho	two.sided	Month 12 vs Month 12	0.267786	*	Fab	NIH CI	N5H5S2	GP2 | N5H5S2
GP20	Cellular/Fibrocellular<br>crescents	0.377964	507.581	0.134699	Spearman's rank correlation rho	two.sided	Month 12 vs Month 12	0.742597		Fab	NIH AI	N4H5	GP20 | N4H5
GP20	Endocapillary<br>hypercellularity	0.553294	364.512	0.0212265	Spearman's rank correlation rho	two.sided	Month 12 vs Month 12	0.424531	*	Fab	NIH AI	N4H5	GP20 | N4H5
GP20	Fibrinoid<br>necrosis	0.408248	482.869	0.103771	Spearman's rank correlation rho	two.sided	Month 12 vs Month 12	0.691806		Fab	NIH AI	N4H5	GP20 | N4H5
GP20	Fibrous<br>crescents	0.566947	353.371	0.0176338	Spearman's rank correlation rho	two.sided	Month 12 vs Month 12	0.373232	*	Fab	NIH CI	N4H5	GP20 | N4H5
GP20	Glomerular<br>sclerosis	0.365963	517.375	0.148556	Spearman's rank correlation rho	two.sided	Month 12 vs Month 12	0.742597		Fab	NIH CI	N4H5	GP20 | N4H5
GP20	Hyaline<br>deposits				Spearman's rank correlation rho	two.sided	Month 12 vs Month 12			Fab	NIH AI	N4H5	GP20 | N4H5
GP20	Interstitial<br>fibrosis	0.283069	585.015	0.270924	Spearman's rank correlation rho	two.sided	Month 12 vs Month 12	0.83219		Fab	NIH CI	N4H5	GP20 | N4H5
GP20	Neutrophiles/<br>Karyorrhexis	0.559017	359.842	0.019657	Spearman's rank correlation rho	two.sided	Month 12 vs Month 12	0.402076	*	Fab	NIH AI	N4H5	GP20 | N4H5
GP20	Interstitial<br>inflammation	0.395285	493.448	0.116319	Spearman's rank correlation rho	two.sided	Month 12 vs Month 12	0.721981		Fab	NIH AI	N4H5	GP20 | N4H5
GP20	Tubular<br>atrophy	0.283069	585.015	0.270924	Spearman's rank correlation rho	two.sided	Month 12 vs Month 12	0.83219		Fab	NIH CI	N4H5	GP20 | N4H5
GP21	Cellular/Fibrocellular<br>crescents	0.251976	610.387	0.329235	Spearman's rank correlation rho	two.sided	Month 12 vs Month 12	0.835242		Fab	NIH AI	N4H4F1	GP21 | N4H4F1
GP21	Endocapillary<br>hypercellularity	0.096225	737.48	0.713335	Spearman's rank correlation rho	two.sided	Month 12 vs Month 12	0.957735		Fab	NIH AI	N4H4F1	GP21 | N4H4F1
GP21	Fibrinoid<br>necrosis	0.153093	691.076	0.557462	Spearman's rank correlation rho	two.sided	Month 12 vs Month 12	0.913865		Fab	NIH AI	N4H4F1	GP21 | N4H4F1
GP21	Fibrous<br>crescents	0.0944911	738.895	0.718301	Spearman's rank correlation rho	two.sided	Month 12 vs Month 12	0.957735		Fab	NIH CI	N4H4F1	GP21 | N4H4F1
GP21	Glomerular<br>sclerosis	0.29277	577.1	0.254125	Spearman's rank correlation rho	two.sided	Month 12 vs Month 12	0.83219		Fab	NIH CI	N4H4F1	GP21 | N4H4F1
GP21	Hyaline<br>deposits				Spearman's rank correlation rho	two.sided	Month 12 vs Month 12			Fab	NIH AI	N4H4F1	GP21 | N4H4F1
GP21	Interstitial<br>fibrosis	-0.254762	1023.89	0.323734	Spearman's rank correlation rho	two.sided	Month 12 vs Month 12	0.835242		Fab	NIH CI	N4H4F1	GP21 | N4H4F1
GP21	Neutrophiles/<br>Karyorrhexis	0.149071	694.358	0.567982	Spearman's rank correlation rho	two.sided	Month 12 vs Month 12	0.913865		Fab	NIH AI	N4H4F1	GP21 | N4H4F1
GP21	Interstitial<br>inflammation	-0.105409	902.014	0.687218	Spearman's rank correlation rho	two.sided	Month 12 vs Month 12	0.951532		Fab	NIH AI	N4H4F1	GP21 | N4H4F1
GP21	Tubular<br>atrophy	-0.254762	1023.89	0.323734	Spearman's rank correlation rho	two.sided	Month 12 vs Month 12	0.835242		Fab	NIH CI	N4H4F1	GP21 | N4H4F1
GP22	Cellular/Fibrocellular<br>crescents	0.472456	430.476	0.0554871	Spearman's rank correlation rho	two.sided	Month 12 vs Month 12	0.62423		Fab	NIH AI	N4H4F1	GP22 | N4H4F1
GP22	Endocapillary<br>hypercellularity	0.240563	619.701	0.352332	Spearman's rank correlation rho	two.sided	Month 12 vs Month 12	0.86479		Fab	NIH AI	N4H4F1	GP22 | N4H4F1
GP22	Fibrinoid<br>necrosis	0.255155	607.793	0.322963	Spearman's rank correlation rho	two.sided	Month 12 vs Month 12	0.835242		Fab	NIH AI	N4H4F1	GP22 | N4H4F1
GP22	Fibrous<br>crescents	0.283473	584.686	0.270211	Spearman's rank correlation rho	two.sided	Month 12 vs Month 12	0.83219		Fab	NIH CI	N4H4F1	GP22 | N4H4F1
GP22	Glomerular<br>sclerosis	0.317168	557.191	0.214812	Spearman's rank correlation rho	two.sided	Month 12 vs Month 12	0.815583		Fab	NIH CI	N4H4F1	GP22 | N4H4F1
GP22	Hyaline<br>deposits				Spearman's rank correlation rho	two.sided	Month 12 vs Month 12			Fab	NIH AI	N4H4F1	GP22 | N4H4F1
GP22	Interstitial<br>fibrosis	-0.198148	977.689	0.445842	Spearman's rank correlation rho	two.sided	Month 12 vs Month 12	0.887803		Fab	NIH CI	N4H4F1	GP22 | N4H4F1
GP22	Neutrophiles/<br>Karyorrhexis	0.223607	633.537	0.388286	Spearman's rank correlation rho	two.sided	Month 12 vs Month 12	0.875959		Fab	NIH AI	N4H4F1	GP22 | N4H4F1
GP22	Interstitial<br>inflammation	-0.0263523	837.503	0.920032	Spearman's rank correlation rho	two.sided	Month 12 vs Month 12	0.970725		Fab	NIH AI	N4H4F1	GP22 | N4H4F1
GP22	Tubular<br>atrophy	-0.198148	977.689	0.445842	Spearman's rank correlation rho	two.sided	Month 12 vs Month 12	0.887803		Fab	NIH CI	N4H4F1	GP22 | N4H4F1
GP23	Cellular/Fibrocellular<br>crescents	0.283473	584.686	0.270211	Spearman's rank correlation rho	two.sided	Month 12 vs Month 12	0.83219		Fab	NIH AI	N5H4F1 / N4H5	GP23 | N5H4F1 / N4H5
GP23	Endocapillary<br>hypercellularity	0.120281	717.85	0.645636	Spearman's rank correlation rho	two.sided	Month 12 vs Month 12	0.93236		Fab	NIH AI	N5H4F1 / N4H5	GP23 | N5H4F1 / N4H5
GP23	Fibrinoid<br>necrosis	0.408248	482.869	0.103771	Spearman's rank correlation rho	two.sided	Month 12 vs Month 12	0.691806		Fab	NIH AI	N5H4F1 / N4H5	GP23 | N5H4F1 / N4H5
GP23	Fibrous<br>crescents	-0.031497	841.702	0.904481	Spearman's rank correlation rho	two.sided	Month 12 vs Month 12	0.970725		Fab	NIH CI	N5H4F1 / N4H5	GP23 | N5H4F1 / N4H5
GP23	Glomerular<br>sclerosis	0.09759	736.367	0.709434	Spearman's rank correlation rho	two.sided	Month 12 vs Month 12	0.957735		Fab	NIH CI	N5H4F1 / N4H5	GP23 | N5H4F1 / N4H5
GP23	Hyaline<br>deposits				Spearman's rank correlation rho	two.sided	Month 12 vs Month 12			Fab	NIH AI	N5H4F1 / N4H5	GP23 | N5H4F1 / N4H5
GP23	Interstitial<br>fibrosis	-0.424604	1162.48	0.089353	Spearman's rank correlation rho	two.sided	Month 12 vs Month 12	0.691806		Fab	NIH CI	N5H4F1 / N4H5	GP23 | N5H4F1 / N4H5
GP23	Neutrophiles/<br>Karyorrhexis	0.0745356	755.179	0.776177	Spearman's rank correlation rho	two.sided	Month 12 vs Month 12	0.970725		Fab	NIH AI	N5H4F1 / N4H5	GP23 | N5H4F1 / N4H5
GP23	Interstitial<br>inflammation	-0.210819	988.028	0.416673	Spearman's rank correlation rho	two.sided	Month 12 vs Month 12	0.887803		Fab	NIH AI	N5H4F1 / N4H5	GP23 | N5H4F1 / N4H5
GP23	Tubular<br>atrophy	-0.424604	1162.48	0.089353	Spearman's rank correlation rho	two.sided	Month 12 vs Month 12	0.691806		Fab	NIH CI	N5H4F1 / N4H5	GP23 | N5H4F1 / N4H5
GP25	Cellular/Fibrocellular<br>crescents	0.283473	584.686	0.270211	Spearman's rank correlation rho	two.sided	Month 12 vs Month 12	0.83219		Fab	NIH AI	N5H5	GP25 | N5H5
GP25	Endocapillary<br>hypercellularity	0.601407	325.252	0.0106566	Spearman's rank correlation rho	two.sided	Month 12 vs Month 12	0.373232	*	Fab	NIH AI	N5H5	GP25 | N5H5
GP25	Fibrinoid<br>necrosis	0.306186	566.152	0.231988	Spearman's rank correlation rho	two.sided	Month 12 vs Month 12	0.815583		Fab	NIH AI	N5H5	GP25 | N5H5
GP25	Fibrous<br>crescents	0.661438	276.267	0.0038327	Spearman's rank correlation rho	two.sided	Month 12 vs Month 12	0.373232	*	Fab	NIH CI	N5H5	GP25 | N5H5
GP25	Glomerular<br>sclerosis	0.48795	417.833	0.0469147	Spearman's rank correlation rho	two.sided	Month 12 vs Month 12	0.598713	*	Fab	NIH CI	N5H5	GP25 | N5H5
GP25	Hyaline<br>deposits				Spearman's rank correlation rho	two.sided	Month 12 vs Month 12			Fab	NIH AI	N5H5	GP25 | N5H5
GP25	Interstitial<br>fibrosis	0.509525	400.228	0.0366883	Spearman's rank correlation rho	two.sided	Month 12 vs Month 12	0.537947	*	Fab	NIH CI	N5H5	GP25 | N5H5
GP25	Neutrophiles/<br>Karyorrhexis	0.484481	420.663	0.0487408	Spearman's rank correlation rho	two.sided	Month 12 vs Month 12	0.598713	*	Fab	NIH AI	N5H5	GP25 | N5H5
GP25	Interstitial<br>inflammation	0.68516	256.909	0.00240355	Spearman's rank correlation rho	two.sided	Month 12 vs Month 12	0.360532	*	Fab	NIH AI	N5H5	GP25 | N5H5
GP25	Tubular<br>atrophy	0.509525	400.228	0.0366883	Spearman's rank correlation rho	two.sided	Month 12 vs Month 12	0.537947	*	Fab	NIH CI	N5H5	GP25 | N5H5
GP26	Cellular/Fibrocellular<br>crescents	0.0629941	764.597	0.810187	Spearman's rank correlation rho	two.sided	Month 12 vs Month 12	0.970725		Fab	NIH AI	N4H5F1	GP26 | N4H5F1
GP26	Endocapillary<br>hypercellularity	0	816	1	Spearman's rank correlation rho	two.sided	Month 12 vs Month 12	1		Fab	NIH AI	N4H5F1	GP26 | N4H5F1
GP26	Fibrinoid<br>necrosis	-0.306186	1065.85	0.231988	Spearman's rank correlation rho	two.sided	Month 12 vs Month 12	0.815583		Fab	NIH AI	N4H5F1	GP26 | N4H5F1
GP26	Fibrous<br>crescents	-0.031497	841.702	0.904481	Spearman's rank correlation rho	two.sided	Month 12 vs Month 12	0.970725		Fab	NIH CI	N4H5F1	GP26 | N4H5F1
GP26	Glomerular<br>sclerosis	-0.219578	995.175	0.397114	Spearman's rank correlation rho	two.sided	Month 12 vs Month 12	0.875959		Fab	NIH CI	N4H5F1	GP26 | N4H5F1
GP26	Hyaline<br>deposits				Spearman's rank correlation rho	two.sided	Month 12 vs Month 12			Fab	NIH AI	N4H5F1	GP26 | N4H5F1
GP26	Interstitial<br>fibrosis	0.0566139	769.803	0.82913	Spearman's rank correlation rho	two.sided	Month 12 vs Month 12	0.970725		Fab	NIH CI	N4H5F1	GP26 | N4H5F1
GP26	Neutrophiles/<br>Karyorrhexis	-0.149071	937.642	0.567982	Spearman's rank correlation rho	two.sided	Month 12 vs Month 12	0.913865		Fab	NIH AI	N4H5F1	GP26 | N4H5F1
GP26	Interstitial<br>inflammation	0.237171	622.469	0.359368	Spearman's rank correlation rho	two.sided	Month 12 vs Month 12	0.86479		Fab	NIH AI	N4H5F1	GP26 | N4H5F1
GP26	Tubular<br>atrophy	0.0566139	769.803	0.82913	Spearman's rank correlation rho	two.sided	Month 12 vs Month 12	0.970725		Fab	NIH CI	N4H5F1	GP26 | N4H5F1
GP5	Cellular/Fibrocellular<br>crescents	-0.53545	1252.93	0.0267536	Spearman's rank correlation rho	two.sided	Month 12 vs Month 12	0.454307	*	Fab	NIH AI	N4H4S1	GP5 | N4H4S1
GP5	Endocapillary<br>hypercellularity	-0.433013	1169.34	0.0825307	Spearman's rank correlation rho	two.sided	Month 12 vs Month 12	0.691806		Fab	NIH AI	N4H4S1	GP5 | N4H4S1
GP5	Fibrinoid<br>necrosis	-0.408248	1149.13	0.103771	Spearman's rank correlation rho	two.sided	Month 12 vs Month 12	0.691806		Fab	NIH AI	N4H4S1	GP5 | N4H4S1
GP5	Fibrous<br>crescents	-0.251976	1021.61	0.329235	Spearman's rank correlation rho	two.sided	Month 12 vs Month 12	0.835242		Fab	NIH CI	N4H4S1	GP5 | N4H4S1
GP5	Glomerular<br>sclerosis	-0.048795	855.817	0.852466	Spearman's rank correlation rho	two.sided	Month 12 vs Month 12	0.970725		Fab	NIH CI	N4H4S1	GP5 | N4H4S1
GP5	Hyaline<br>deposits				Spearman's rank correlation rho	two.sided	Month 12 vs Month 12			Fab	NIH AI	N4H4S1	GP5 | N4H4S1
GP5	Interstitial<br>fibrosis	0.311376	561.917	0.223765	Spearman's rank correlation rho	two.sided	Month 12 vs Month 12	0.815583		Fab	NIH CI	N4H4S1	GP5 | N4H4S1
GP5	Neutrophiles/<br>Karyorrhexis	-0.111803	907.232	0.669227	Spearman's rank correlation rho	two.sided	Month 12 vs Month 12	0.93236		Fab	NIH AI	N4H4S1	GP5 | N4H4S1
GP5	Interstitial<br>inflammation	-0.0790569	880.51	0.762954	Spearman's rank correlation rho	two.sided	Month 12 vs Month 12	0.970725		Fab	NIH AI	N4H4S1	GP5 | N4H4S1
GP5	Tubular<br>atrophy	0.311376	561.917	0.223765	Spearman's rank correlation rho	two.sided	Month 12 vs Month 12	0.815583		Fab	NIH CI	N4H4S1	GP5 | N4H4S1
GP9	Cellular/Fibrocellular<br>crescents	0.31497	558.984	0.218181	Spearman's rank correlation rho	two.sided	Month 12 vs Month 12	0.815583		Fab	NIH AI	N4H5S1	GP9 | N4H5S1
GP9	Endocapillary<br>hypercellularity	0.216506	639.331	0.403914	Spearman's rank correlation rho	two.sided	Month 12 vs Month 12	0.875959		Fab	NIH AI	N4H5S1	GP9 | N4H5S1
GP9	Fibrinoid<br>necrosis	0.408248	482.869	0.103771	Spearman's rank correlation rho	two.sided	Month 12 vs Month 12	0.691806		Fab	NIH AI	N4H5S1	GP9 | N4H5S1
GP9	Fibrous<br>crescents	-0.031497	841.702	0.904481	Spearman's rank correlation rho	two.sided	Month 12 vs Month 12	0.970725		Fab	NIH CI	N4H5S1	GP9 | N4H5S1
GP9	Glomerular<br>sclerosis	0.121988	716.458	0.640926	Spearman's rank correlation rho	two.sided	Month 12 vs Month 12	0.93236		Fab	NIH CI	N4H5S1	GP9 | N4H5S1
GP9	Hyaline<br>deposits				Spearman's rank correlation rho	two.sided	Month 12 vs Month 12			Fab	NIH AI	N4H5S1	GP9 | N4H5S1
GP9	Interstitial<br>fibrosis	-0.339683	1093.18	0.182221	Spearman's rank correlation rho	two.sided	Month 12 vs Month 12	0.76995		Fab	NIH CI	N4H5S1	GP9 | N4H5S1
GP9	Neutrophiles/<br>Karyorrhexis	0.111803	724.768	0.669227	Spearman's rank correlation rho	two.sided	Month 12 vs Month 12	0.93236		Fab	NIH AI	N4H5S1	GP9 | N4H5S1
GP9	Interstitial<br>inflammation	-0.184466	966.524	0.478474	Spearman's rank correlation rho	two.sided	Month 12 vs Month 12	0.887889		Fab	NIH AI	N4H5S1	GP9 | N4H5S1
GP9	Tubular<br>atrophy	-0.339683	1093.18	0.182221	Spearman's rank correlation rho	two.sided	Month 12 vs Month 12	0.76995		Fab	NIH CI	N4H5S1	GP9 | N4H5S1
S1	Cellular/Fibrocellular<br>crescents	-0.346467	1098.72	0.173085	Spearman's rank correlation rho	two.sided	Month 12 vs Month 12	0.76995		Fab	NIH AI	S1	S1 | S1
S1	Endocapillary<br>hypercellularity	-0.0721688	874.89	0.783122	Spearman's rank correlation rho	two.sided	Month 12 vs Month 12	0.970725		Fab	NIH AI	S1	S1 | S1
S1	Fibrinoid<br>necrosis	-0.357217	1107.49	0.159246	Spearman's rank correlation rho	two.sided	Month 12 vs Month 12	0.742597		Fab	NIH AI	S1	S1 | S1
S1	Fibrous<br>crescents	-0.0629941	867.403	0.810187	Spearman's rank correlation rho	two.sided	Month 12 vs Month 12	0.970725		Fab	NIH CI	S1	S1 | S1
S1	Glomerular<br>sclerosis	0.19518	656.733	0.452824	Spearman's rank correlation rho	two.sided	Month 12 vs Month 12	0.887803		Fab	NIH CI	S1	S1 | S1
S1	Hyaline<br>deposits				Spearman's rank correlation rho	two.sided	Month 12 vs Month 12			Fab	NIH AI	S1	S1 | S1
S1	Interstitial<br>fibrosis	-0.0566139	862.197	0.82913	Spearman's rank correlation rho	two.sided	Month 12 vs Month 12	0.970725		Fab	NIH CI	S1	S1 | S1
S1	Neutrophiles/<br>Karyorrhexis	-0.111803	907.232	0.669227	Spearman's rank correlation rho	two.sided	Month 12 vs Month 12	0.93236		Fab	NIH AI	S1	S1 | S1
S1	Interstitial<br>inflammation	0.237171	622.469	0.359368	Spearman's rank correlation rho	two.sided	Month 12 vs Month 12	0.86479		Fab	NIH AI	S1	S1 | S1
S1	Tubular<br>atrophy	-0.0566139	862.197	0.82913	Spearman's rank correlation rho	two.sided	Month 12 vs Month 12	0.970725		Fab	NIH CI	S1	S1 | S1
B	Cellular/Fibrocellular<br>crescents	0.0629941	764.597	0.810187	Spearman's rank correlation rho	two.sided	Month 12 vs Month 12	0.970725		Fc	NIH AI	B	B | B
B	Endocapillary<br>hypercellularity	0.457069	443.032	0.065105	Spearman's rank correlation rho	two.sided	Month 12 vs Month 12	0.691806		Fc	NIH AI	B	B | B
B	Fibrinoid<br>necrosis	0.408248	482.869	0.103771	Spearman's rank correlation rho	two.sided	Month 12 vs Month 12	0.691806		Fc	NIH AI	B	B | B
B	Fibrous<br>crescents	0.283473	584.686	0.270211	Spearman's rank correlation rho	two.sided	Month 12 vs Month 12	0.83219		Fc	NIH CI	B	B | B
B	Glomerular<br>sclerosis	0.731925	218.749	0.000837566	Spearman's rank correlation rho	two.sided	Month 12 vs Month 12	0.267786	*	Fc	NIH CI	B	B | B
B	Hyaline<br>deposits				Spearman's rank correlation rho	two.sided	Month 12 vs Month 12			Fc	NIH AI	B	B | B
B	Interstitial<br>fibrosis	0.339683	538.819	0.182221	Spearman's rank correlation rho	two.sided	Month 12 vs Month 12	0.76995		Fc	NIH CI	B	B | B
B	Neutrophiles/<br>Karyorrhexis	0.260875	603.126	0.311855	Spearman's rank correlation rho	two.sided	Month 12 vs Month 12	0.835242		Fc	NIH AI	B	B | B
B	Interstitial<br>inflammation	0.237171	622.469	0.359368	Spearman's rank correlation rho	two.sided	Month 12 vs Month 12	0.86479		Fc	NIH AI	B	B | B
B	Tubular<br>atrophy	0.339683	538.819	0.182221	Spearman's rank correlation rho	two.sided	Month 12 vs Month 12	0.76995		Fc	NIH CI	B	B | B
F	Cellular/Fibrocellular<br>crescents	-0.220479	995.911	0.395129	Spearman's rank correlation rho	two.sided	Month 12 vs Month 12	0.875959		Fc	NIH AI	F	F | F
F	Endocapillary<br>hypercellularity	-0.288675	1051.56	0.261135	Spearman's rank correlation rho	two.sided	Month 12 vs Month 12	0.83219		Fc	NIH AI	F	F | F
F	Fibrinoid<br>necrosis	0	816	1	Spearman's rank correlation rho	two.sided	Month 12 vs Month 12	1		Fc	NIH AI	F	F | F
F	Fibrous<br>crescents	-0.0629941	867.403	0.810187	Spearman's rank correlation rho	two.sided	Month 12 vs Month 12	0.970725		Fc	NIH CI	F	F | F
F	Glomerular<br>sclerosis	-0.0243975	835.908	0.925948	Spearman's rank correlation rho	two.sided	Month 12 vs Month 12	0.972358		Fc	NIH CI	F	F | F
F	Hyaline<br>deposits				Spearman's rank correlation rho	two.sided	Month 12 vs Month 12			Fc	NIH AI	F	F | F
F	Interstitial<br>fibrosis	-0.424604	1162.48	0.089353	Spearman's rank correlation rho	two.sided	Month 12 vs Month 12	0.691806		Fc	NIH CI	F	F | F
F	Neutrophiles/<br>Karyorrhexis	0.0745356	755.179	0.776177	Spearman's rank correlation rho	two.sided	Month 12 vs Month 12	0.970725		Fc	NIH AI	F	F | F
F	Interstitial<br>inflammation	-0.237171	1009.53	0.359368	Spearman's rank correlation rho	two.sided	Month 12 vs Month 12	0.86479		Fc	NIH AI	F	F | F
F	Tubular<br>atrophy	-0.424604	1162.48	0.089353	Spearman's rank correlation rho	two.sided	Month 12 vs Month 12	0.691806		Fc	NIH CI	F	F | F
G1	Cellular/Fibrocellular<br>crescents	-0.220479	995.911	0.395129	Spearman's rank correlation rho	two.sided	Month 12 vs Month 12	0.875959		Fc	NIH AI	G1	G1 | G1
G1	Endocapillary<br>hypercellularity	0.096225	737.48	0.713335	Spearman's rank correlation rho	two.sided	Month 12 vs Month 12	0.957735		Fc	NIH AI	G1	G1 | G1
G1	Fibrinoid<br>necrosis	-0.408248	1149.13	0.103771	Spearman's rank correlation rho	two.sided	Month 12 vs Month 12	0.691806		Fc	NIH AI	G1	G1 | G1
G1	Fibrous<br>crescents	0.031497	790.298	0.904481	Spearman's rank correlation rho	two.sided	Month 12 vs Month 12	0.970725		Fc	NIH CI	G1	G1 | G1
G1	Glomerular<br>sclerosis	0.170783	676.641	0.512236	Spearman's rank correlation rho	two.sided	Month 12 vs Month 12	0.91097		Fc	NIH CI	G1	G1 | G1
G1	Hyaline<br>deposits				Spearman's rank correlation rho	two.sided	Month 12 vs Month 12			Fc	NIH AI	G1	G1 | G1
G1	Interstitial<br>fibrosis	-0.113228	908.394	0.665243	Spearman's rank correlation rho	two.sided	Month 12 vs Month 12	0.93236		Fc	NIH CI	G1	G1 | G1
G1	Neutrophiles/<br>Karyorrhexis	-0.149071	937.642	0.567982	Spearman's rank correlation rho	two.sided	Month 12 vs Month 12	0.913865		Fc	NIH AI	G1	G1 | G1
G1	Interstitial<br>inflammation	0.368932	514.951	0.14504	Spearman's rank correlation rho	two.sided	Month 12 vs Month 12	0.742597		Fc	NIH AI	G1	G1 | G1
G1	Tubular<br>atrophy	-0.113228	908.394	0.665243	Spearman's rank correlation rho	two.sided	Month 12 vs Month 12	0.93236		Fc	NIH CI	G1	G1 | G1
GP10	Cellular/Fibrocellular<br>crescents	-0.125988	918.806	0.629932	Spearman's rank correlation rho	two.sided	Month 12 vs Month 12	0.93236		Fc	NIH AI	N4H5S1	GP10 | N4H5S1
GP10	Endocapillary<br>hypercellularity	0.144338	698.221	0.580471	Spearman's rank correlation rho	two.sided	Month 12 vs Month 12	0.913865		Fc	NIH AI	N4H5S1	GP10 | N4H5S1
GP10	Fibrinoid<br>necrosis	-0.204124	982.565	0.431957	Spearman's rank correlation rho	two.sided	Month 12 vs Month 12	0.887803		Fc	NIH AI	N4H5S1	GP10 | N4H5S1
GP10	Fibrous<br>crescents	0.125988	713.194	0.629932	Spearman's rank correlation rho	two.sided	Month 12 vs Month 12	0.93236		Fc	NIH CI	N4H5S1	GP10 | N4H5S1
GP10	Glomerular<br>sclerosis	0.0243975	796.092	0.925948	Spearman's rank correlation rho	two.sided	Month 12 vs Month 12	0.972358		Fc	NIH CI	N4H5S1	GP10 | N4H5S1
GP10	Hyaline<br>deposits				Spearman's rank correlation rho	two.sided	Month 12 vs Month 12			Fc	NIH AI	N4H5S1	GP10 | N4H5S1
GP10	Interstitial<br>fibrosis	0.566139	354.031	0.0178322	Spearman's rank correlation rho	two.sided	Month 12 vs Month 12	0.373232	*	Fc	NIH CI	N4H5S1	GP10 | N4H5S1
GP10	Neutrophiles/<br>Karyorrhexis	-0.0745356	876.821	0.776177	Spearman's rank correlation rho	two.sided	Month 12 vs Month 12	0.970725		Fc	NIH AI	N4H5S1	GP10 | N4H5S1
GP10	Interstitial<br>inflammation	0.34258	536.455	0.178282	Spearman's rank correlation rho	two.sided	Month 12 vs Month 12	0.76995		Fc	NIH AI	N4H5S1	GP10 | N4H5S1
GP10	Tubular<br>atrophy	0.566139	354.031	0.0178322	Spearman's rank correlation rho	two.sided	Month 12 vs Month 12	0.373232	*	Fc	NIH CI	N4H5S1	GP10 | N4H5S1
GP16	Cellular/Fibrocellular<br>crescents	-0.125988	918.806	0.629932	Spearman's rank correlation rho	two.sided	Month 12 vs Month 12	0.93236		Fc	NIH AI	N4H4	GP16 | N4H4
GP16	Endocapillary<br>hypercellularity	0.144338	698.221	0.580471	Spearman's rank correlation rho	two.sided	Month 12 vs Month 12	0.913865		Fc	NIH AI	N4H4	GP16 | N4H4
GP16	Fibrinoid<br>necrosis	-0.255155	1024.21	0.322963	Spearman's rank correlation rho	two.sided	Month 12 vs Month 12	0.835242		Fc	NIH AI	N4H4	GP16 | N4H4
GP16	Fibrous<br>crescents	-0.031497	841.702	0.904481	Spearman's rank correlation rho	two.sided	Month 12 vs Month 12	0.970725		Fc	NIH CI	N4H4	GP16 | N4H4
GP16	Glomerular<br>sclerosis	0.146385	696.55	0.575055	Spearman's rank correlation rho	two.sided	Month 12 vs Month 12	0.913865		Fc	NIH CI	N4H4	GP16 | N4H4
GP16	Hyaline<br>deposits				Spearman's rank correlation rho	two.sided	Month 12 vs Month 12			Fc	NIH AI	N4H4	GP16 | N4H4
GP16	Interstitial<br>fibrosis	0.566139	354.031	0.0178322	Spearman's rank correlation rho	two.sided	Month 12 vs Month 12	0.373232	*	Fc	NIH CI	N4H4	GP16 | N4H4
GP16	Neutrophiles/<br>Karyorrhexis	-0.223607	998.463	0.388286	Spearman's rank correlation rho	two.sided	Month 12 vs Month 12	0.875959		Fc	NIH AI	N4H4	GP16 | N4H4
GP16	Interstitial<br>inflammation	0.316228	557.958	0.216248	Spearman's rank correlation rho	two.sided	Month 12 vs Month 12	0.815583		Fc	NIH AI	N4H4	GP16 | N4H4
GP16	Tubular<br>atrophy	0.566139	354.031	0.0178322	Spearman's rank correlation rho	two.sided	Month 12 vs Month 12	0.373232	*	Fc	NIH CI	N4H4	GP16 | N4H4
GP17	Cellular/Fibrocellular<br>crescents	0.220479	636.089	0.395129	Spearman's rank correlation rho	two.sided	Month 12 vs Month 12	0.875959		Fc	NIH AI	N4H4	GP17 | N4H4
GP17	Endocapillary<br>hypercellularity	0.168394	678.591	0.518241	Spearman's rank correlation rho	two.sided	Month 12 vs Month 12	0.91097		Fc	NIH AI	N4H4	GP17 | N4H4
GP17	Fibrinoid<br>necrosis	-0.306186	1065.85	0.231988	Spearman's rank correlation rho	two.sided	Month 12 vs Month 12	0.815583		Fc	NIH AI	N4H4	GP17 | N4H4
GP17	Fibrous<br>crescents	0.031497	790.298	0.904481	Spearman's rank correlation rho	two.sided	Month 12 vs Month 12	0.970725		Fc	NIH CI	N4H4	GP17 | N4H4
GP17	Glomerular<br>sclerosis	-0.09759	895.633	0.709434	Spearman's rank correlation rho	two.sided	Month 12 vs Month 12	0.957735		Fc	NIH CI	N4H4	GP17 | N4H4
GP17	Hyaline<br>deposits				Spearman's rank correlation rho	two.sided	Month 12 vs Month 12			Fc	NIH AI	N4H4	GP17 | N4H4
GP17	Interstitial<br>fibrosis	0.283069	585.015	0.270924	Spearman's rank correlation rho	two.sided	Month 12 vs Month 12	0.83219		Fc	NIH CI	N4H4	GP17 | N4H4
GP17	Neutrophiles/<br>Karyorrhexis	-0.223607	998.463	0.388286	Spearman's rank correlation rho	two.sided	Month 12 vs Month 12	0.875959		Fc	NIH AI	N4H4	GP17 | N4H4
GP17	Interstitial<br>inflammation	0.263523	600.965	0.306789	Spearman's rank correlation rho	two.sided	Month 12 vs Month 12	0.835242		Fc	NIH AI	N4H4	GP17 | N4H4
GP17	Tubular<br>atrophy	0.283069	585.015	0.270924	Spearman's rank correlation rho	two.sided	Month 12 vs Month 12	0.83219		Fc	NIH CI	N4H4	GP17 | N4H4
GP2	Cellular/Fibrocellular<br>crescents	0.125988	713.194	0.629932	Spearman's rank correlation rho	two.sided	Month 12 vs Month 12	0.93236		Fc	NIH AI	N5H5S2	GP2 | N5H5S2
GP2	Endocapillary<br>hypercellularity	-0.0721688	874.89	0.783122	Spearman's rank correlation rho	two.sided	Month 12 vs Month 12	0.970725		Fc	NIH AI	N5H5S2	GP2 | N5H5S2
GP2	Fibrinoid<br>necrosis	0.408248	482.869	0.103771	Spearman's rank correlation rho	two.sided	Month 12 vs Month 12	0.691806		Fc	NIH AI	N5H5S2	GP2 | N5H5S2
GP2	Fibrous<br>crescents	-0.125988	918.806	0.629932	Spearman's rank correlation rho	two.sided	Month 12 vs Month 12	0.93236		Fc	NIH CI	N5H5S2	GP2 | N5H5S2
GP2	Glomerular<br>sclerosis	-0.19518	975.267	0.452824	Spearman's rank correlation rho	two.sided	Month 12 vs Month 12	0.887803		Fc	NIH CI	N5H5S2	GP2 | N5H5S2
GP2	Hyaline<br>deposits				Spearman's rank correlation rho	two.sided	Month 12 vs Month 12			Fc	NIH AI	N5H5S2	GP2 | N5H5S2
GP2	Interstitial<br>fibrosis	-0.198148	977.689	0.445842	Spearman's rank correlation rho	two.sided	Month 12 vs Month 12	0.887803		Fc	NIH CI	N5H5S2	GP2 | N5H5S2
GP2	Neutrophiles/<br>Karyorrhexis	0.149071	694.358	0.567982	Spearman's rank correlation rho	two.sided	Month 12 vs Month 12	0.913865		Fc	NIH AI	N5H5S2	GP2 | N5H5S2
GP2	Interstitial<br>inflammation	-0.0527046	859.007	0.840782	Spearman's rank correlation rho	two.sided	Month 12 vs Month 12	0.970725		Fc	NIH AI	N5H5S2	GP2 | N5H5S2
GP2	Tubular<br>atrophy	-0.198148	977.689	0.445842	Spearman's rank correlation rho	two.sided	Month 12 vs Month 12	0.887803		Fc	NIH CI	N5H5S2	GP2 | N5H5S2
GP20	Cellular/Fibrocellular<br>crescents	0.377964	507.581	0.134699	Spearman's rank correlation rho	two.sided	Month 12 vs Month 12	0.742597		Fc	NIH AI	N4H5	GP20 | N4H5
GP20	Endocapillary<br>hypercellularity	0.120281	717.85	0.645636	Spearman's rank correlation rho	two.sided	Month 12 vs Month 12	0.93236		Fc	NIH AI	N4H5	GP20 | N4H5
GP20	Fibrinoid<br>necrosis	0.408248	482.869	0.103771	Spearman's rank correlation rho	two.sided	Month 12 vs Month 12	0.691806		Fc	NIH AI	N4H5	GP20 | N4H5
GP20	Fibrous<br>crescents	0.566947	353.371	0.0176338	Spearman's rank correlation rho	two.sided	Month 12 vs Month 12	0.373232	*	Fc	NIH CI	N4H5	GP20 | N4H5
GP20	Glomerular<br>sclerosis	0.121988	716.458	0.640926	Spearman's rank correlation rho	two.sided	Month 12 vs Month 12	0.93236		Fc	NIH CI	N4H5	GP20 | N4H5
GP20	Hyaline<br>deposits				Spearman's rank correlation rho	two.sided	Month 12 vs Month 12			Fc	NIH AI	N4H5	GP20 | N4H5
GP20	Interstitial<br>fibrosis	0.36799	515.72	0.146149	Spearman's rank correlation rho	two.sided	Month 12 vs Month 12	0.742597		Fc	NIH CI	N4H5	GP20 | N4H5
GP20	Neutrophiles/<br>Karyorrhexis	0.447214	451.074	0.0718796	Spearman's rank correlation rho	two.sided	Month 12 vs Month 12	0.691806		Fc	NIH AI	N4H5	GP20 | N4H5
GP20	Interstitial<br>inflammation	0.184466	665.476	0.478474	Spearman's rank correlation rho	two.sided	Month 12 vs Month 12	0.887889		Fc	NIH AI	N4H5	GP20 | N4H5
GP20	Tubular<br>atrophy	0.36799	515.72	0.146149	Spearman's rank correlation rho	two.sided	Month 12 vs Month 12	0.742597		Fc	NIH CI	N4H5	GP20 | N4H5
GP21	Cellular/Fibrocellular<br>crescents	-0.031497	841.702	0.904481	Spearman's rank correlation rho	two.sided	Month 12 vs Month 12	0.970725		Fc	NIH AI	N4H4F1	GP21 | N4H4F1
GP21	Endocapillary<br>hypercellularity	0	816	1	Spearman's rank correlation rho	two.sided	Month 12 vs Month 12	1		Fc	NIH AI	N4H4F1	GP21 | N4H4F1
GP21	Fibrinoid<br>necrosis	-0.408248	1149.13	0.103771	Spearman's rank correlation rho	two.sided	Month 12 vs Month 12	0.691806		Fc	NIH AI	N4H4F1	GP21 | N4H4F1
GP21	Fibrous<br>crescents	-0.125988	918.806	0.629932	Spearman's rank correlation rho	two.sided	Month 12 vs Month 12	0.93236		Fc	NIH CI	N4H4F1	GP21 | N4H4F1
GP21	Glomerular<br>sclerosis	-0.268373	1034.99	0.29764	Spearman's rank correlation rho	two.sided	Month 12 vs Month 12	0.835242		Fc	NIH CI	N4H4F1	GP21 | N4H4F1
GP21	Hyaline<br>deposits				Spearman's rank correlation rho	two.sided	Month 12 vs Month 12			Fc	NIH AI	N4H4F1	GP21 | N4H4F1
GP21	Interstitial<br>fibrosis	-0.594445	1301.07	0.0118495	Spearman's rank correlation rho	two.sided	Month 12 vs Month 12	0.373232	*	Fc	NIH CI	N4H4F1	GP21 | N4H4F1
GP21	Neutrophiles/<br>Karyorrhexis	-0.149071	937.642	0.567982	Spearman's rank correlation rho	two.sided	Month 12 vs Month 12	0.913865		Fc	NIH AI	N4H4F1	GP21 | N4H4F1
GP21	Interstitial<br>inflammation	0	816	1	Spearman's rank correlation rho	two.sided	Month 12 vs Month 12	1		Fc	NIH AI	N4H4F1	GP21 | N4H4F1
GP21	Tubular<br>atrophy	-0.594445	1301.07	0.0118495	Spearman's rank correlation rho	two.sided	Month 12 vs Month 12	0.373232	*	Fc	NIH CI	N4H4F1	GP21 | N4H4F1
GP22	Cellular/Fibrocellular<br>crescents	-0.125988	918.806	0.629932	Spearman's rank correlation rho	two.sided	Month 12 vs Month 12	0.93236		Fc	NIH AI	N4H4F1	GP22 | N4H4F1
GP22	Endocapillary<br>hypercellularity	-0.144338	933.779	0.580471	Spearman's rank correlation rho	two.sided	Month 12 vs Month 12	0.913865		Fc	NIH AI	N4H4F1	GP22 | N4H4F1
GP22	Fibrinoid<br>necrosis	-0.408248	1149.13	0.103771	Spearman's rank correlation rho	two.sided	Month 12 vs Month 12	0.691806		Fc	NIH AI	N4H4F1	GP22 | N4H4F1
GP22	Fibrous<br>crescents	0.031497	790.298	0.904481	Spearman's rank correlation rho	two.sided	Month 12 vs Month 12	0.970725		Fc	NIH CI	N4H4F1	GP22 | N4H4F1
GP22	Glomerular<br>sclerosis	0.0731925	756.275	0.780116	Spearman's rank correlation rho	two.sided	Month 12 vs Month 12	0.970725		Fc	NIH CI	N4H4F1	GP22 | N4H4F1
GP22	Hyaline<br>deposits				Spearman's rank correlation rho	two.sided	Month 12 vs Month 12			Fc	NIH AI	N4H4F1	GP22 | N4H4F1
GP22	Interstitial<br>fibrosis	0.198148	654.311	0.445842	Spearman's rank correlation rho	two.sided	Month 12 vs Month 12	0.887803		Fc	NIH CI	N4H4F1	GP22 | N4H4F1
GP22	Neutrophiles/<br>Karyorrhexis	-0.149071	937.642	0.567982	Spearman's rank correlation rho	two.sided	Month 12 vs Month 12	0.913865		Fc	NIH AI	N4H4F1	GP22 | N4H4F1
GP22	Interstitial<br>inflammation	0.368932	514.951	0.14504	Spearman's rank correlation rho	two.sided	Month 12 vs Month 12	0.742597		Fc	NIH AI	N4H4F1	GP22 | N4H4F1
GP22	Tubular<br>atrophy	0.198148	654.311	0.445842	Spearman's rank correlation rho	two.sided	Month 12 vs Month 12	0.887803		Fc	NIH CI	N4H4F1	GP22 | N4H4F1
GP23	Cellular/Fibrocellular<br>crescents	-0.251976	1021.61	0.329235	Spearman's rank correlation rho	two.sided	Month 12 vs Month 12	0.835242		Fc	NIH AI	N5H4F1 / N4H5	GP23 | N5H4F1 / N4H5
GP23	Endocapillary<br>hypercellularity	0.505181	403.772	0.0385958	Spearman's rank correlation rho	two.sided	Month 12 vs Month 12	0.537947	*	Fc	NIH AI	N5H4F1 / N4H5	GP23 | N5H4F1 / N4H5
GP23	Fibrinoid<br>necrosis	-0.153093	940.924	0.557462	Spearman's rank correlation rho	two.sided	Month 12 vs Month 12	0.913865		Fc	NIH AI	N5H4F1 / N4H5	GP23 | N5H4F1 / N4H5
GP23	Fibrous<br>crescents	-0.031497	841.702	0.904481	Spearman's rank correlation rho	two.sided	Month 12 vs Month 12	0.970725		Fc	NIH CI	N5H4F1 / N4H5	GP23 | N5H4F1 / N4H5
GP23	Glomerular<br>sclerosis	0.658733	278.474	0.00403211	Spearman's rank correlation rho	two.sided	Month 12 vs Month 12	0.373232	*	Fc	NIH CI	N5H4F1 / N4H5	GP23 | N5H4F1 / N4H5
GP23	Hyaline<br>deposits				Spearman's rank correlation rho	two.sided	Month 12 vs Month 12			Fc	NIH AI	N5H4F1 / N4H5	GP23 | N5H4F1 / N4H5
GP23	Interstitial<br>fibrosis	0.254762	608.114	0.323734	Spearman's rank correlation rho	two.sided	Month 12 vs Month 12	0.835242		Fc	NIH CI	N5H4F1 / N4H5	GP23 | N5H4F1 / N4H5
GP23	Neutrophiles/<br>Karyorrhexis	-0.149071	937.642	0.567982	Spearman's rank correlation rho	two.sided	Month 12 vs Month 12	0.913865		Fc	NIH AI	N5H4F1 / N4H5	GP23 | N5H4F1 / N4H5
GP23	Interstitial<br>inflammation	0.500694	407.434	0.0406449	Spearman's rank correlation rho	two.sided	Month 12 vs Month 12	0.537947	*	Fc	NIH AI	N5H4F1 / N4H5	GP23 | N5H4F1 / N4H5
GP23	Tubular<br>atrophy	0.254762	608.114	0.323734	Spearman's rank correlation rho	two.sided	Month 12 vs Month 12	0.835242		Fc	NIH CI	N5H4F1 / N4H5	GP23 | N5H4F1 / N4H5
GP24	Cellular/Fibrocellular<br>crescents	0.0629941	764.597	0.810187	Spearman's rank correlation rho	two.sided	Month 12 vs Month 12	0.970725		Fc	NIH AI	N5H4F1	GP24 | N5H4F1
GP24	Endocapillary<br>hypercellularity	0.360844	521.551	0.154751	Spearman's rank correlation rho	two.sided	Month 12 vs Month 12	0.742597		Fc	NIH AI	N5H4F1	GP24 | N5H4F1
GP24	Fibrinoid<br>necrosis	0.255155	607.793	0.322963	Spearman's rank correlation rho	two.sided	Month 12 vs Month 12	0.835242		Fc	NIH AI	N5H4F1	GP24 | N5H4F1
GP24	Fibrous<br>crescents	0.31497	558.984	0.218181	Spearman's rank correlation rho	two.sided	Month 12 vs Month 12	0.815583		Fc	NIH CI	N5H4F1	GP24 | N5H4F1
GP24	Glomerular<br>sclerosis	0.731925	218.749	0.000837566	Spearman's rank correlation rho	two.sided	Month 12 vs Month 12	0.267786	*	Fc	NIH CI	N5H4F1	GP24 | N5H4F1
GP24	Hyaline<br>deposits				Spearman's rank correlation rho	two.sided	Month 12 vs Month 12			Fc	NIH AI	N5H4F1	GP24 | N5H4F1
GP24	Interstitial<br>fibrosis	0.311376	561.917	0.223765	Spearman's rank correlation rho	two.sided	Month 12 vs Month 12	0.815583		Fc	NIH CI	N5H4F1	GP24 | N5H4F1
GP24	Neutrophiles/<br>Karyorrhexis	0.223607	633.537	0.388286	Spearman's rank correlation rho	two.sided	Month 12 vs Month 12	0.875959		Fc	NIH AI	N5H4F1	GP24 | N5H4F1
GP24	Interstitial<br>inflammation	0.395285	493.448	0.116319	Spearman's rank correlation rho	two.sided	Month 12 vs Month 12	0.721981		Fc	NIH AI	N5H4F1	GP24 | N5H4F1
GP24	Tubular<br>atrophy	0.311376	561.917	0.223765	Spearman's rank correlation rho	two.sided	Month 12 vs Month 12	0.815583		Fc	NIH CI	N5H4F1	GP24 | N5H4F1
GP25	Cellular/Fibrocellular<br>crescents	-0.283473	1047.31	0.270211	Spearman's rank correlation rho	two.sided	Month 12 vs Month 12	0.83219		Fc	NIH AI	N5H5	GP25 | N5H5
GP25	Endocapillary<br>hypercellularity	-0.0481125	855.26	0.854509	Spearman's rank correlation rho	two.sided	Month 12 vs Month 12	0.970725		Fc	NIH AI	N5H5	GP25 | N5H5
GP25	Fibrinoid<br>necrosis	-0.357217	1107.49	0.159246	Spearman's rank correlation rho	two.sided	Month 12 vs Month 12	0.742597		Fc	NIH AI	N5H5	GP25 | N5H5
GP25	Fibrous<br>crescents	-0.0944911	893.105	0.718301	Spearman's rank correlation rho	two.sided	Month 12 vs Month 12	0.957735		Fc	NIH CI	N5H5	GP25 | N5H5
GP25	Glomerular<br>sclerosis	0.268373	597.008	0.29764	Spearman's rank correlation rho	two.sided	Month 12 vs Month 12	0.835242		Fc	NIH CI	N5H5	GP25 | N5H5
GP25	Hyaline<br>deposits				Spearman's rank correlation rho	two.sided	Month 12 vs Month 12			Fc	NIH AI	N5H5	GP25 | N5H5
GP25	Interstitial<br>fibrosis	0.283069	585.015	0.270924	Spearman's rank correlation rho	two.sided	Month 12 vs Month 12	0.83219		Fc	NIH CI	N5H5	GP25 | N5H5
GP25	Neutrophiles/<br>Karyorrhexis	-0.33541	1089.69	0.188137	Spearman's rank correlation rho	two.sided	Month 12 vs Month 12	0.776713		Fc	NIH AI	N5H5	GP25 | N5H5
GP25	Interstitial<br>inflammation	0.316228	557.958	0.216248	Spearman's rank correlation rho	two.sided	Month 12 vs Month 12	0.815583		Fc	NIH AI	N5H5	GP25 | N5H5
GP25	Tubular<br>atrophy	0.283069	585.015	0.270924	Spearman's rank correlation rho	two.sided	Month 12 vs Month 12	0.83219		Fc	NIH CI	N5H5	GP25 | N5H5
GP27	Cellular/Fibrocellular<br>crescents	-0.440959	1175.82	0.076439	Spearman's rank correlation rho	two.sided	Month 12 vs Month 12	0.691806		Fc	NIH AI	N5H5F1	GP27 | N5H5F1
GP27	Endocapillary<br>hypercellularity	0.0481125	776.74	0.854509	Spearman's rank correlation rho	two.sided	Month 12 vs Month 12	0.970725		Fc	NIH AI	N5H5F1	GP27 | N5H5F1
GP27	Fibrinoid<br>necrosis	-0.357217	1107.49	0.159246	Spearman's rank correlation rho	two.sided	Month 12 vs Month 12	0.742597		Fc	NIH AI	N5H5F1	GP27 | N5H5F1
GP27	Fibrous<br>crescents	0	816	1	Spearman's rank correlation rho	two.sided	Month 12 vs Month 12	1		Fc	NIH CI	N5H5F1	GP27 | N5H5F1
GP27	Glomerular<br>sclerosis	0.317168	557.191	0.214812	Spearman's rank correlation rho	two.sided	Month 12 vs Month 12	0.815583		Fc	NIH CI	N5H5F1	GP27 | N5H5F1
GP27	Hyaline<br>deposits				Spearman's rank correlation rho	two.sided	Month 12 vs Month 12			Fc	NIH AI	N5H5F1	GP27 | N5H5F1
GP27	Interstitial<br>fibrosis	0.396297	492.622	0.115303	Spearman's rank correlation rho	two.sided	Month 12 vs Month 12	0.721981		Fc	NIH CI	N5H5F1	GP27 | N5H5F1
GP27	Neutrophiles/<br>Karyorrhexis	-0.0372678	846.411	0.887077	Spearman's rank correlation rho	two.sided	Month 12 vs Month 12	0.970725		Fc	NIH AI	N5H5F1	GP27 | N5H5F1
GP27	Interstitial<br>inflammation	0.368932	514.951	0.14504	Spearman's rank correlation rho	two.sided	Month 12 vs Month 12	0.742597		Fc	NIH AI	N5H5F1	GP27 | N5H5F1
GP27	Tubular<br>atrophy	0.396297	492.622	0.115303	Spearman's rank correlation rho	two.sided	Month 12 vs Month 12	0.721981		Fc	NIH CI	N5H5F1	GP27 | N5H5F1
GP3	Cellular/Fibrocellular<br>crescents	-0.0944911	893.105	0.718301	Spearman's rank correlation rho	two.sided	Month 12 vs Month 12	0.957735		Fc	NIH AI	N4H5S2F1	GP3 | N4H5S2F1
GP3	Endocapillary<br>hypercellularity	-0.096225	894.52	0.713335	Spearman's rank correlation rho	two.sided	Month 12 vs Month 12	0.957735		Fc	NIH AI	N4H5S2F1	GP3 | N4H5S2F1
GP3	Fibrinoid<br>necrosis	-0.255155	1024.21	0.322963	Spearman's rank correlation rho	two.sided	Month 12 vs Month 12	0.835242		Fc	NIH AI	N4H5S2F1	GP3 | N4H5S2F1
GP3	Fibrous<br>crescents	-0.220479	995.911	0.395129	Spearman's rank correlation rho	two.sided	Month 12 vs Month 12	0.875959		Fc	NIH CI	N4H5S2F1	GP3 | N4H5S2F1
GP3	Glomerular<br>sclerosis	-0.609938	1313.71	0.00932689	Spearman's rank correlation rho	two.sided	Month 12 vs Month 12	0.373232	*	Fc	NIH CI	N4H5S2F1	GP3 | N4H5S2F1
GP3	Hyaline<br>deposits				Spearman's rank correlation rho	two.sided	Month 12 vs Month 12			Fc	NIH AI	N4H5S2F1	GP3 | N4H5S2F1
GP3	Interstitial<br>fibrosis	-0.113228	908.394	0.665243	Spearman's rank correlation rho	two.sided	Month 12 vs Month 12	0.93236		Fc	NIH CI	N4H5S2F1	GP3 | N4H5S2F1
GP3	Neutrophiles/<br>Karyorrhexis	-0.111803	907.232	0.669227	Spearman's rank correlation rho	two.sided	Month 12 vs Month 12	0.93236		Fc	NIH AI	N4H5S2F1	GP3 | N4H5S2F1
GP3	Interstitial<br>inflammation	-0.105409	902.014	0.687218	Spearman's rank correlation rho	two.sided	Month 12 vs Month 12	0.951532		Fc	NIH AI	N4H5S2F1	GP3 | N4H5S2F1
GP3	Tubular<br>atrophy	-0.113228	908.394	0.665243	Spearman's rank correlation rho	two.sided	Month 12 vs Month 12	0.93236		Fc	NIH CI	N4H5S2F1	GP3 | N4H5S2F1
GP5	Cellular/Fibrocellular<br>crescents	-0.157485	944.508	0.546073	Spearman's rank correlation rho	two.sided	Month 12 vs Month 12	0.913865		Fc	NIH AI	N4H4S1	GP5 | N4H4S1
GP5	Endocapillary<br>hypercellularity	-0.216506	992.669	0.403914	Spearman's rank correlation rho	two.sided	Month 12 vs Month 12	0.875959		Fc	NIH AI	N4H4S1	GP5 | N4H4S1
GP5	Fibrinoid<br>necrosis	-0.255155	1024.21	0.322963	Spearman's rank correlation rho	two.sided	Month 12 vs Month 12	0.835242		Fc	NIH AI	N4H4S1	GP5 | N4H4S1
GP5	Fibrous<br>crescents	-0.409462	1150.12	0.102648	Spearman's rank correlation rho	two.sided	Month 12 vs Month 12	0.691806		Fc	NIH CI	N4H4S1	GP5 | N4H4S1
GP5	Glomerular<br>sclerosis	-0.243975	1015.08	0.345333	Spearman's rank correlation rho	two.sided	Month 12 vs Month 12	0.858562		Fc	NIH CI	N4H4S1	GP5 | N4H4S1
GP5	Hyaline<br>deposits				Spearman's rank correlation rho	two.sided	Month 12 vs Month 12			Fc	NIH AI	N4H4S1	GP5 | N4H4S1
GP5	Interstitial<br>fibrosis	-0.566139	1277.97	0.0178322	Spearman's rank correlation rho	two.sided	Month 12 vs Month 12	0.373232	*	Fc	NIH CI	N4H4S1	GP5 | N4H4S1
GP5	Neutrophiles/<br>Karyorrhexis	-0.186339	968.053	0.473939	Spearman's rank correlation rho	two.sided	Month 12 vs Month 12	0.887889		Fc	NIH AI	N4H4S1	GP5 | N4H4S1
GP5	Interstitial<br>inflammation	-0.263523	1031.03	0.306789	Spearman's rank correlation rho	two.sided	Month 12 vs Month 12	0.835242		Fc	NIH AI	N4H4S1	GP5 | N4H4S1
GP5	Tubular<br>atrophy	-0.566139	1277.97	0.0178322	Spearman's rank correlation rho	two.sided	Month 12 vs Month 12	0.373232	*	Fc	NIH CI	N4H4S1	GP5 | N4H4S1
GP6	Cellular/Fibrocellular<br>crescents	-0.125988	918.806	0.629932	Spearman's rank correlation rho	two.sided	Month 12 vs Month 12	0.93236		Fc	NIH AI	N4H4S1	GP6 | N4H4S1
GP6	Endocapillary<br>hypercellularity	0.168394	678.591	0.518241	Spearman's rank correlation rho	two.sided	Month 12 vs Month 12	0.91097		Fc	NIH AI	N4H4S1	GP6 | N4H4S1
GP6	Fibrinoid<br>necrosis	-0.153093	940.924	0.557462	Spearman's rank correlation rho	two.sided	Month 12 vs Month 12	0.913865		Fc	NIH AI	N4H4S1	GP6 | N4H4S1
GP6	Fibrous<br>crescents	-0.0944911	893.105	0.718301	Spearman's rank correlation rho	two.sided	Month 12 vs Month 12	0.957735		Fc	NIH CI	N4H4S1	GP6 | N4H4S1
GP6	Glomerular<br>sclerosis	0.0731925	756.275	0.780116	Spearman's rank correlation rho	two.sided	Month 12 vs Month 12	0.970725		Fc	NIH CI	N4H4S1	GP6 | N4H4S1
GP6	Hyaline<br>deposits				Spearman's rank correlation rho	two.sided	Month 12 vs Month 12			Fc	NIH AI	N4H4S1	GP6 | N4H4S1
GP6	Interstitial<br>fibrosis	0.566139	354.031	0.0178322	Spearman's rank correlation rho	two.sided	Month 12 vs Month 12	0.373232	*	Fc	NIH CI	N4H4S1	GP6 | N4H4S1
GP6	Neutrophiles/<br>Karyorrhexis	-0.149071	937.642	0.567982	Spearman's rank correlation rho	two.sided	Month 12 vs Month 12	0.913865		Fc	NIH AI	N4H4S1	GP6 | N4H4S1
GP6	Interstitial<br>inflammation	0.263523	600.965	0.306789	Spearman's rank correlation rho	two.sided	Month 12 vs Month 12	0.835242		Fc	NIH AI	N4H4S1	GP6 | N4H4S1
GP6	Tubular<br>atrophy	0.566139	354.031	0.0178322	Spearman's rank correlation rho	two.sided	Month 12 vs Month 12	0.373232	*	Fc	NIH CI	N4H4S1	GP6 | N4H4S1
GP8	Cellular/Fibrocellular<br>crescents	-0.031497	841.702	0.904481	Spearman's rank correlation rho	two.sided	Month 12 vs Month 12	0.970725		Fc	NIH AI	N4H4S1F1	GP8 | N4H4S1F1
GP8	Endocapillary<br>hypercellularity	0.0721688	757.11	0.783122	Spearman's rank correlation rho	two.sided	Month 12 vs Month 12	0.970725		Fc	NIH AI	N4H4S1F1	GP8 | N4H4S1F1
GP8	Fibrinoid<br>necrosis	-0.408248	1149.13	0.103771	Spearman's rank correlation rho	two.sided	Month 12 vs Month 12	0.691806		Fc	NIH AI	N4H4S1F1	GP8 | N4H4S1F1
GP8	Fibrous<br>crescents	0.031497	790.298	0.904481	Spearman's rank correlation rho	two.sided	Month 12 vs Month 12	0.970725		Fc	NIH CI	N4H4S1F1	GP8 | N4H4S1F1
GP8	Glomerular<br>sclerosis	-0.0731925	875.725	0.780116	Spearman's rank correlation rho	two.sided	Month 12 vs Month 12	0.970725		Fc	NIH CI	N4H4S1F1	GP8 | N4H4S1F1
GP8	Hyaline<br>deposits				Spearman's rank correlation rho	two.sided	Month 12 vs Month 12			Fc	NIH AI	N4H4S1F1	GP8 | N4H4S1F1
GP8	Interstitial<br>fibrosis	0.0566139	769.803	0.82913	Spearman's rank correlation rho	two.sided	Month 12 vs Month 12	0.970725		Fc	NIH CI	N4H4S1F1	GP8 | N4H4S1F1
GP8	Neutrophiles/<br>Karyorrhexis	0	816	1	Spearman's rank correlation rho	two.sided	Month 12 vs Month 12	1		Fc	NIH AI	N4H4S1F1	GP8 | N4H4S1F1
GP8	Interstitial<br>inflammation	0.368932	514.951	0.14504	Spearman's rank correlation rho	two.sided	Month 12 vs Month 12	0.742597		Fc	NIH AI	N4H4S1F1	GP8 | N4H4S1F1
GP8	Tubular<br>atrophy	0.0566139	769.803	0.82913	Spearman's rank correlation rho	two.sided	Month 12 vs Month 12	0.970725		Fc	NIH CI	N4H4S1F1	GP8 | N4H4S1F1
GP9	Cellular/Fibrocellular<br>crescents	-0.125988	918.806	0.629932	Spearman's rank correlation rho	two.sided	Month 12 vs Month 12	0.93236		Fc	NIH AI	N4H5S1	GP9 | N4H5S1
GP9	Endocapillary<br>hypercellularity	0.288675	580.441	0.261135	Spearman's rank correlation rho	two.sided	Month 12 vs Month 12	0.83219		Fc	NIH AI	N4H5S1	GP9 | N4H5S1
GP9	Fibrinoid<br>necrosis	-0.051031	857.641	0.84578	Spearman's rank correlation rho	two.sided	Month 12 vs Month 12	0.970725		Fc	NIH AI	N4H5S1	GP9 | N4H5S1
GP9	Fibrous<br>crescents	-0.0944911	893.105	0.718301	Spearman's rank correlation rho	two.sided	Month 12 vs Month 12	0.957735		Fc	NIH CI	N4H5S1	GP9 | N4H5S1
GP9	Glomerular<br>sclerosis	0.170783	676.641	0.512236	Spearman's rank correlation rho	two.sided	Month 12 vs Month 12	0.91097		Fc	NIH CI	N4H5S1	GP9 | N4H5S1
GP9	Hyaline<br>deposits				Spearman's rank correlation rho	two.sided	Month 12 vs Month 12			Fc	NIH AI	N4H5S1	GP9 | N4H5S1
GP9	Interstitial<br>fibrosis	-0.113228	908.394	0.665243	Spearman's rank correlation rho	two.sided	Month 12 vs Month 12	0.93236		Fc	NIH CI	N4H5S1	GP9 | N4H5S1
GP9	Neutrophiles/<br>Karyorrhexis	0	816	1	Spearman's rank correlation rho	two.sided	Month 12 vs Month 12	1		Fc	NIH AI	N4H5S1	GP9 | N4H5S1
GP9	Interstitial<br>inflammation	0	816	1	Spearman's rank correlation rho	two.sided	Month 12 vs Month 12	1		Fc	NIH AI	N4H5S1	GP9 | N4H5S1
GP9	Tubular<br>atrophy	-0.113228	908.394	0.665243	Spearman's rank correlation rho	two.sided	Month 12 vs Month 12	0.93236		Fc	NIH CI	N4H5S1	GP9 | N4H5S1
G1	Cellular/Fibrocellular<br>crescents	-0.125988	918.806	0.629932	Spearman's rank correlation rho	two.sided	Month 12 vs Month 12	0.93236		IgG	NIH AI	G1	G1 | G1
G1	Endocapillary<br>hypercellularity	0.216506	639.331	0.403914	Spearman's rank correlation rho	two.sided	Month 12 vs Month 12	0.875959		IgG	NIH AI	G1	G1 | G1
G1	Fibrinoid<br>necrosis	-0.408248	1149.13	0.103771	Spearman's rank correlation rho	two.sided	Month 12 vs Month 12	0.691806		IgG	NIH AI	G1	G1 | G1
G1	Fibrous<br>crescents	0.157485	687.492	0.546073	Spearman's rank correlation rho	two.sided	Month 12 vs Month 12	0.913865		IgG	NIH CI	G1	G1 | G1
G1	Glomerular<br>sclerosis	0.268373	597.008	0.29764	Spearman's rank correlation rho	two.sided	Month 12 vs Month 12	0.835242		IgG	NIH CI	G1	G1 | G1
G1	Hyaline<br>deposits				Spearman's rank correlation rho	two.sided	Month 12 vs Month 12			IgG	NIH AI	G1	G1 | G1
G1	Interstitial<br>fibrosis	-0.0566139	862.197	0.82913	Spearman's rank correlation rho	two.sided	Month 12 vs Month 12	0.970725		IgG	NIH CI	G1	G1 | G1
G1	Neutrophiles/<br>Karyorrhexis	-0.0745356	876.821	0.776177	Spearman's rank correlation rho	two.sided	Month 12 vs Month 12	0.970725		IgG	NIH AI	G1	G1 | G1
G1	Interstitial<br>inflammation	0.579751	342.923	0.0147151	Spearman's rank correlation rho	two.sided	Month 12 vs Month 12	0.373232	*	IgG	NIH AI	G1	G1 | G1
G1	Tubular<br>atrophy	-0.0566139	862.197	0.82913	Spearman's rank correlation rho	two.sided	Month 12 vs Month 12	0.970725		IgG	NIH CI	G1	G1 | G1
GP16	Cellular/Fibrocellular<br>crescents	-0.125988	918.806	0.629932	Spearman's rank correlation rho	two.sided	Month 12 vs Month 12	0.93236		IgG	NIH AI	N4H4	GP16 | N4H4
GP16	Endocapillary<br>hypercellularity	0.19245	658.961	0.459292	Spearman's rank correlation rho	two.sided	Month 12 vs Month 12	0.887803		IgG	NIH AI	N4H4	GP16 | N4H4
GP16	Fibrinoid<br>necrosis	-0.306186	1065.85	0.231988	Spearman's rank correlation rho	two.sided	Month 12 vs Month 12	0.815583		IgG	NIH AI	N4H4	GP16 | N4H4
GP16	Fibrous<br>crescents	0.0629941	764.597	0.810187	Spearman's rank correlation rho	two.sided	Month 12 vs Month 12	0.970725		IgG	NIH CI	N4H4	GP16 | N4H4
GP16	Glomerular<br>sclerosis	0.219578	636.825	0.397114	Spearman's rank correlation rho	two.sided	Month 12 vs Month 12	0.875959		IgG	NIH CI	N4H4	GP16 | N4H4
GP16	Hyaline<br>deposits				Spearman's rank correlation rho	two.sided	Month 12 vs Month 12			IgG	NIH AI	N4H4	GP16 | N4H4
GP16	Interstitial<br>fibrosis	0.537832	377.129	0.0259577	Spearman's rank correlation rho	two.sided	Month 12 vs Month 12	0.454307	*	IgG	NIH CI	N4H4	GP16 | N4H4
GP16	Neutrophiles/<br>Karyorrhexis	-0.149071	937.642	0.567982	Spearman's rank correlation rho	two.sided	Month 12 vs Month 12	0.913865		IgG	NIH AI	N4H4	GP16 | N4H4
GP16	Interstitial<br>inflammation	0.421637	471.944	0.0918544	Spearman's rank correlation rho	two.sided	Month 12 vs Month 12	0.691806		IgG	NIH AI	N4H4	GP16 | N4H4
GP16	Tubular<br>atrophy	0.537832	377.129	0.0259577	Spearman's rank correlation rho	two.sided	Month 12 vs Month 12	0.454307	*	IgG	NIH CI	N4H4	GP16 | N4H4
GP17	Cellular/Fibrocellular<br>crescents	-0.031497	841.702	0.904481	Spearman's rank correlation rho	two.sided	Month 12 vs Month 12	0.970725		IgG	NIH AI	N4H4	GP17 | N4H4
GP17	Endocapillary<br>hypercellularity	0.19245	658.961	0.459292	Spearman's rank correlation rho	two.sided	Month 12 vs Month 12	0.887803		IgG	NIH AI	N4H4	GP17 | N4H4
GP17	Fibrinoid<br>necrosis	-0.255155	1024.21	0.322963	Spearman's rank correlation rho	two.sided	Month 12 vs Month 12	0.835242		IgG	NIH AI	N4H4	GP17 | N4H4
GP17	Fibrous<br>crescents	0.188982	661.79	0.467576	Spearman's rank correlation rho	two.sided	Month 12 vs Month 12	0.887803		IgG	NIH CI	N4H4	GP17 | N4H4
GP17	Glomerular<br>sclerosis	0.243975	616.916	0.345333	Spearman's rank correlation rho	two.sided	Month 12 vs Month 12	0.858562		IgG	NIH CI	N4H4	GP17 | N4H4
GP17	Hyaline<br>deposits				Spearman's rank correlation rho	two.sided	Month 12 vs Month 12			IgG	NIH AI	N4H4	GP17 | N4H4
GP17	Interstitial<br>fibrosis	0.566139	354.031	0.0178322	Spearman's rank correlation rho	two.sided	Month 12 vs Month 12	0.373232	*	IgG	NIH CI	N4H4	GP17 | N4H4
GP17	Neutrophiles/<br>Karyorrhexis	0	816	1	Spearman's rank correlation rho	two.sided	Month 12 vs Month 12	1		IgG	NIH AI	N4H4	GP17 | N4H4
GP17	Interstitial<br>inflammation	0.421637	471.944	0.0918544	Spearman's rank correlation rho	two.sided	Month 12 vs Month 12	0.691806		IgG	NIH AI	N4H4	GP17 | N4H4
GP17	Tubular<br>atrophy	0.566139	354.031	0.0178322	Spearman's rank correlation rho	two.sided	Month 12 vs Month 12	0.373232	*	IgG	NIH CI	N4H4	GP17 | N4H4
GP20	Cellular/Fibrocellular<br>crescents	-0.472456	1201.52	0.0554871	Spearman's rank correlation rho	two.sided	Month 12 vs Month 12	0.62423		IgG	NIH AI	N4H5	GP20 | N4H5
GP20	Endocapillary<br>hypercellularity	-0.288675	1051.56	0.261135	Spearman's rank correlation rho	two.sided	Month 12 vs Month 12	0.83219		IgG	NIH AI	N4H5	GP20 | N4H5
GP20	Fibrinoid<br>necrosis	-0.306186	1065.85	0.231988	Spearman's rank correlation rho	two.sided	Month 12 vs Month 12	0.815583		IgG	NIH AI	N4H5	GP20 | N4H5
GP20	Fibrous<br>crescents	-0.566947	1278.63	0.0176338	Spearman's rank correlation rho	two.sided	Month 12 vs Month 12	0.373232	*	IgG	NIH CI	N4H5	GP20 | N4H5
GP20	Glomerular<br>sclerosis	-0.0731925	875.725	0.780116	Spearman's rank correlation rho	two.sided	Month 12 vs Month 12	0.970725		IgG	NIH CI	N4H5	GP20 | N4H5
GP20	Hyaline<br>deposits				Spearman's rank correlation rho	two.sided	Month 12 vs Month 12			IgG	NIH AI	N4H5	GP20 | N4H5
GP20	Interstitial<br>fibrosis	0.198148	654.311	0.445842	Spearman's rank correlation rho	two.sided	Month 12 vs Month 12	0.887803		IgG	NIH CI	N4H5	GP20 | N4H5
GP20	Neutrophiles/<br>Karyorrhexis	-0.484481	1211.34	0.0487408	Spearman's rank correlation rho	two.sided	Month 12 vs Month 12	0.598713	*	IgG	NIH AI	N4H5	GP20 | N4H5
GP20	Interstitial<br>inflammation	-0.263523	1031.03	0.306789	Spearman's rank correlation rho	two.sided	Month 12 vs Month 12	0.835242		IgG	NIH AI	N4H5	GP20 | N4H5
GP20	Tubular<br>atrophy	0.198148	654.311	0.445842	Spearman's rank correlation rho	two.sided	Month 12 vs Month 12	0.887803		IgG	NIH CI	N4H5	GP20 | N4H5
GP21	Cellular/Fibrocellular<br>crescents	-0.031497	841.702	0.904481	Spearman's rank correlation rho	two.sided	Month 12 vs Month 12	0.970725		IgG	NIH AI	N4H4F1	GP21 | N4H4F1
GP21	Endocapillary<br>hypercellularity	0	816	1	Spearman's rank correlation rho	two.sided	Month 12 vs Month 12	1		IgG	NIH AI	N4H4F1	GP21 | N4H4F1
GP21	Fibrinoid<br>necrosis	-0.408248	1149.13	0.103771	Spearman's rank correlation rho	two.sided	Month 12 vs Month 12	0.691806		IgG	NIH AI	N4H4F1	GP21 | N4H4F1
GP21	Fibrous<br>crescents	-0.0629941	867.403	0.810187	Spearman's rank correlation rho	two.sided	Month 12 vs Month 12	0.970725		IgG	NIH CI	N4H4F1	GP21 | N4H4F1
GP21	Glomerular<br>sclerosis	-0.170783	955.359	0.512236	Spearman's rank correlation rho	two.sided	Month 12 vs Month 12	0.91097		IgG	NIH CI	N4H4F1	GP21 | N4H4F1
GP21	Hyaline<br>deposits				Spearman's rank correlation rho	two.sided	Month 12 vs Month 12			IgG	NIH AI	N4H4F1	GP21 | N4H4F1
GP21	Interstitial<br>fibrosis	-0.594445	1301.07	0.0118495	Spearman's rank correlation rho	two.sided	Month 12 vs Month 12	0.373232	*	IgG	NIH CI	N4H4F1	GP21 | N4H4F1
GP21	Neutrophiles/<br>Karyorrhexis	-0.0745356	876.821	0.776177	Spearman's rank correlation rho	two.sided	Month 12 vs Month 12	0.970725		IgG	NIH AI	N4H4F1	GP21 | N4H4F1
GP21	Interstitial<br>inflammation	0.0527046	772.993	0.840782	Spearman's rank correlation rho	two.sided	Month 12 vs Month 12	0.970725		IgG	NIH AI	N4H4F1	GP21 | N4H4F1
GP21	Tubular<br>atrophy	-0.594445	1301.07	0.0118495	Spearman's rank correlation rho	two.sided	Month 12 vs Month 12	0.373232	*	IgG	NIH CI	N4H4F1	GP21 | N4H4F1
GP22	Cellular/Fibrocellular<br>crescents	-0.0944911	893.105	0.718301	Spearman's rank correlation rho	two.sided	Month 12 vs Month 12	0.957735		IgG	NIH AI	N4H4F1	GP22 | N4H4F1
GP22	Endocapillary<br>hypercellularity	-0.0481125	855.26	0.854509	Spearman's rank correlation rho	two.sided	Month 12 vs Month 12	0.970725		IgG	NIH AI	N4H4F1	GP22 | N4H4F1
GP22	Fibrinoid<br>necrosis	-0.408248	1149.13	0.103771	Spearman's rank correlation rho	two.sided	Month 12 vs Month 12	0.691806		IgG	NIH AI	N4H4F1	GP22 | N4H4F1
GP22	Fibrous<br>crescents	0.0944911	738.895	0.718301	Spearman's rank correlation rho	two.sided	Month 12 vs Month 12	0.957735		IgG	NIH CI	N4H4F1	GP22 | N4H4F1
GP22	Glomerular<br>sclerosis	0.146385	696.55	0.575055	Spearman's rank correlation rho	two.sided	Month 12 vs Month 12	0.913865		IgG	NIH CI	N4H4F1	GP22 | N4H4F1
GP22	Hyaline<br>deposits				Spearman's rank correlation rho	two.sided	Month 12 vs Month 12			IgG	NIH AI	N4H4F1	GP22 | N4H4F1
GP22	Interstitial<br>fibrosis	0.226455	631.212	0.38211	Spearman's rank correlation rho	two.sided	Month 12 vs Month 12	0.875959		IgG	NIH CI	N4H4F1	GP22 | N4H4F1
GP22	Neutrophiles/<br>Karyorrhexis	-0.0745356	876.821	0.776177	Spearman's rank correlation rho	two.sided	Month 12 vs Month 12	0.970725		IgG	NIH AI	N4H4F1	GP22 | N4H4F1
GP22	Interstitial<br>inflammation	0.447989	450.441	0.0713284	Spearman's rank correlation rho	two.sided	Month 12 vs Month 12	0.691806		IgG	NIH AI	N4H4F1	GP22 | N4H4F1
GP22	Tubular<br>atrophy	0.226455	631.212	0.38211	Spearman's rank correlation rho	two.sided	Month 12 vs Month 12	0.875959		IgG	NIH CI	N4H4F1	GP22 | N4H4F1
GP23	Cellular/Fibrocellular<br>crescents	-0.220479	995.911	0.395129	Spearman's rank correlation rho	two.sided	Month 12 vs Month 12	0.875959		IgG	NIH AI	N5H4F1 / N4H5	GP23 | N5H4F1 / N4H5
GP23	Endocapillary<br>hypercellularity	0.505181	403.772	0.0385958	Spearman's rank correlation rho	two.sided	Month 12 vs Month 12	0.537947	*	IgG	NIH AI	N5H4F1 / N4H5	GP23 | N5H4F1 / N4H5
GP23	Fibrinoid<br>necrosis	-0.204124	982.565	0.431957	Spearman's rank correlation rho	two.sided	Month 12 vs Month 12	0.887803		IgG	NIH AI	N5H4F1 / N4H5	GP23 | N5H4F1 / N4H5
GP23	Fibrous<br>crescents	0.0944911	738.895	0.718301	Spearman's rank correlation rho	two.sided	Month 12 vs Month 12	0.957735		IgG	NIH CI	N5H4F1 / N4H5	GP23 | N5H4F1 / N4H5
GP23	Glomerular<br>sclerosis	0.707528	238.658	0.0014877	Spearman's rank correlation rho	two.sided	Month 12 vs Month 12	0.267786	*	IgG	NIH CI	N5H4F1 / N4H5	GP23 | N5H4F1 / N4H5
GP23	Hyaline<br>deposits				Spearman's rank correlation rho	two.sided	Month 12 vs Month 12			IgG	NIH AI	N5H4F1 / N4H5	GP23 | N5H4F1 / N4H5
GP23	Interstitial<br>fibrosis	0.339683	538.819	0.182221	Spearman's rank correlation rho	two.sided	Month 12 vs Month 12	0.76995		IgG	NIH CI	N5H4F1 / N4H5	GP23 | N5H4F1 / N4H5
GP23	Neutrophiles/<br>Karyorrhexis	-0.0745356	876.821	0.776177	Spearman's rank correlation rho	two.sided	Month 12 vs Month 12	0.970725		IgG	NIH AI	N5H4F1 / N4H5	GP23 | N5H4F1 / N4H5
GP23	Interstitial<br>inflammation	0.632456	299.916	0.00644251	Spearman's rank correlation rho	two.sided	Month 12 vs Month 12	0.373232	*	IgG	NIH AI	N5H4F1 / N4H5	GP23 | N5H4F1 / N4H5
GP23	Tubular<br>atrophy	0.339683	538.819	0.182221	Spearman's rank correlation rho	two.sided	Month 12 vs Month 12	0.76995		IgG	NIH CI	N5H4F1 / N4H5	GP23 | N5H4F1 / N4H5
GP25	Cellular/Fibrocellular<br>crescents	-0.0944911	893.105	0.718301	Spearman's rank correlation rho	two.sided	Month 12 vs Month 12	0.957735		IgG	NIH AI	N5H5	GP25 | N5H5
GP25	Endocapillary<br>hypercellularity	0.19245	658.961	0.459292	Spearman's rank correlation rho	two.sided	Month 12 vs Month 12	0.887803		IgG	NIH AI	N5H5	GP25 | N5H5
GP25	Fibrinoid<br>necrosis	-0.255155	1024.21	0.322963	Spearman's rank correlation rho	two.sided	Month 12 vs Month 12	0.835242		IgG	NIH AI	N5H5	GP25 | N5H5
GP25	Fibrous<br>crescents	0.251976	610.387	0.329235	Spearman's rank correlation rho	two.sided	Month 12 vs Month 12	0.835242		IgG	NIH CI	N5H5	GP25 | N5H5
GP25	Glomerular<br>sclerosis	0.19518	656.733	0.452824	Spearman's rank correlation rho	two.sided	Month 12 vs Month 12	0.887803		IgG	NIH CI	N5H5	GP25 | N5H5
GP25	Hyaline<br>deposits				Spearman's rank correlation rho	two.sided	Month 12 vs Month 12			IgG	NIH AI	N5H5	GP25 | N5H5
GP25	Interstitial<br>fibrosis	0.254762	608.114	0.323734	Spearman's rank correlation rho	two.sided	Month 12 vs Month 12	0.835242		IgG	NIH CI	N5H5	GP25 | N5H5
GP25	Neutrophiles/<br>Karyorrhexis	0	816	1	Spearman's rank correlation rho	two.sided	Month 12 vs Month 12	1		IgG	NIH AI	N5H5	GP25 | N5H5
GP25	Interstitial<br>inflammation	0.421637	471.944	0.0918544	Spearman's rank correlation rho	two.sided	Month 12 vs Month 12	0.691806		IgG	NIH AI	N5H5	GP25 | N5H5
GP25	Tubular<br>atrophy	0.254762	608.114	0.323734	Spearman's rank correlation rho	two.sided	Month 12 vs Month 12	0.835242		IgG	NIH CI	N5H5	GP25 | N5H5
GP3	Cellular/Fibrocellular<br>crescents	-0.346467	1098.72	0.173085	Spearman's rank correlation rho	two.sided	Month 12 vs Month 12	0.76995		IgG	NIH AI	N4H5S2F1	GP3 | N4H5S2F1
GP3	Endocapillary<br>hypercellularity	-0.312731	1071.19	0.221648	Spearman's rank correlation rho	two.sided	Month 12 vs Month 12	0.815583		IgG	NIH AI	N4H5S2F1	GP3 | N4H5S2F1
GP3	Fibrinoid<br>necrosis	-0.408248	1149.13	0.103771	Spearman's rank correlation rho	two.sided	Month 12 vs Month 12	0.691806		IgG	NIH AI	N4H5S2F1	GP3 | N4H5S2F1
GP3	Fibrous<br>crescents	-0.251976	1021.61	0.329235	Spearman's rank correlation rho	two.sided	Month 12 vs Month 12	0.835242		IgG	NIH CI	N4H5S2F1	GP3 | N4H5S2F1
GP3	Glomerular<br>sclerosis	-0.634335	1333.62	0.00623872	Spearman's rank correlation rho	two.sided	Month 12 vs Month 12	0.373232	*	IgG	NIH CI	N4H5S2F1	GP3 | N4H5S2F1
GP3	Hyaline<br>deposits				Spearman's rank correlation rho	two.sided	Month 12 vs Month 12			IgG	NIH AI	N4H5S2F1	GP3 | N4H5S2F1
GP3	Interstitial<br>fibrosis	-0.0566139	862.197	0.82913	Spearman's rank correlation rho	two.sided	Month 12 vs Month 12	0.970725		IgG	NIH CI	N4H5S2F1	GP3 | N4H5S2F1
GP3	Neutrophiles/<br>Karyorrhexis	-0.260875	1028.87	0.311855	Spearman's rank correlation rho	two.sided	Month 12 vs Month 12	0.835242		IgG	NIH AI	N4H5S2F1	GP3 | N4H5S2F1
GP3	Interstitial<br>inflammation	-0.0790569	880.51	0.762954	Spearman's rank correlation rho	two.sided	Month 12 vs Month 12	0.970725		IgG	NIH AI	N4H5S2F1	GP3 | N4H5S2F1
GP3	Tubular<br>atrophy	-0.0566139	862.197	0.82913	Spearman's rank correlation rho	two.sided	Month 12 vs Month 12	0.970725		IgG	NIH CI	N4H5S2F1	GP3 | N4H5S2F1
GP5	Cellular/Fibrocellular<br>crescents	-0.188982	970.21	0.467576	Spearman's rank correlation rho	two.sided	Month 12 vs Month 12	0.887803		IgG	NIH AI	N4H4S1	GP5 | N4H4S1
GP5	Endocapillary<br>hypercellularity	-0.288675	1051.56	0.261135	Spearman's rank correlation rho	two.sided	Month 12 vs Month 12	0.83219		IgG	NIH AI	N4H4S1	GP5 | N4H4S1
GP5	Fibrinoid<br>necrosis	-0.408248	1149.13	0.103771	Spearman's rank correlation rho	two.sided	Month 12 vs Month 12	0.691806		IgG	NIH AI	N4H4S1	GP5 | N4H4S1
GP5	Fibrous<br>crescents	-0.472456	1201.52	0.0554871	Spearman's rank correlation rho	two.sided	Month 12 vs Month 12	0.62423		IgG	NIH CI	N4H4S1	GP5 | N4H4S1
GP5	Glomerular<br>sclerosis	-0.634335	1333.62	0.00623872	Spearman's rank correlation rho	two.sided	Month 12 vs Month 12	0.373232	*	IgG	NIH CI	N4H4S1	GP5 | N4H4S1
GP5	Hyaline<br>deposits				Spearman's rank correlation rho	two.sided	Month 12 vs Month 12			IgG	NIH AI	N4H4S1	GP5 | N4H4S1
GP5	Interstitial<br>fibrosis	-0.537832	1254.87	0.0259577	Spearman's rank correlation rho	two.sided	Month 12 vs Month 12	0.454307	*	IgG	NIH CI	N4H4S1	GP5 | N4H4S1
GP5	Neutrophiles/<br>Karyorrhexis	-0.33541	1089.69	0.188137	Spearman's rank correlation rho	two.sided	Month 12 vs Month 12	0.776713		IgG	NIH AI	N4H4S1	GP5 | N4H4S1
GP5	Interstitial<br>inflammation	-0.395285	1138.55	0.116319	Spearman's rank correlation rho	two.sided	Month 12 vs Month 12	0.721981		IgG	NIH AI	N4H4S1	GP5 | N4H4S1
GP5	Tubular<br>atrophy	-0.537832	1254.87	0.0259577	Spearman's rank correlation rho	two.sided	Month 12 vs Month 12	0.454307	*	IgG	NIH CI	N4H4S1	GP5 | N4H4S1
GP6	Cellular/Fibrocellular<br>crescents	0	816	1	Spearman's rank correlation rho	two.sided	Month 12 vs Month 12	1		IgG	NIH AI	N4H4S1	GP6 | N4H4S1
GP6	Endocapillary<br>hypercellularity	0.19245	658.961	0.459292	Spearman's rank correlation rho	two.sided	Month 12 vs Month 12	0.887803		IgG	NIH AI	N4H4S1	GP6 | N4H4S1
GP6	Fibrinoid<br>necrosis	-0.306186	1065.85	0.231988	Spearman's rank correlation rho	two.sided	Month 12 vs Month 12	0.815583		IgG	NIH AI	N4H4S1	GP6 | N4H4S1
GP6	Fibrous<br>crescents	0.031497	790.298	0.904481	Spearman's rank correlation rho	two.sided	Month 12 vs Month 12	0.970725		IgG	NIH CI	N4H4S1	GP6 | N4H4S1
GP6	Glomerular<br>sclerosis	-0.121988	915.542	0.640926	Spearman's rank correlation rho	two.sided	Month 12 vs Month 12	0.93236		IgG	NIH CI	N4H4S1	GP6 | N4H4S1
GP6	Hyaline<br>deposits				Spearman's rank correlation rho	two.sided	Month 12 vs Month 12			IgG	NIH AI	N4H4S1	GP6 | N4H4S1
GP6	Interstitial<br>fibrosis	0.311376	561.917	0.223765	Spearman's rank correlation rho	two.sided	Month 12 vs Month 12	0.815583		IgG	NIH CI	N4H4S1	GP6 | N4H4S1
GP6	Neutrophiles/<br>Karyorrhexis	-0.111803	907.232	0.669227	Spearman's rank correlation rho	two.sided	Month 12 vs Month 12	0.93236		IgG	NIH AI	N4H4S1	GP6 | N4H4S1
GP6	Interstitial<br>inflammation	0.237171	622.469	0.359368	Spearman's rank correlation rho	two.sided	Month 12 vs Month 12	0.86479		IgG	NIH AI	N4H4S1	GP6 | N4H4S1
GP6	Tubular<br>atrophy	0.311376	561.917	0.223765	Spearman's rank correlation rho	two.sided	Month 12 vs Month 12	0.815583		IgG	NIH CI	N4H4S1	GP6 | N4H4S1
GP7	Cellular/Fibrocellular<br>crescents	-0.220479	995.911	0.395129	Spearman's rank correlation rho	two.sided	Month 12 vs Month 12	0.875959		IgG	NIH AI	N4H4S1F1	GP7 | N4H4S1F1
GP7	Endocapillary<br>hypercellularity	-0.216506	992.669	0.403914	Spearman's rank correlation rho	two.sided	Month 12 vs Month 12	0.875959		IgG	NIH AI	N4H4S1F1	GP7 | N4H4S1F1
GP7	Fibrinoid<br>necrosis	-0.408248	1149.13	0.103771	Spearman's rank correlation rho	two.sided	Month 12 vs Month 12	0.691806		IgG	NIH AI	N4H4S1F1	GP7 | N4H4S1F1
GP7	Fibrous<br>crescents	-0.377964	1124.42	0.134699	Spearman's rank correlation rho	two.sided	Month 12 vs Month 12	0.742597		IgG	NIH CI	N4H4S1F1	GP7 | N4H4S1F1
GP7	Glomerular<br>sclerosis	-0.609938	1313.71	0.00932689	Spearman's rank correlation rho	two.sided	Month 12 vs Month 12	0.373232	*	IgG	NIH CI	N4H4S1F1	GP7 | N4H4S1F1
GP7	Hyaline<br>deposits				Spearman's rank correlation rho	two.sided	Month 12 vs Month 12			IgG	NIH AI	N4H4S1F1	GP7 | N4H4S1F1
GP7	Interstitial<br>fibrosis	-0.396297	1139.38	0.115303	Spearman's rank correlation rho	two.sided	Month 12 vs Month 12	0.721981		IgG	NIH CI	N4H4S1F1	GP7 | N4H4S1F1
GP7	Neutrophiles/<br>Karyorrhexis	-0.223607	998.463	0.388286	Spearman's rank correlation rho	two.sided	Month 12 vs Month 12	0.875959		IgG	NIH AI	N4H4S1F1	GP7 | N4H4S1F1
GP7	Interstitial<br>inflammation	-0.237171	1009.53	0.359368	Spearman's rank correlation rho	two.sided	Month 12 vs Month 12	0.86479		IgG	NIH AI	N4H4S1F1	GP7 | N4H4S1F1
GP7	Tubular<br>atrophy	-0.396297	1139.38	0.115303	Spearman's rank correlation rho	two.sided	Month 12 vs Month 12	0.721981		IgG	NIH CI	N4H4S1F1	GP7 | N4H4S1F1
GP8	Cellular/Fibrocellular<br>crescents	-0.157485	944.508	0.546073	Spearman's rank correlation rho	two.sided	Month 12 vs Month 12	0.913865		IgG	NIH AI	N4H4S1F1	GP8 | N4H4S1F1
GP8	Endocapillary<br>hypercellularity	0.120281	717.85	0.645636	Spearman's rank correlation rho	two.sided	Month 12 vs Month 12	0.93236		IgG	NIH AI	N4H4S1F1	GP8 | N4H4S1F1
GP8	Fibrinoid<br>necrosis	-0.408248	1149.13	0.103771	Spearman's rank correlation rho	two.sided	Month 12 vs Month 12	0.691806		IgG	NIH AI	N4H4S1F1	GP8 | N4H4S1F1
GP8	Fibrous<br>crescents	-0.0944911	893.105	0.718301	Spearman's rank correlation rho	two.sided	Month 12 vs Month 12	0.957735		IgG	NIH CI	N4H4S1F1	GP8 | N4H4S1F1
GP8	Glomerular<br>sclerosis	0	816	1	Spearman's rank correlation rho	two.sided	Month 12 vs Month 12	1		IgG	NIH CI	N4H4S1F1	GP8 | N4H4S1F1
GP8	Hyaline<br>deposits				Spearman's rank correlation rho	two.sided	Month 12 vs Month 12			IgG	NIH AI	N4H4S1F1	GP8 | N4H4S1F1
GP8	Interstitial<br>fibrosis	0.141535	700.508	0.58792	Spearman's rank correlation rho	two.sided	Month 12 vs Month 12	0.913865		IgG	NIH CI	N4H4S1F1	GP8 | N4H4S1F1
GP8	Neutrophiles/<br>Karyorrhexis	0	816	1	Spearman's rank correlation rho	two.sided	Month 12 vs Month 12	1		IgG	NIH AI	N4H4S1F1	GP8 | N4H4S1F1
GP8	Interstitial<br>inflammation	0.289875	579.462	0.259068	Spearman's rank correlation rho	two.sided	Month 12 vs Month 12	0.83219		IgG	NIH AI	N4H4S1F1	GP8 | N4H4S1F1
GP8	Tubular<br>atrophy	0.141535	700.508	0.58792	Spearman's rank correlation rho	two.sided	Month 12 vs Month 12	0.913865		IgG	NIH CI	N4H4S1F1	GP8 | N4H4S1F1
S2	Cellular/Fibrocellular<br>crescents	-0.566947	1278.63	0.0176338	Spearman's rank correlation rho	two.sided	Month 12 vs Month 12	0.373232	*	IgG	NIH AI	S2	S2 | S2
S2	Endocapillary<br>hypercellularity	-0.240563	1012.3	0.352332	Spearman's rank correlation rho	two.sided	Month 12 vs Month 12	0.86479		IgG	NIH AI	S2	S2 | S2
S2	Fibrinoid<br>necrosis	-0.357217	1107.49	0.159246	Spearman's rank correlation rho	two.sided	Month 12 vs Month 12	0.742597		IgG	NIH AI	S2	S2 | S2
S2	Fibrous<br>crescents	-0.251976	1021.61	0.329235	Spearman's rank correlation rho	two.sided	Month 12 vs Month 12	0.835242		IgG	NIH CI	S2	S2 | S2
S2	Glomerular<br>sclerosis	-0.463553	1194.26	0.060913	Spearman's rank correlation rho	two.sided	Month 12 vs Month 12	0.668558		IgG	NIH CI	S2	S2 | S2
S2	Hyaline<br>deposits				Spearman's rank correlation rho	two.sided	Month 12 vs Month 12			IgG	NIH AI	S2	S2 | S2
S2	Interstitial<br>fibrosis	-0.0849208	885.295	0.745898	Spearman's rank correlation rho	two.sided	Month 12 vs Month 12	0.970725		IgG	NIH CI	S2	S2 | S2
S2	Neutrophiles/<br>Karyorrhexis	-0.186339	968.053	0.473939	Spearman's rank correlation rho	two.sided	Month 12 vs Month 12	0.887889		IgG	NIH AI	S2	S2 | S2
S2	Interstitial<br>inflammation	-0.0527046	859.007	0.840782	Spearman's rank correlation rho	two.sided	Month 12 vs Month 12	0.970725		IgG	NIH AI	S2	S2 | S2
S2	Tubular<br>atrophy	-0.0849208	885.295	0.745898	Spearman's rank correlation rho	two.sided	Month 12 vs Month 12	0.970725		IgG	NIH CI	S2	S2 | S2
AF	Cellular/Fibrocellular<br>crescents	0.440959	456.178	0.076439	Spearman's rank correlation rho	two.sided	Month 12 vs Month 12	0.691806		Serum	NIH AI	AF	AF | AF
AF	Endocapillary<br>hypercellularity	0.336788	541.181	0.186216	Spearman's rank correlation rho	two.sided	Month 12 vs Month 12	0.776713		Serum	NIH AI	AF	AF | AF
AF	Fibrinoid<br>necrosis	0.204124	649.435	0.431957	Spearman's rank correlation rho	two.sided	Month 12 vs Month 12	0.887803		Serum	NIH AI	AF	AF | AF
AF	Fibrous<br>crescents	0.157485	687.492	0.546073	Spearman's rank correlation rho	two.sided	Month 12 vs Month 12	0.913865		Serum	NIH CI	AF	AF | AF
AF	Glomerular<br>sclerosis	0.317168	557.191	0.214812	Spearman's rank correlation rho	two.sided	Month 12 vs Month 12	0.815583		Serum	NIH CI	AF	AF | AF
AF	Hyaline<br>deposits				Spearman's rank correlation rho	two.sided	Month 12 vs Month 12			Serum	NIH AI	AF	AF | AF
AF	Interstitial<br>fibrosis	-0.0566139	862.197	0.82913	Spearman's rank correlation rho	two.sided	Month 12 vs Month 12	0.970725		Serum	NIH CI	AF	AF | AF
AF	Neutrophiles/<br>Karyorrhexis	0.0745356	755.179	0.776177	Spearman's rank correlation rho	two.sided	Month 12 vs Month 12	0.970725		Serum	NIH AI	AF	AF | AF
AF	Interstitial<br>inflammation	0	816	1	Spearman's rank correlation rho	two.sided	Month 12 vs Month 12	1		Serum	NIH AI	AF	AF | AF
AF	Tubular<br>atrophy	-0.0566139	862.197	0.82913	Spearman's rank correlation rho	two.sided	Month 12 vs Month 12	0.970725		Serum	NIH CI	AF	AF | AF
G3	Cellular/Fibrocellular<br>crescents	0.377964	507.581	0.134699	Spearman's rank correlation rho	two.sided	Month 12 vs Month 12	0.742597		Serum	NIH AI	G3	G3 | G3
G3	Endocapillary<br>hypercellularity	0.312731	560.811	0.221648	Spearman's rank correlation rho	two.sided	Month 12 vs Month 12	0.815583		Serum	NIH AI	G3	G3 | G3
G3	Fibrinoid<br>necrosis	0.306186	566.152	0.231988	Spearman's rank correlation rho	two.sided	Month 12 vs Month 12	0.815583		Serum	NIH AI	G3	G3 | G3
G3	Fibrous<br>crescents	0.031497	790.298	0.904481	Spearman's rank correlation rho	two.sided	Month 12 vs Month 12	0.970725		Serum	NIH CI	G3	G3 | G3
G3	Glomerular<br>sclerosis	0.048795	776.183	0.852466	Spearman's rank correlation rho	two.sided	Month 12 vs Month 12	0.970725		Serum	NIH CI	G3	G3 | G3
G3	Hyaline<br>deposits				Spearman's rank correlation rho	two.sided	Month 12 vs Month 12			Serum	NIH AI	G3	G3 | G3
G3	Interstitial<br>fibrosis	-0.113228	908.394	0.665243	Spearman's rank correlation rho	two.sided	Month 12 vs Month 12	0.93236		Serum	NIH CI	G3	G3 | G3
G3	Neutrophiles/<br>Karyorrhexis	0.111803	724.768	0.669227	Spearman's rank correlation rho	two.sided	Month 12 vs Month 12	0.93236		Serum	NIH AI	G3	G3 | G3
G3	Interstitial<br>inflammation	0.0790569	751.49	0.762954	Spearman's rank correlation rho	two.sided	Month 12 vs Month 12	0.970725		Serum	NIH AI	G3	G3 | G3
G3	Tubular<br>atrophy	-0.113228	908.394	0.665243	Spearman's rank correlation rho	two.sided	Month 12 vs Month 12	0.93236		Serum	NIH CI	G3	G3 | G3
G4	Cellular/Fibrocellular<br>crescents	0.283473	584.686	0.270211	Spearman's rank correlation rho	two.sided	Month 12 vs Month 12	0.83219		Serum	NIH AI	G4	G4 | G4
G4	Endocapillary<br>hypercellularity	0.3849	501.921	0.127113	Spearman's rank correlation rho	two.sided	Month 12 vs Month 12	0.742597		Serum	NIH AI	G4	G4 | G4
G4	Fibrinoid<br>necrosis	0.306186	566.152	0.231988	Spearman's rank correlation rho	two.sided	Month 12 vs Month 12	0.815583		Serum	NIH AI	G4	G4 | G4
G4	Fibrous<br>crescents	-0.031497	841.702	0.904481	Spearman's rank correlation rho	two.sided	Month 12 vs Month 12	0.970725		Serum	NIH CI	G4	G4 | G4
G4	Glomerular<br>sclerosis	0.268373	597.008	0.29764	Spearman's rank correlation rho	two.sided	Month 12 vs Month 12	0.835242		Serum	NIH CI	G4	G4 | G4
G4	Hyaline<br>deposits				Spearman's rank correlation rho	two.sided	Month 12 vs Month 12			Serum	NIH AI	G4	G4 | G4
G4	Interstitial<br>fibrosis	-0.169842	954.591	0.514597	Spearman's rank correlation rho	two.sided	Month 12 vs Month 12	0.91097		Serum	NIH CI	G4	G4 | G4
G4	Neutrophiles/<br>Karyorrhexis	0.149071	694.358	0.567982	Spearman's rank correlation rho	two.sided	Month 12 vs Month 12	0.913865		Serum	NIH AI	G4	G4 | G4
G4	Interstitial<br>inflammation	0.0790569	751.49	0.762954	Spearman's rank correlation rho	two.sided	Month 12 vs Month 12	0.970725		Serum	NIH AI	G4	G4 | G4
G4	Tubular<br>atrophy	-0.169842	954.591	0.514597	Spearman's rank correlation rho	two.sided	Month 12 vs Month 12	0.91097		Serum	NIH CI	G4	G4 | G4
GP12	Cellular/Fibrocellular<br>crescents	-0.188982	970.21	0.467576	Spearman's rank correlation rho	two.sided	Month 12 vs Month 12	0.887803		Serum	NIH AI	N2H7 / N4H5S1 / N3H5S1 / N5H4S1	GP12 | N2H7 / N4H5S1 / N3H5S1 / N5H4S1
GP12	Endocapillary<br>hypercellularity	0.0240563	796.37	0.926981	Spearman's rank correlation rho	two.sided	Month 12 vs Month 12	0.972358		Serum	NIH AI	N2H7 / N4H5S1 / N3H5S1 / N5H4S1	GP12 | N2H7 / N4H5S1 / N3H5S1 / N5H4S1
GP12	Fibrinoid<br>necrosis	-0.408248	1149.13	0.103771	Spearman's rank correlation rho	two.sided	Month 12 vs Month 12	0.691806		Serum	NIH AI	N2H7 / N4H5S1 / N3H5S1 / N5H4S1	GP12 | N2H7 / N4H5S1 / N3H5S1 / N5H4S1
GP12	Fibrous<br>crescents	0.031497	790.298	0.904481	Spearman's rank correlation rho	two.sided	Month 12 vs Month 12	0.970725		Serum	NIH CI	N2H7 / N4H5S1 / N3H5S1 / N5H4S1	GP12 | N2H7 / N4H5S1 / N3H5S1 / N5H4S1
GP12	Glomerular<br>sclerosis	-0.0731925	875.725	0.780116	Spearman's rank correlation rho	two.sided	Month 12 vs Month 12	0.970725		Serum	NIH CI	N2H7 / N4H5S1 / N3H5S1 / N5H4S1	GP12 | N2H7 / N4H5S1 / N3H5S1 / N5H4S1
GP12	Hyaline<br>deposits				Spearman's rank correlation rho	two.sided	Month 12 vs Month 12			Serum	NIH AI	N2H7 / N4H5S1 / N3H5S1 / N5H4S1	GP12 | N2H7 / N4H5S1 / N3H5S1 / N5H4S1
GP12	Interstitial<br>fibrosis	0.594445	330.933	0.0118495	Spearman's rank correlation rho	two.sided	Month 12 vs Month 12	0.373232	*	Serum	NIH CI	N2H7 / N4H5S1 / N3H5S1 / N5H4S1	GP12 | N2H7 / N4H5S1 / N3H5S1 / N5H4S1
GP12	Neutrophiles/<br>Karyorrhexis	-0.223607	998.463	0.388286	Spearman's rank correlation rho	two.sided	Month 12 vs Month 12	0.875959		Serum	NIH AI	N2H7 / N4H5S1 / N3H5S1 / N5H4S1	GP12 | N2H7 / N4H5S1 / N3H5S1 / N5H4S1
GP12	Interstitial<br>inflammation	0.368932	514.951	0.14504	Spearman's rank correlation rho	two.sided	Month 12 vs Month 12	0.742597		Serum	NIH AI	N2H7 / N4H5S1 / N3H5S1 / N5H4S1	GP12 | N2H7 / N4H5S1 / N3H5S1 / N5H4S1
GP12	Tubular<br>atrophy	0.594445	330.933	0.0118495	Spearman's rank correlation rho	two.sided	Month 12 vs Month 12	0.373232	*	Serum	NIH CI	N2H7 / N4H5S1 / N3H5S1 / N5H4S1	GP12 | N2H7 / N4H5S1 / N3H5S1 / N5H4S1
GP15	Cellular/Fibrocellular<br>crescents	-0.31497	1073.02	0.218181	Spearman's rank correlation rho	two.sided	Month 12 vs Month 12	0.815583		Serum	NIH AI	N5H5S1	GP15 | N5H5S1
GP15	Endocapillary<br>hypercellularity	0.0481125	776.74	0.854509	Spearman's rank correlation rho	two.sided	Month 12 vs Month 12	0.970725		Serum	NIH AI	N5H5S1	GP15 | N5H5S1
GP15	Fibrinoid<br>necrosis	-0.255155	1024.21	0.322963	Spearman's rank correlation rho	two.sided	Month 12 vs Month 12	0.835242		Serum	NIH AI	N5H5S1	GP15 | N5H5S1
GP15	Fibrous<br>crescents	0.125988	713.194	0.629932	Spearman's rank correlation rho	two.sided	Month 12 vs Month 12	0.93236		Serum	NIH CI	N5H5S1	GP15 | N5H5S1
GP15	Glomerular<br>sclerosis	0.146385	696.55	0.575055	Spearman's rank correlation rho	two.sided	Month 12 vs Month 12	0.913865		Serum	NIH CI	N5H5S1	GP15 | N5H5S1
GP15	Hyaline<br>deposits				Spearman's rank correlation rho	two.sided	Month 12 vs Month 12			Serum	NIH AI	N5H5S1	GP15 | N5H5S1
GP15	Interstitial<br>fibrosis	0.198148	654.311	0.445842	Spearman's rank correlation rho	two.sided	Month 12 vs Month 12	0.887803		Serum	NIH CI	N5H5S1	GP15 | N5H5S1
GP15	Neutrophiles/<br>Karyorrhexis	0.0372678	785.589	0.887077	Spearman's rank correlation rho	two.sided	Month 12 vs Month 12	0.970725		Serum	NIH AI	N5H5S1	GP15 | N5H5S1
GP15	Interstitial<br>inflammation	0.131762	708.483	0.614196	Spearman's rank correlation rho	two.sided	Month 12 vs Month 12	0.93236		Serum	NIH AI	N5H5S1	GP15 | N5H5S1
GP15	Tubular<br>atrophy	0.198148	654.311	0.445842	Spearman's rank correlation rho	two.sided	Month 12 vs Month 12	0.887803		Serum	NIH CI	N5H5S1	GP15 | N5H5S1
GP19	Cellular/Fibrocellular<br>crescents	-0.0629941	867.403	0.810187	Spearman's rank correlation rho	two.sided	Month 12 vs Month 12	0.970725		Serum	NIH AI	N2H9	GP19 | N2H9
GP19	Endocapillary<br>hypercellularity	-0.0481125	855.26	0.854509	Spearman's rank correlation rho	two.sided	Month 12 vs Month 12	0.970725		Serum	NIH AI	N2H9	GP19 | N2H9
GP19	Fibrinoid<br>necrosis	0.357217	524.511	0.159246	Spearman's rank correlation rho	two.sided	Month 12 vs Month 12	0.742597		Serum	NIH AI	N2H9	GP19 | N2H9
GP19	Fibrous<br>crescents	0.220479	636.089	0.395129	Spearman's rank correlation rho	two.sided	Month 12 vs Month 12	0.875959		Serum	NIH CI	N2H9	GP19 | N2H9
GP19	Glomerular<br>sclerosis	-0.19518	975.267	0.452824	Spearman's rank correlation rho	two.sided	Month 12 vs Month 12	0.887803		Serum	NIH CI	N2H9	GP19 | N2H9
GP19	Hyaline<br>deposits				Spearman's rank correlation rho	two.sided	Month 12 vs Month 12			Serum	NIH AI	N2H9	GP19 | N2H9
GP19	Interstitial<br>fibrosis	0.0283069	792.902	0.91412	Spearman's rank correlation rho	two.sided	Month 12 vs Month 12	0.970725		Serum	NIH CI	N2H9	GP19 | N2H9
GP19	Neutrophiles/<br>Karyorrhexis	0.298142	572.716	0.245108	Spearman's rank correlation rho	two.sided	Month 12 vs Month 12	0.83219		Serum	NIH AI	N2H9	GP19 | N2H9
GP19	Interstitial<br>inflammation	0.131762	708.483	0.614196	Spearman's rank correlation rho	two.sided	Month 12 vs Month 12	0.93236		Serum	NIH AI	N2H9	GP19 | N2H9
GP19	Tubular<br>atrophy	0.0283069	792.902	0.91412	Spearman's rank correlation rho	two.sided	Month 12 vs Month 12	0.970725		Serum	NIH CI	N2H9	GP19 | N2H9
GP2	Cellular/Fibrocellular<br>crescents	-0.031497	841.702	0.904481	Spearman's rank correlation rho	two.sided	Month 12 vs Month 12	0.970725		Serum	NIH AI	N5H3F1 / N2H5	GP2 | N5H3F1 / N2H5
GP2	Endocapillary<br>hypercellularity	0.216506	639.331	0.403914	Spearman's rank correlation rho	two.sided	Month 12 vs Month 12	0.875959		Serum	NIH AI	N5H3F1 / N2H5	GP2 | N5H3F1 / N2H5
GP2	Fibrinoid<br>necrosis	0.255155	607.793	0.322963	Spearman's rank correlation rho	two.sided	Month 12 vs Month 12	0.835242		Serum	NIH AI	N5H3F1 / N2H5	GP2 | N5H3F1 / N2H5
GP2	Fibrous<br>crescents	0.031497	790.298	0.904481	Spearman's rank correlation rho	two.sided	Month 12 vs Month 12	0.970725		Serum	NIH CI	N5H3F1 / N2H5	GP2 | N5H3F1 / N2H5
GP2	Glomerular<br>sclerosis	0.341565	537.283	0.179656	Spearman's rank correlation rho	two.sided	Month 12 vs Month 12	0.76995		Serum	NIH CI	N5H3F1 / N2H5	GP2 | N5H3F1 / N2H5
GP2	Hyaline<br>deposits				Spearman's rank correlation rho	two.sided	Month 12 vs Month 12			Serum	NIH AI	N5H3F1 / N2H5	GP2 | N5H3F1 / N2H5
GP2	Interstitial<br>fibrosis	0.198148	654.311	0.445842	Spearman's rank correlation rho	two.sided	Month 12 vs Month 12	0.887803		Serum	NIH CI	N5H3F1 / N2H5	GP2 | N5H3F1 / N2H5
GP2	Neutrophiles/<br>Karyorrhexis	0	816	1	Spearman's rank correlation rho	two.sided	Month 12 vs Month 12	1		Serum	NIH AI	N5H3F1 / N2H5	GP2 | N5H3F1 / N2H5
GP2	Interstitial<br>inflammation	0.0263523	794.497	0.920032	Spearman's rank correlation rho	two.sided	Month 12 vs Month 12	0.970725		Serum	NIH AI	N5H3F1 / N2H5	GP2 | N5H3F1 / N2H5
GP2	Tubular<br>atrophy	0.198148	654.311	0.445842	Spearman's rank correlation rho	two.sided	Month 12 vs Month 12	0.887803		Serum	NIH CI	N5H3F1 / N2H5	GP2 | N5H3F1 / N2H5
GP25	Cellular/Fibrocellular<br>crescents	-0.188982	970.21	0.467576	Spearman's rank correlation rho	two.sided	Month 12 vs Month 12	0.887803		Serum	NIH AI	N5H6S2 / N4H5S2F1 / N5H6S2F1	GP25 | N5H6S2 / N4H5S2F1 / N5H6S2F1
GP25	Endocapillary<br>hypercellularity	-0.481125	1208.6	0.050558	Spearman's rank correlation rho	two.sided	Month 12 vs Month 12	0.598713		Serum	NIH AI	N5H6S2 / N4H5S2F1 / N5H6S2F1	GP25 | N5H6S2 / N4H5S2F1 / N5H6S2F1
GP25	Fibrinoid<br>necrosis	-0.255155	1024.21	0.322963	Spearman's rank correlation rho	two.sided	Month 12 vs Month 12	0.835242		Serum	NIH AI	N5H6S2 / N4H5S2F1 / N5H6S2F1	GP25 | N5H6S2 / N4H5S2F1 / N5H6S2F1
GP25	Fibrous<br>crescents	-0.503953	1227.23	0.0391489	Spearman's rank correlation rho	two.sided	Month 12 vs Month 12	0.537947	*	Serum	NIH CI	N5H6S2 / N4H5S2F1 / N5H6S2F1	GP25 | N5H6S2 / N4H5S2F1 / N5H6S2F1
GP25	Glomerular<br>sclerosis	-0.536745	1253.98	0.0263185	Spearman's rank correlation rho	two.sided	Month 12 vs Month 12	0.454307	*	Serum	NIH CI	N5H6S2 / N4H5S2F1 / N5H6S2F1	GP25 | N5H6S2 / N4H5S2F1 / N5H6S2F1
GP25	Hyaline<br>deposits				Spearman's rank correlation rho	two.sided	Month 12 vs Month 12			Serum	NIH AI	N5H6S2 / N4H5S2F1 / N5H6S2F1	GP25 | N5H6S2 / N4H5S2F1 / N5H6S2F1
GP25	Interstitial<br>fibrosis	0.254762	608.114	0.323734	Spearman's rank correlation rho	two.sided	Month 12 vs Month 12	0.835242		Serum	NIH CI	N5H6S2 / N4H5S2F1 / N5H6S2F1	GP25 | N5H6S2 / N4H5S2F1 / N5H6S2F1
GP25	Neutrophiles/<br>Karyorrhexis	-0.447214	1180.93	0.0718796	Spearman's rank correlation rho	two.sided	Month 12 vs Month 12	0.691806		Serum	NIH AI	N5H6S2 / N4H5S2F1 / N5H6S2F1	GP25 | N5H6S2 / N4H5S2F1 / N5H6S2F1
GP25	Interstitial<br>inflammation	-0.368932	1117.05	0.14504	Spearman's rank correlation rho	two.sided	Month 12 vs Month 12	0.742597		Serum	NIH AI	N5H6S2 / N4H5S2F1 / N5H6S2F1	GP25 | N5H6S2 / N4H5S2F1 / N5H6S2F1
GP25	Tubular<br>atrophy	0.254762	608.114	0.323734	Spearman's rank correlation rho	two.sided	Month 12 vs Month 12	0.835242		Serum	NIH CI	N5H6S2 / N4H5S2F1 / N5H6S2F1	GP25 | N5H6S2 / N4H5S2F1 / N5H6S2F1
GP26	Cellular/Fibrocellular<br>crescents	0.346467	533.283	0.173085	Spearman's rank correlation rho	two.sided	Month 12 vs Month 12	0.76995		Serum	NIH AI	N5H6S2 / N5H6S2F1	GP26 | N5H6S2 / N5H6S2F1
GP26	Endocapillary<br>hypercellularity	0.19245	658.961	0.459292	Spearman's rank correlation rho	two.sided	Month 12 vs Month 12	0.887803		Serum	NIH AI	N5H6S2 / N5H6S2F1	GP26 | N5H6S2 / N5H6S2F1
GP26	Fibrinoid<br>necrosis	0.306186	566.152	0.231988	Spearman's rank correlation rho	two.sided	Month 12 vs Month 12	0.815583		Serum	NIH AI	N5H6S2 / N5H6S2F1	GP26 | N5H6S2 / N5H6S2F1
GP26	Fibrous<br>crescents	0	816	1	Spearman's rank correlation rho	two.sided	Month 12 vs Month 12	1		Serum	NIH CI	N5H6S2 / N5H6S2F1	GP26 | N5H6S2 / N5H6S2F1
GP26	Glomerular<br>sclerosis	-0.0731925	875.725	0.780116	Spearman's rank correlation rho	two.sided	Month 12 vs Month 12	0.970725		Serum	NIH CI	N5H6S2 / N5H6S2F1	GP26 | N5H6S2 / N5H6S2F1
GP26	Hyaline<br>deposits				Spearman's rank correlation rho	two.sided	Month 12 vs Month 12			Serum	NIH AI	N5H6S2 / N5H6S2F1	GP26 | N5H6S2 / N5H6S2F1
GP26	Interstitial<br>fibrosis	-0.113228	908.394	0.665243	Spearman's rank correlation rho	two.sided	Month 12 vs Month 12	0.93236		Serum	NIH CI	N5H6S2 / N5H6S2F1	GP26 | N5H6S2 / N5H6S2F1
GP26	Neutrophiles/<br>Karyorrhexis	0.0745356	755.179	0.776177	Spearman's rank correlation rho	two.sided	Month 12 vs Month 12	0.970725		Serum	NIH AI	N5H6S2 / N5H6S2F1	GP26 | N5H6S2 / N5H6S2F1
GP26	Interstitial<br>inflammation	0	816	1	Spearman's rank correlation rho	two.sided	Month 12 vs Month 12	1		Serum	NIH AI	N5H6S2 / N5H6S2F1	GP26 | N5H6S2 / N5H6S2F1
GP26	Tubular<br>atrophy	-0.113228	908.394	0.665243	Spearman's rank correlation rho	two.sided	Month 12 vs Month 12	0.93236		Serum	NIH CI	N5H6S2 / N5H6S2F1	GP26 | N5H6S2 / N5H6S2F1
GP27	Cellular/Fibrocellular<br>crescents	0.409462	481.879	0.102648	Spearman's rank correlation rho	two.sided	Month 12 vs Month 12	0.691806		Serum	NIH AI	N5H6S2F1 / N5H6S3	GP27 | N5H6S2F1 / N5H6S3
GP27	Endocapillary<br>hypercellularity	0.288675	580.441	0.261135	Spearman's rank correlation rho	two.sided	Month 12 vs Month 12	0.83219		Serum	NIH AI	N5H6S2F1 / N5H6S3	GP27 | N5H6S2F1 / N5H6S3
GP27	Fibrinoid<br>necrosis	0.102062	732.717	0.696699	Spearman's rank correlation rho	two.sided	Month 12 vs Month 12	0.957735		Serum	NIH AI	N5H6S2F1 / N5H6S3	GP27 | N5H6S2F1 / N5H6S3
GP27	Fibrous<br>crescents	0.157485	687.492	0.546073	Spearman's rank correlation rho	two.sided	Month 12 vs Month 12	0.913865		Serum	NIH CI	N5H6S2F1 / N5H6S3	GP27 | N5H6S2F1 / N5H6S3
GP27	Glomerular<br>sclerosis	0.243975	616.916	0.345333	Spearman's rank correlation rho	two.sided	Month 12 vs Month 12	0.858562		Serum	NIH CI	N5H6S2F1 / N5H6S3	GP27 | N5H6S2F1 / N5H6S3
GP27	Hyaline<br>deposits				Spearman's rank correlation rho	two.sided	Month 12 vs Month 12			Serum	NIH AI	N5H6S2F1 / N5H6S3	GP27 | N5H6S2F1 / N5H6S3
GP27	Interstitial<br>fibrosis	-0.0283069	839.098	0.91412	Spearman's rank correlation rho	two.sided	Month 12 vs Month 12	0.970725		Serum	NIH CI	N5H6S2F1 / N5H6S3	GP27 | N5H6S2F1 / N5H6S3
GP27	Neutrophiles/<br>Karyorrhexis	0.0372678	785.589	0.887077	Spearman's rank correlation rho	two.sided	Month 12 vs Month 12	0.970725		Serum	NIH AI	N5H6S2F1 / N5H6S3	GP27 | N5H6S2F1 / N5H6S3
GP27	Interstitial<br>inflammation	-0.0263523	837.503	0.920032	Spearman's rank correlation rho	two.sided	Month 12 vs Month 12	0.970725		Serum	NIH AI	N5H6S2F1 / N5H6S3	GP27 | N5H6S2F1 / N5H6S3
GP27	Tubular<br>atrophy	-0.0283069	839.098	0.91412	Spearman's rank correlation rho	two.sided	Month 12 vs Month 12	0.970725		Serum	NIH CI	N5H6S2F1 / N5H6S3	GP27 | N5H6S2F1 / N5H6S3
GP32	Cellular/Fibrocellular<br>crescents	0.188982	661.79	0.467576	Spearman's rank correlation rho	two.sided	Month 12 vs Month 12	0.887803		Serum	NIH AI	N5H6S3	GP32 | N5H6S3
GP32	Endocapillary<br>hypercellularity	0.288675	580.441	0.261135	Spearman's rank correlation rho	two.sided	Month 12 vs Month 12	0.83219		Serum	NIH AI	N5H6S3	GP32 | N5H6S3
GP32	Fibrinoid<br>necrosis	0.051031	774.359	0.84578	Spearman's rank correlation rho	two.sided	Month 12 vs Month 12	0.970725		Serum	NIH AI	N5H6S3	GP32 | N5H6S3
GP32	Fibrous<br>crescents	-0.0944911	893.105	0.718301	Spearman's rank correlation rho	two.sided	Month 12 vs Month 12	0.957735		Serum	NIH CI	N5H6S3	GP32 | N5H6S3
GP32	Glomerular<br>sclerosis	0.121988	716.458	0.640926	Spearman's rank correlation rho	two.sided	Month 12 vs Month 12	0.93236		Serum	NIH CI	N5H6S3	GP32 | N5H6S3
GP32	Hyaline<br>deposits				Spearman's rank correlation rho	two.sided	Month 12 vs Month 12			Serum	NIH AI	N5H6S3	GP32 | N5H6S3
GP32	Interstitial<br>fibrosis	-0.396297	1139.38	0.115303	Spearman's rank correlation rho	two.sided	Month 12 vs Month 12	0.721981		Serum	NIH CI	N5H6S3	GP32 | N5H6S3
GP32	Neutrophiles/<br>Karyorrhexis	0	816	1	Spearman's rank correlation rho	two.sided	Month 12 vs Month 12	1		Serum	NIH AI	N5H6S3	GP32 | N5H6S3
GP32	Interstitial<br>inflammation	0.0263523	794.497	0.920032	Spearman's rank correlation rho	two.sided	Month 12 vs Month 12	0.970725		Serum	NIH AI	N5H6S3	GP32 | N5H6S3
GP32	Tubular<br>atrophy	-0.396297	1139.38	0.115303	Spearman's rank correlation rho	two.sided	Month 12 vs Month 12	0.721981		Serum	NIH CI	N5H6S3	GP32 | N5H6S3
GP33	Cellular/Fibrocellular<br>crescents	0.440959	456.178	0.076439	Spearman's rank correlation rho	two.sided	Month 12 vs Month 12	0.691806		Serum	NIH AI	N5H6S3F1	GP33 | N5H6S3F1
GP33	Endocapillary<br>hypercellularity	0.312731	560.811	0.221648	Spearman's rank correlation rho	two.sided	Month 12 vs Month 12	0.815583		Serum	NIH AI	N5H6S3F1	GP33 | N5H6S3F1
GP33	Fibrinoid<br>necrosis	0.204124	649.435	0.431957	Spearman's rank correlation rho	two.sided	Month 12 vs Month 12	0.887803		Serum	NIH AI	N5H6S3F1	GP33 | N5H6S3F1
GP33	Fibrous<br>crescents	0.188982	661.79	0.467576	Spearman's rank correlation rho	two.sided	Month 12 vs Month 12	0.887803		Serum	NIH CI	N5H6S3F1	GP33 | N5H6S3F1
GP33	Glomerular<br>sclerosis	0.29277	577.1	0.254125	Spearman's rank correlation rho	two.sided	Month 12 vs Month 12	0.83219		Serum	NIH CI	N5H6S3F1	GP33 | N5H6S3F1
GP33	Hyaline<br>deposits				Spearman's rank correlation rho	two.sided	Month 12 vs Month 12			Serum	NIH AI	N5H6S3F1	GP33 | N5H6S3F1
GP33	Interstitial<br>fibrosis	-0.0566139	862.197	0.82913	Spearman's rank correlation rho	two.sided	Month 12 vs Month 12	0.970725		Serum	NIH CI	N5H6S3F1	GP33 | N5H6S3F1
GP33	Neutrophiles/<br>Karyorrhexis	0.111803	724.768	0.669227	Spearman's rank correlation rho	two.sided	Month 12 vs Month 12	0.93236		Serum	NIH AI	N5H6S3F1	GP33 | N5H6S3F1
GP33	Interstitial<br>inflammation	-0.0527046	859.007	0.840782	Spearman's rank correlation rho	two.sided	Month 12 vs Month 12	0.970725		Serum	NIH AI	N5H6S3F1	GP33 | N5H6S3F1
GP33	Tubular<br>atrophy	-0.0566139	862.197	0.82913	Spearman's rank correlation rho	two.sided	Month 12 vs Month 12	0.970725		Serum	NIH CI	N5H6S3F1	GP33 | N5H6S3F1
GP34	Cellular/Fibrocellular<br>crescents	0.251976	610.387	0.329235	Spearman's rank correlation rho	two.sided	Month 12 vs Month 12	0.835242		Serum	NIH AI	N5H6S3F1 / N6H7S3	GP34 | N5H6S3F1 / N6H7S3
GP34	Endocapillary<br>hypercellularity	0.360844	521.551	0.154751	Spearman's rank correlation rho	two.sided	Month 12 vs Month 12	0.742597		Serum	NIH AI	N5H6S3F1 / N6H7S3	GP34 | N5H6S3F1 / N6H7S3
GP34	Fibrinoid<br>necrosis	0.153093	691.076	0.557462	Spearman's rank correlation rho	two.sided	Month 12 vs Month 12	0.913865		Serum	NIH AI	N5H6S3F1 / N6H7S3	GP34 | N5H6S3F1 / N6H7S3
GP34	Fibrous<br>crescents	-0.188982	970.21	0.467576	Spearman's rank correlation rho	two.sided	Month 12 vs Month 12	0.887803		Serum	NIH CI	N5H6S3F1 / N6H7S3	GP34 | N5H6S3F1 / N6H7S3
GP34	Glomerular<br>sclerosis	0.121988	716.458	0.640926	Spearman's rank correlation rho	two.sided	Month 12 vs Month 12	0.93236		Serum	NIH CI	N5H6S3F1 / N6H7S3	GP34 | N5H6S3F1 / N6H7S3
GP34	Hyaline<br>deposits				Spearman's rank correlation rho	two.sided	Month 12 vs Month 12			Serum	NIH AI	N5H6S3F1 / N6H7S3	GP34 | N5H6S3F1 / N6H7S3
GP34	Interstitial<br>fibrosis	0.0566139	769.803	0.82913	Spearman's rank correlation rho	two.sided	Month 12 vs Month 12	0.970725		Serum	NIH CI	N5H6S3F1 / N6H7S3	GP34 | N5H6S3F1 / N6H7S3
GP34	Neutrophiles/<br>Karyorrhexis	-0.149071	937.642	0.567982	Spearman's rank correlation rho	two.sided	Month 12 vs Month 12	0.913865		Serum	NIH AI	N5H6S3F1 / N6H7S3	GP34 | N5H6S3F1 / N6H7S3
GP34	Interstitial<br>inflammation	0.263523	600.965	0.306789	Spearman's rank correlation rho	two.sided	Month 12 vs Month 12	0.835242		Serum	NIH AI	N5H6S3F1 / N6H7S3	GP34 | N5H6S3F1 / N6H7S3
GP34	Tubular<br>atrophy	0.0566139	769.803	0.82913	Spearman's rank correlation rho	two.sided	Month 12 vs Month 12	0.970725		Serum	NIH CI	N5H6S3F1 / N6H7S3	GP34 | N5H6S3F1 / N6H7S3
GP35	Cellular/Fibrocellular<br>crescents	0.425471	468.816	0.0886315	Spearman's rank correlation rho	two.sided	Month 12 vs Month 12	0.691806		Serum	NIH AI	N5H6S3F2 / N6H7S3F1	GP35 | N5H6S3F2 / N6H7S3F1
GP35	Endocapillary<br>hypercellularity	0.517527	393.698	0.0333629	Spearman's rank correlation rho	two.sided	Month 12 vs Month 12	0.536189	*	Serum	NIH AI	N5H6S3F2 / N6H7S3F1	GP35 | N5H6S3F2 / N6H7S3F1
GP35	Fibrinoid<br>necrosis	0.255312	607.666	0.322656	Spearman's rank correlation rho	two.sided	Month 12 vs Month 12	0.835242		Serum	NIH AI	N5H6S3F2 / N6H7S3F1	GP35 | N5H6S3F2 / N6H7S3F1
GP35	Fibrous<br>crescents	0.204856	648.837	0.430271	Spearman's rank correlation rho	two.sided	Month 12 vs Month 12	0.887803		Serum	NIH CI	N5H6S3F2 / N6H7S3F1	GP35 | N5H6S3F2 / N6H7S3F1
GP35	Glomerular<br>sclerosis	0.256331	606.834	0.320661	Spearman's rank correlation rho	two.sided	Month 12 vs Month 12	0.835242		Serum	NIH CI	N5H6S3F2 / N6H7S3F1	GP35 | N5H6S3F2 / N6H7S3F1
GP35	Hyaline<br>deposits				Spearman's rank correlation rho	two.sided	Month 12 vs Month 12			Serum	NIH AI	N5H6S3F2 / N6H7S3F1	GP35 | N5H6S3F2 / N6H7S3F1
GP35	Interstitial<br>fibrosis	-0.0283243	839.113	0.914068	Spearman's rank correlation rho	two.sided	Month 12 vs Month 12	0.970725		Serum	NIH CI	N5H6S3F2 / N6H7S3F1	GP35 | N5H6S3F2 / N6H7S3F1
GP35	Neutrophiles/<br>Karyorrhexis	0.149163	694.283	0.567742	Spearman's rank correlation rho	two.sided	Month 12 vs Month 12	0.913865		Serum	NIH AI	N5H6S3F2 / N6H7S3F1	GP35 | N5H6S3F2 / N6H7S3F1
GP35	Interstitial<br>inflammation	0.0395527	783.725	0.8802	Spearman's rank correlation rho	two.sided	Month 12 vs Month 12	0.970725		Serum	NIH AI	N5H6S3F2 / N6H7S3F1	GP35 | N5H6S3F2 / N6H7S3F1
GP35	Tubular<br>atrophy	-0.0283243	839.113	0.914068	Spearman's rank correlation rho	two.sided	Month 12 vs Month 12	0.970725		Serum	NIH CI	N5H6S3F2 / N6H7S3F1	GP35 | N5H6S3F2 / N6H7S3F1
GP36	Cellular/Fibrocellular<br>crescents	0.283473	584.686	0.270211	Spearman's rank correlation rho	two.sided	Month 12 vs Month 12	0.83219		Serum	NIH AI	N6H7S3 / N6H7S3F1	GP36 | N6H7S3 / N6H7S3F1
GP36	Endocapillary<br>hypercellularity	0.216506	639.331	0.403914	Spearman's rank correlation rho	two.sided	Month 12 vs Month 12	0.875959		Serum	NIH AI	N6H7S3 / N6H7S3F1	GP36 | N6H7S3 / N6H7S3F1
GP36	Fibrinoid<br>necrosis	0.357217	524.511	0.159246	Spearman's rank correlation rho	two.sided	Month 12 vs Month 12	0.742597		Serum	NIH AI	N6H7S3 / N6H7S3F1	GP36 | N6H7S3 / N6H7S3F1
GP36	Fibrous<br>crescents	-0.0629941	867.403	0.810187	Spearman's rank correlation rho	two.sided	Month 12 vs Month 12	0.970725		Serum	NIH CI	N6H7S3 / N6H7S3F1	GP36 | N6H7S3 / N6H7S3F1
GP36	Glomerular<br>sclerosis	0.048795	776.183	0.852466	Spearman's rank correlation rho	two.sided	Month 12 vs Month 12	0.970725		Serum	NIH CI	N6H7S3 / N6H7S3F1	GP36 | N6H7S3 / N6H7S3F1
GP36	Hyaline<br>deposits				Spearman's rank correlation rho	two.sided	Month 12 vs Month 12			Serum	NIH AI	N6H7S3 / N6H7S3F1	GP36 | N6H7S3 / N6H7S3F1
GP36	Interstitial<br>fibrosis	0	816	1	Spearman's rank correlation rho	two.sided	Month 12 vs Month 12	1		Serum	NIH CI	N6H7S3 / N6H7S3F1	GP36 | N6H7S3 / N6H7S3F1
GP36	Neutrophiles/<br>Karyorrhexis	0.149071	694.358	0.567982	Spearman's rank correlation rho	two.sided	Month 12 vs Month 12	0.913865		Serum	NIH AI	N6H7S3 / N6H7S3F1	GP36 | N6H7S3 / N6H7S3F1
GP36	Interstitial<br>inflammation	0.0527046	772.993	0.840782	Spearman's rank correlation rho	two.sided	Month 12 vs Month 12	0.970725		Serum	NIH AI	N6H7S3 / N6H7S3F1	GP36 | N6H7S3 / N6H7S3F1
GP36	Tubular<br>atrophy	0	816	1	Spearman's rank correlation rho	two.sided	Month 12 vs Month 12	1		Serum	NIH CI	N6H7S3 / N6H7S3F1	GP36 | N6H7S3 / N6H7S3F1
GP38	Cellular/Fibrocellular<br>crescents	0.251976	610.387	0.329235	Spearman's rank correlation rho	two.sided	Month 12 vs Month 12	0.835242		Serum	NIH AI	N6H7S4 / N6H7S4F1 / N6H7S3F1	GP38 | N6H7S4 / N6H7S4F1 / N6H7S3F1
GP38	Endocapillary<br>hypercellularity	0.312731	560.811	0.221648	Spearman's rank correlation rho	two.sided	Month 12 vs Month 12	0.815583		Serum	NIH AI	N6H7S4 / N6H7S4F1 / N6H7S3F1	GP38 | N6H7S4 / N6H7S4F1 / N6H7S3F1
GP38	Fibrinoid<br>necrosis	0.306186	566.152	0.231988	Spearman's rank correlation rho	two.sided	Month 12 vs Month 12	0.815583		Serum	NIH AI	N6H7S4 / N6H7S4F1 / N6H7S3F1	GP38 | N6H7S4 / N6H7S4F1 / N6H7S3F1
GP38	Fibrous<br>crescents	-0.031497	841.702	0.904481	Spearman's rank correlation rho	two.sided	Month 12 vs Month 12	0.970725		Serum	NIH CI	N6H7S4 / N6H7S4F1 / N6H7S3F1	GP38 | N6H7S4 / N6H7S4F1 / N6H7S3F1
GP38	Glomerular<br>sclerosis	0.219578	636.825	0.397114	Spearman's rank correlation rho	two.sided	Month 12 vs Month 12	0.875959		Serum	NIH CI	N6H7S4 / N6H7S4F1 / N6H7S3F1	GP38 | N6H7S4 / N6H7S4F1 / N6H7S3F1
GP38	Hyaline<br>deposits				Spearman's rank correlation rho	two.sided	Month 12 vs Month 12			Serum	NIH AI	N6H7S4 / N6H7S4F1 / N6H7S3F1	GP38 | N6H7S4 / N6H7S4F1 / N6H7S3F1
GP38	Interstitial<br>fibrosis	0	816	1	Spearman's rank correlation rho	two.sided	Month 12 vs Month 12	1		Serum	NIH CI	N6H7S4 / N6H7S4F1 / N6H7S3F1	GP38 | N6H7S4 / N6H7S4F1 / N6H7S3F1
GP38	Neutrophiles/<br>Karyorrhexis	0.186339	663.947	0.473939	Spearman's rank correlation rho	two.sided	Month 12 vs Month 12	0.887889		Serum	NIH AI	N6H7S4 / N6H7S4F1 / N6H7S3F1	GP38 | N6H7S4 / N6H7S4F1 / N6H7S3F1
GP38	Interstitial<br>inflammation	0.0790569	751.49	0.762954	Spearman's rank correlation rho	two.sided	Month 12 vs Month 12	0.970725		Serum	NIH AI	N6H7S4 / N6H7S4F1 / N6H7S3F1	GP38 | N6H7S4 / N6H7S4F1 / N6H7S3F1
GP38	Tubular<br>atrophy	0	816	1	Spearman's rank correlation rho	two.sided	Month 12 vs Month 12	1		Serum	NIH CI	N6H7S4 / N6H7S4F1 / N6H7S3F1	GP38 | N6H7S4 / N6H7S4F1 / N6H7S3F1
GP39	Cellular/Fibrocellular<br>crescents	0.377964	507.581	0.134699	Spearman's rank correlation rho	two.sided	Month 12 vs Month 12	0.742597		Serum	NIH AI	N6H7S4F1 / N6H7S4F2	GP39 | N6H7S4F1 / N6H7S4F2
GP39	Endocapillary<br>hypercellularity	0.360844	521.551	0.154751	Spearman's rank correlation rho	two.sided	Month 12 vs Month 12	0.742597		Serum	NIH AI	N6H7S4F1 / N6H7S4F2	GP39 | N6H7S4F1 / N6H7S4F2
GP39	Fibrinoid<br>necrosis	0.255155	607.793	0.322963	Spearman's rank correlation rho	two.sided	Month 12 vs Month 12	0.835242		Serum	NIH AI	N6H7S4F1 / N6H7S4F2	GP39 | N6H7S4F1 / N6H7S4F2
GP39	Fibrous<br>crescents	0.0629941	764.597	0.810187	Spearman's rank correlation rho	two.sided	Month 12 vs Month 12	0.970725		Serum	NIH CI	N6H7S4F1 / N6H7S4F2	GP39 | N6H7S4F1 / N6H7S4F2
GP39	Glomerular<br>sclerosis	0.19518	656.733	0.452824	Spearman's rank correlation rho	two.sided	Month 12 vs Month 12	0.887803		Serum	NIH CI	N6H7S4F1 / N6H7S4F2	GP39 | N6H7S4F1 / N6H7S4F2
GP39	Hyaline<br>deposits				Spearman's rank correlation rho	two.sided	Month 12 vs Month 12			Serum	NIH AI	N6H7S4F1 / N6H7S4F2	GP39 | N6H7S4F1 / N6H7S4F2
GP39	Interstitial<br>fibrosis	-0.226455	1000.79	0.38211	Spearman's rank correlation rho	two.sided	Month 12 vs Month 12	0.875959		Serum	NIH CI	N6H7S4F1 / N6H7S4F2	GP39 | N6H7S4F1 / N6H7S4F2
GP39	Neutrophiles/<br>Karyorrhexis	0.111803	724.768	0.669227	Spearman's rank correlation rho	two.sided	Month 12 vs Month 12	0.93236		Serum	NIH AI	N6H7S4F1 / N6H7S4F2	GP39 | N6H7S4F1 / N6H7S4F2
GP39	Interstitial<br>inflammation	0.0527046	772.993	0.840782	Spearman's rank correlation rho	two.sided	Month 12 vs Month 12	0.970725		Serum	NIH AI	N6H7S4F1 / N6H7S4F2	GP39 | N6H7S4F1 / N6H7S4F2
GP39	Tubular<br>atrophy	-0.226455	1000.79	0.38211	Spearman's rank correlation rho	two.sided	Month 12 vs Month 12	0.875959		Serum	NIH CI	N6H7S4F1 / N6H7S4F2	GP39 | N6H7S4F1 / N6H7S4F2
GP6	Cellular/Fibrocellular<br>crescents	-0.566947	1278.63	0.0176338	Spearman's rank correlation rho	two.sided	Month 12 vs Month 12	0.373232	*	Serum	NIH AI	N5H4F1	GP6 | N5H4F1
GP6	Endocapillary<br>hypercellularity	-0.096225	894.52	0.713335	Spearman's rank correlation rho	two.sided	Month 12 vs Month 12	0.957735		Serum	NIH AI	N5H4F1	GP6 | N5H4F1
GP6	Fibrinoid<br>necrosis	-0.306186	1065.85	0.231988	Spearman's rank correlation rho	two.sided	Month 12 vs Month 12	0.815583		Serum	NIH AI	N5H4F1	GP6 | N5H4F1
GP6	Fibrous<br>crescents	-0.440959	1175.82	0.076439	Spearman's rank correlation rho	two.sided	Month 12 vs Month 12	0.691806		Serum	NIH CI	N5H4F1	GP6 | N5H4F1
GP6	Glomerular<br>sclerosis	0.365963	517.375	0.148556	Spearman's rank correlation rho	two.sided	Month 12 vs Month 12	0.742597		Serum	NIH CI	N5H4F1	GP6 | N5H4F1
GP6	Hyaline<br>deposits				Spearman's rank correlation rho	two.sided	Month 12 vs Month 12			Serum	NIH AI	N5H4F1	GP6 | N5H4F1
GP6	Interstitial<br>fibrosis	0.198148	654.311	0.445842	Spearman's rank correlation rho	two.sided	Month 12 vs Month 12	0.887803		Serum	NIH CI	N5H4F1	GP6 | N5H4F1
GP6	Neutrophiles/<br>Karyorrhexis	-0.33541	1089.69	0.188137	Spearman's rank correlation rho	two.sided	Month 12 vs Month 12	0.776713		Serum	NIH AI	N5H4F1	GP6 | N5H4F1
GP6	Interstitial<br>inflammation	0	816	1	Spearman's rank correlation rho	two.sided	Month 12 vs Month 12	1		Serum	NIH AI	N5H4F1	GP6 | N5H4F1
GP6	Tubular<br>atrophy	0.198148	654.311	0.445842	Spearman's rank correlation rho	two.sided	Month 12 vs Month 12	0.887803		Serum	NIH CI	N5H4F1	GP6 | N5H4F1
GP9	Cellular/Fibrocellular<br>crescents	-0.220479	995.911	0.395129	Spearman's rank correlation rho	two.sided	Month 12 vs Month 12	0.875959		Serum	NIH AI	N5H5	GP9 | N5H5
GP9	Endocapillary<br>hypercellularity	0.0481125	776.74	0.854509	Spearman's rank correlation rho	two.sided	Month 12 vs Month 12	0.970725		Serum	NIH AI	N5H5	GP9 | N5H5
GP9	Fibrinoid<br>necrosis	-0.306186	1065.85	0.231988	Spearman's rank correlation rho	two.sided	Month 12 vs Month 12	0.815583		Serum	NIH AI	N5H5	GP9 | N5H5
GP9	Fibrous<br>crescents	0	816	1	Spearman's rank correlation rho	two.sided	Month 12 vs Month 12	1		Serum	NIH CI	N5H5	GP9 | N5H5
GP9	Glomerular<br>sclerosis	0.268373	597.008	0.29764	Spearman's rank correlation rho	two.sided	Month 12 vs Month 12	0.835242		Serum	NIH CI	N5H5	GP9 | N5H5
GP9	Hyaline<br>deposits				Spearman's rank correlation rho	two.sided	Month 12 vs Month 12			Serum	NIH AI	N5H5	GP9 | N5H5
GP9	Interstitial<br>fibrosis	0.169842	677.409	0.514597	Spearman's rank correlation rho	two.sided	Month 12 vs Month 12	0.91097		Serum	NIH CI	N5H5	GP9 | N5H5
GP9	Neutrophiles/<br>Karyorrhexis	-0.223607	998.463	0.388286	Spearman's rank correlation rho	two.sided	Month 12 vs Month 12	0.875959		Serum	NIH AI	N5H5	GP9 | N5H5
GP9	Interstitial<br>inflammation	0.184466	665.476	0.478474	Spearman's rank correlation rho	two.sided	Month 12 vs Month 12	0.887889		Serum	NIH AI	N5H5	GP9 | N5H5
GP9	Tubular<br>atrophy	0.169842	677.409	0.514597	Spearman's rank correlation rho	two.sided	Month 12 vs Month 12	0.91097		Serum	NIH CI	N5H5	GP9 | N5H5
HB	Cellular/Fibrocellular<br>crescents	0.346467	533.283	0.173085	Spearman's rank correlation rho	two.sided	Month 12 vs Month 12	0.76995		Serum	NIH AI	HB	HB | HB
HB	Endocapillary<br>hypercellularity	0.408956	482.292	0.103114	Spearman's rank correlation rho	two.sided	Month 12 vs Month 12	0.691806		Serum	NIH AI	HB	HB | HB
HB	Fibrinoid<br>necrosis	0.357217	524.511	0.159246	Spearman's rank correlation rho	two.sided	Month 12 vs Month 12	0.742597		Serum	NIH AI	HB	HB | HB
HB	Fibrous<br>crescents	0	816	1	Spearman's rank correlation rho	two.sided	Month 12 vs Month 12	1		Serum	NIH CI	HB	HB | HB
HB	Glomerular<br>sclerosis	0.146385	696.55	0.575055	Spearman's rank correlation rho	two.sided	Month 12 vs Month 12	0.913865		Serum	NIH CI	HB	HB | HB
HB	Hyaline<br>deposits				Spearman's rank correlation rho	two.sided	Month 12 vs Month 12			Serum	NIH AI	HB	HB | HB
HB	Interstitial<br>fibrosis	-0.169842	954.591	0.514597	Spearman's rank correlation rho	two.sided	Month 12 vs Month 12	0.91097		Serum	NIH CI	HB	HB | HB
HB	Neutrophiles/<br>Karyorrhexis	0.149071	694.358	0.567982	Spearman's rank correlation rho	two.sided	Month 12 vs Month 12	0.913865		Serum	NIH AI	HB	HB | HB
HB	Interstitial<br>inflammation	0.0527046	772.993	0.840782	Spearman's rank correlation rho	two.sided	Month 12 vs Month 12	0.970725		Serum	NIH AI	HB	HB | HB
HB	Tubular<br>atrophy	-0.169842	954.591	0.514597	Spearman's rank correlation rho	two.sided	Month 12 vs Month 12	0.91097		Serum	NIH CI	HB	HB | HB
HM	Cellular/Fibrocellular<br>crescents	-0.157485	944.508	0.546073	Spearman's rank correlation rho	two.sided	Month 12 vs Month 12	0.913865		Serum	NIH AI	HM	HM | HM
HM	Endocapillary<br>hypercellularity	0.0721688	757.11	0.783122	Spearman's rank correlation rho	two.sided	Month 12 vs Month 12	0.970725		Serum	NIH AI	HM	HM | HM
HM	Fibrinoid<br>necrosis	-0.204124	982.565	0.431957	Spearman's rank correlation rho	two.sided	Month 12 vs Month 12	0.887803		Serum	NIH AI	HM	HM | HM
HM	Fibrous<br>crescents	0.251976	610.387	0.329235	Spearman's rank correlation rho	two.sided	Month 12 vs Month 12	0.835242		Serum	NIH CI	HM	HM | HM
HM	Glomerular<br>sclerosis	-0.0243975	835.908	0.925948	Spearman's rank correlation rho	two.sided	Month 12 vs Month 12	0.972358		Serum	NIH CI	HM	HM | HM
HM	Hyaline<br>deposits				Spearman's rank correlation rho	two.sided	Month 12 vs Month 12			Serum	NIH AI	HM	HM | HM
HM	Interstitial<br>fibrosis	0.36799	515.72	0.146149	Spearman's rank correlation rho	two.sided	Month 12 vs Month 12	0.742597		Serum	NIH CI	HM	HM | HM
HM	Neutrophiles/<br>Karyorrhexis	0.0372678	785.589	0.887077	Spearman's rank correlation rho	two.sided	Month 12 vs Month 12	0.970725		Serum	NIH AI	HM	HM | HM
HM	Interstitial<br>inflammation	0.474342	428.937	0.0543855	Spearman's rank correlation rho	two.sided	Month 12 vs Month 12	0.62423		Serum	NIH AI	HM	HM | HM
HM	Tubular<br>atrophy	0.36799	515.72	0.146149	Spearman's rank correlation rho	two.sided	Month 12 vs Month 12	0.742597		Serum	NIH CI	HM	HM | HM
LB	Cellular/Fibrocellular<br>crescents	-0.346467	1098.72	0.173085	Spearman's rank correlation rho	two.sided	Month 12 vs Month 12	0.76995		Serum	NIH AI	LB	LB | LB
LB	Endocapillary<br>hypercellularity	-0.3849	1130.08	0.127113	Spearman's rank correlation rho	two.sided	Month 12 vs Month 12	0.742597		Serum	NIH AI	LB	LB | LB
LB	Fibrinoid<br>necrosis	-0.357217	1107.49	0.159246	Spearman's rank correlation rho	two.sided	Month 12 vs Month 12	0.742597		Serum	NIH AI	LB	LB | LB
LB	Fibrous<br>crescents	0	816	1	Spearman's rank correlation rho	two.sided	Month 12 vs Month 12	1		Serum	NIH CI	LB	LB | LB
LB	Glomerular<br>sclerosis	-0.146385	935.45	0.575055	Spearman's rank correlation rho	two.sided	Month 12 vs Month 12	0.913865		Serum	NIH CI	LB	LB | LB
LB	Hyaline<br>deposits				Spearman's rank correlation rho	two.sided	Month 12 vs Month 12			Serum	NIH AI	LB	LB | LB
LB	Interstitial<br>fibrosis	0.141535	700.508	0.58792	Spearman's rank correlation rho	two.sided	Month 12 vs Month 12	0.913865		Serum	NIH CI	LB	LB | LB
LB	Neutrophiles/<br>Karyorrhexis	-0.149071	937.642	0.567982	Spearman's rank correlation rho	two.sided	Month 12 vs Month 12	0.913865		Serum	NIH AI	LB	LB | LB
LB	Interstitial<br>inflammation	-0.0790569	880.51	0.762954	Spearman's rank correlation rho	two.sided	Month 12 vs Month 12	0.970725		Serum	NIH AI	LB	LB | LB
LB	Tubular<br>atrophy	0.141535	700.508	0.58792	Spearman's rank correlation rho	two.sided	Month 12 vs Month 12	0.913865		Serum	NIH CI	LB	LB | LB
S3	Cellular/Fibrocellular<br>crescents	0.283473	584.686	0.270211	Spearman's rank correlation rho	two.sided	Month 12 vs Month 12	0.83219		Serum	NIH AI	S3	S3 | S3
S3	Endocapillary<br>hypercellularity	0.360844	521.551	0.154751	Spearman's rank correlation rho	two.sided	Month 12 vs Month 12	0.742597		Serum	NIH AI	S3	S3 | S3
S3	Fibrinoid<br>necrosis	0.255155	607.793	0.322963	Spearman's rank correlation rho	two.sided	Month 12 vs Month 12	0.835242		Serum	NIH AI	S3	S3 | S3
S3	Fibrous<br>crescents	-0.031497	841.702	0.904481	Spearman's rank correlation rho	two.sided	Month 12 vs Month 12	0.970725		Serum	NIH CI	S3	S3 | S3
S3	Glomerular<br>sclerosis	0.09759	736.367	0.709434	Spearman's rank correlation rho	two.sided	Month 12 vs Month 12	0.957735		Serum	NIH CI	S3	S3 | S3
S3	Hyaline<br>deposits				Spearman's rank correlation rho	two.sided	Month 12 vs Month 12			Serum	NIH AI	S3	S3 | S3
S3	Interstitial<br>fibrosis	-0.141535	931.492	0.58792	Spearman's rank correlation rho	two.sided	Month 12 vs Month 12	0.913865		Serum	NIH CI	S3	S3 | S3
S3	Neutrophiles/<br>Karyorrhexis	0.111803	724.768	0.669227	Spearman's rank correlation rho	two.sided	Month 12 vs Month 12	0.93236		Serum	NIH AI	S3	S3 | S3
S3	Interstitial<br>inflammation	0.105409	729.986	0.687218	Spearman's rank correlation rho	two.sided	Month 12 vs Month 12	0.951532		Serum	NIH AI	S3	S3 | S3
S3	Tubular<br>atrophy	-0.141535	931.492	0.58792	Spearman's rank correlation rho	two.sided	Month 12 vs Month 12	0.913865		Serum	NIH CI	S3	S3 | S3
S4	Cellular/Fibrocellular<br>crescents	0.283473	584.686	0.270211	Spearman's rank correlation rho	two.sided	Month 12 vs Month 12	0.83219		Serum	NIH AI	S4	S4 | S4
S4	Endocapillary<br>hypercellularity	0.433013	462.662	0.0825307	Spearman's rank correlation rho	two.sided	Month 12 vs Month 12	0.691806		Serum	NIH AI	S4	S4 | S4
S4	Fibrinoid<br>necrosis	0.255155	607.793	0.322963	Spearman's rank correlation rho	two.sided	Month 12 vs Month 12	0.835242		Serum	NIH AI	S4	S4 | S4
S4	Fibrous<br>crescents	-0.031497	841.702	0.904481	Spearman's rank correlation rho	two.sided	Month 12 vs Month 12	0.970725		Serum	NIH CI	S4	S4 | S4
S4	Glomerular<br>sclerosis	0.243975	616.916	0.345333	Spearman's rank correlation rho	two.sided	Month 12 vs Month 12	0.858562		Serum	NIH CI	S4	S4 | S4
S4	Hyaline<br>deposits				Spearman's rank correlation rho	two.sided	Month 12 vs Month 12			Serum	NIH AI	S4	S4 | S4
S4	Interstitial<br>fibrosis	-0.169842	954.591	0.514597	Spearman's rank correlation rho	two.sided	Month 12 vs Month 12	0.91097		Serum	NIH CI	S4	S4 | S4
S4	Neutrophiles/<br>Karyorrhexis	0.111803	724.768	0.669227	Spearman's rank correlation rho	two.sided	Month 12 vs Month 12	0.93236		Serum	NIH AI	S4	S4 | S4
S4	Interstitial<br>inflammation	0.0790569	751.49	0.762954	Spearman's rank correlation rho	two.sided	Month 12 vs Month 12	0.970725		Serum	NIH AI	S4	S4 | S4
[truncated: 1,001 more rows]
