# Supplementary material for: Glycomic Profiles of IgG, C3 and Alpha-1-Acid Glycoprotein (AGP) Before and One Year After Treatment for Active Lupus Nephritis
Source: Cells. 2026 Feb 28;15(5):433. doi: 10.3390/cells15050433 (PMC12985331; doi:10.3390/cells15050433)
Supplement: Supplementary file 1 [file cells-15-00433-s001.zip › Supplementary File S4.xlsx]

## Sheet: Sheet1
Origin	Marker	Comparator	Correlation	p.value	P_adjust	Significance	Marker_2
AGP	IIIORM1N7H8S3	AI	0.0106199	0.965583	0.989845		IIIORM1N7H8S3
AGP	IIIORM1N7H8S3	CI	0.0482001	0.84465	0.989845		IIIORM1N7H8S3
AGP	IIIORM1N7H8S3	eGFR	-0.0659342	0.78856	0.989845		IIIORM1N7H8S3
AGP	IIIORM1N7H8S3	UPCR	-0.473684	0.0404941	0.828238	*	IIIORM1N7H8S3
AGP	IIIORM1N7H8S3	SLEDAI-2K	-0.403183	0.08696	0.857312		IIIORM1N7H8S3
AGP	IORMISORMIIA1N5H6S3F1	AI	0.136289	0.577976	0.989845		IORMISORMIIA1N5H6S3F1
AGP	IORMISORMIIA1N5H6S3F1	CI	0.214223	0.378497	0.952478		IORMISORMIIA1N5H6S3F1
AGP	IORMISORMIIA1N5H6S3F1	eGFR	0.122198	0.618228	0.989845		IORMISORMIIA1N5H6S3F1
AGP	IORMISORMIIA1N5H6S3F1	UPCR	0.233333	0.336357	0.939179		IORMISORMIIA1N5H6S3F1
AGP	IORMISORMIIA1N5H6S3F1	SLEDAI-2K	0.456999	0.0491732	0.828238	*	IORMISORMIIA1N5H6S3F1
AGP	IVORMI1N6H7S3F1	AI	-0.119474	0.626138	0.989845		IVORMI1N6H7S3F1
AGP	IVORMI1N6H7S3F1	CI	-0.00981853	0.968178	0.989845		IVORMI1N6H7S3F1
AGP	IVORMI1N6H7S3F1	eGFR	0.294506	0.220973	0.937002		IVORMI1N6H7S3F1
AGP	IVORMI1N6H7S3F1	UPCR	0.387719	0.100965	0.898526		IVORMI1N6H7S3F1
AGP	IVORMI1N6H7S3F1	SLEDAI-2K	0.568161	0.011152	0.703737	*	IVORMI1N6H7S3F1
AGP	IIORM1N5H6S3F1	AI	-0.0495595	0.840322	0.989845		IIORM1N5H6S3F1
AGP	IIORM1N5H6S3F1	CI	0.260637	0.281154	0.937002		IIORM1N5H6S3F1
AGP	IIORM1N5H6S3F1	eGFR	0.093187	0.704358	0.989845		IIORM1N5H6S3F1
AGP	IIORM1N5H6S3F1	UPCR	0.314035	0.19042	0.937002		IIORM1N5H6S3F1
AGP	IIORM1N5H6S3F1	SLEDAI-2K	0.546987	0.0153651	0.703737	*	IIORM1N5H6S3F1
AGP	VORMI1N5H6S3F1	AI	0.113279	0.644268	0.989845		VORMI1N5H6S3F1
AGP	VORMI1N5H6S3F1	CI	-0.0410593	0.867454	0.989845		VORMI1N5H6S3F1
AGP	VORMI1N5H6S3F1	eGFR	-0.112528	0.646479	0.989845		VORMI1N5H6S3F1
AGP	VORMI1N5H6S3F1	UPCR	0.559649	0.0127166	0.703737	*	VORMI1N5H6S3F1
AGP	VORMI1N5H6S3F1	SLEDAI-2K	0.423474	0.0708124	0.828238		VORMI1N5H6S3F1
AGP	VORMII1N6H7S4	AI	-0.115049	0.639067	0.989845		VORMII1N6H7S4
AGP	VORMII1N6H7S4	CI	-0.0312408	0.898971	0.989845		VORMII1N6H7S4
AGP	VORMII1N6H7S4	eGFR	0.0439562	0.85819	0.989845		VORMII1N6H7S4
AGP	VORMII1N6H7S4	UPCR	-0.37193	0.116879	0.917916		VORMII1N6H7S4
AGP	VORMII1N6H7S4	SLEDAI-2K	-0.462293	0.0462793	0.828238	*	VORMII1N6H7S4
AGP	VORMII1N6H7S4F1	AI	0.0221248	0.928364	0.989845		VORMII1N6H7S4F1
AGP	VORMII1N6H7S4F1	CI	0.11693	0.633559	0.989845		VORMII1N6H7S4F1
AGP	VORMII1N6H7S4F1	eGFR	-0.0123077	0.960116	0.989845		VORMII1N6H7S4F1
AGP	VORMII1N6H7S4F1	UPCR	0.273684	0.256883	0.937002		VORMII1N6H7S4F1
AGP	VORMII1N6H7S4F1	SLEDAI-2K	0.540812	0.0168077	0.703737	*	VORMII1N6H7S4F1
AGP	VORMII1N7H8S4	AI	-0.161953	0.50771	0.976631		VORMII1N7H8S4
AGP	VORMII1N7H8S4	CI	0.102648	0.675826	0.989845		VORMII1N7H8S4
AGP	VORMII1N7H8S4	eGFR	0.0167033	0.945889	0.989845		VORMII1N7H8S4
AGP	VORMII1N7H8S4	UPCR	-0.459649	0.0477077	0.828238	*	VORMII1N7H8S4
AGP	VORMII1N7H8S4	SLEDAI-2K	-0.549634	0.014778	0.703737	*	VORMII1N7H8S4
C3	CIIIKTVLT1N2H5	AI	0.472585	0.0410268	0.828238	*	CIIIKTVLT1N2H5
C3	CIIIKTVLT1N2H5	CI	-0.161559	0.508757	0.976631		CIIIKTVLT1N2H5
C3	CIIIKTVLT1N2H5	eGFR	-0.535386	0.0181622	0.703737	*	CIIIKTVLT1N2H5
C3	CIIIKTVLT1N2H5	UPCR	-0.00175439	0.994313	0.994313		CIIIKTVLT1N2H5
C3	CIIIKTVLT1N2H5	SLEDAI-2K	-0.262025	0.278509	0.937002		CIIIKTVLT1N2H5
Serum	GP7	AI	-0.309747	0.196873	0.937002		GP7
Serum	GP7	CI	-0.154419	0.527907	0.989845		GP7
Serum	GP7	eGFR	0.607474	0.00580348	0.703737	*	GP7
Serum	GP7	UPCR	-0.207018	0.395116	0.952478		GP7
Serum	GP7	SLEDAI-2K	0.0838126	0.733006	0.989845		GP7
Serum	GP8	AI	0.00973489	0.968449	0.989845		GP8
Serum	GP8	CI	0.0499853	0.838967	0.989845		GP8
Serum	GP8	eGFR	0.506375	0.0269441	0.72148	*	GP8
Serum	GP8	UPCR	0.0736842	0.764341	0.989845		GP8
Serum	GP8	SLEDAI-2K	-0.0785192	0.749336	0.989845		GP8
Serum	GP19	AI	-0.278772	0.247789	0.937002		GP19
Serum	GP19	CI	-0.295449	0.21943	0.937002		GP19
Serum	GP19	eGFR	0.507254	0.0266366	0.72148	*	GP19
Serum	GP19	UPCR	0.264912	0.273051	0.937002		GP19
Serum	GP19	SLEDAI-2K	0.055581	0.821203	0.989845		GP19
Serum	HM	AI	-0.454	0.0508728	0.828238		HM
Serum	HM	CI	-0.164237	0.501662	0.976631		HM
Serum	HM	eGFR	0.504617	0.0275675	0.72148	*	HM
Serum	HM	UPCR	-0.231579	0.340107	0.941002		HM
Serum	HM	SLEDAI-2K	0.0688145	0.779536	0.989845		HM
Fab	GP27	AI	-0.0823041	0.737649	0.989845		GP27
Fab	GP27	CI	-0.182089	0.45561	0.976631		GP27
Fab	GP27	eGFR	-0.0439562	0.85819	0.989845		GP27
Fab	GP27	UPCR	0.589474	0.00790514	0.703737	*	GP27
Fab	GP27	SLEDAI-2K	0.191446	0.43237	0.976631		GP27
Fab	G2	AI	0.0442495	0.857253	0.989845		G2
Fab	G2	CI	-0.0972927	0.691928	0.989845		G2
Fab	G2	eGFR	-0.0852749	0.728514	0.989845		G2
Fab	G2	UPCR	0.529825	0.0196392	0.703737	*	G2
Fab	G2	SLEDAI-2K	0.014998	0.951407	0.989845		G2
Fc	GP7	AI	-0.0132749	0.956985	0.989845		GP7
Fc	GP7	CI	0.304375	0.205159	0.937002		GP7
Fc	GP7	eGFR	-0.480001	0.0375356	0.828238	*	GP7
Fc	GP7	UPCR	-0.0894737	0.715663	0.989845		GP7
Fc	GP7	SLEDAI-2K	0.00794014	0.974264	0.989845		GP7
Fc	GP16	AI	-0.519489	0.0226356	0.72148	*	GP16
Fc	GP16	CI	0.0910446	0.710873	0.989845		GP16
Fc	GP16	eGFR	0.241759	0.318689	0.937002		GP16
Fc	GP16	UPCR	-0.0210526	0.931828	0.989845		GP16
Fc	GP16	SLEDAI-2K	0.224971	0.354447	0.950295		GP16
IgG	GP7	AI	0.088499	0.718639	0.989845		GP7
IgG	GP7	CI	0.201726	0.407572	0.952478		GP7
IgG	GP7	eGFR	-0.501979	0.0285236	0.72148	*	GP7
IgG	GP7	UPCR	-0.245614	0.310793	0.937002		GP7
IgG	GP7	SLEDAI-2K	-0.0423474	0.863333	0.989845		GP7
IgG	GP16	AI	-0.605333	0.00602638	0.703737	*	GP16
IgG	GP16	CI	-0.0339186	0.89036	0.989845		GP16
IgG	GP16	eGFR	0.401759	0.088186	0.857312		GP16
IgG	GP16	UPCR	0.0280702	0.909182	0.989845		GP16
IgG	GP16	SLEDAI-2K	0.364364	0.125107	0.918976		GP16
IgG	GP17	AI	-0.553119	0.0140324	0.703737	*	GP17
IgG	GP17	CI	-0.0294556	0.904719	0.989845		GP17
IgG	GP17	eGFR	0.111649	0.649071	0.989845		GP17
IgG	GP17	UPCR	0.235088	0.332632	0.937002		GP17
IgG	GP17	SLEDAI-2K	0.54787	0.0151674	0.703737	*	GP17
