# Supplementary material for: Glycomic Profiles of IgG, C3 and Alpha-1-Acid Glycoprotein (AGP) Before and One Year After Treatment for Active Lupus Nephritis
Source: Cells. 2026 Feb 28;15(5):433. doi: 10.3390/cells15050433 (PMC12985331; doi:10.3390/cells15050433)
Supplement: Supplementary file 1 [file cells-15-00433-s001.zip › Supplementary File S5.xlsx]

## Sheet: Sheet1
Origin	Marker	Comparator	Correlation	p.value	P_adjust	Significance	Marker_2
AGP	IORMIF1N5H6S2	AI	0.485112	0.041291	0.732143	*	IORMIF1N5H6S2
AGP	IORMIF1N5H6S2	CI	0.112573	0.667074	0.94074		IORMIF1N5H6S2
AGP	IORMIF1N5H6S2	eGFR	0.243065	0.316001	0.94074		IORMIF1N5H6S2
AGP	IORMIF1N5H6S2	UPCR	0.320564	0.180871	0.902887		IORMIF1N5H6S2
AGP	IORMIF1N5H6S2	SLEDAI-2K	0.02886	0.909495	0.994266		IORMIF1N5H6S2
AGP	IORMISORMIIA1N5H6S2	AI	0.180028	0.474711	0.94074		IORMISORMIIA1N5H6S2
AGP	IORMISORMIIA1N5H6S2	CI	0.399046	0.112573	0.902887		IORMISORMIIA1N5H6S2
AGP	IORMISORMIIA1N5H6S2	eGFR	-0.0817584	0.73933	0.94074		IORMISORMIIA1N5H6S2
AGP	IORMISORMIIA1N5H6S2	UPCR	0.307693	0.200014	0.902887		IORMISORMIIA1N5H6S2
AGP	IORMISORMIIA1N5H6S2	SLEDAI-2K	-0.47574	0.045983	0.732143	*	IORMISORMIIA1N5H6S2
AGP	IVORMI1N5H6S2	AI	0.472712	0.0475821	0.732143	*	IVORMI1N5H6S2
AGP	IVORMI1N5H6S2	CI	0.324458	0.203874	0.902887		IVORMI1N5H6S2
AGP	IVORMI1N5H6S2	eGFR	-0.106374	0.664704	0.94074		IVORMI1N5H6S2
AGP	IVORMI1N5H6S2	UPCR	0.28044	0.244852	0.916984		IVORMI1N5H6S2
AGP	IVORMI1N5H6S2	SLEDAI-2K	-0.238936	0.339641	0.94074		IVORMI1N5H6S2
AGP	IVORMI1N6H7S4F1	AI	-0.15573	0.537197	0.94074		IVORMI1N6H7S4F1
AGP	IVORMI1N6H7S4F1	CI	-0.426395	0.0878666	0.794171		IVORMI1N6H7S4F1
AGP	IVORMI1N6H7S4F1	eGFR	0.255825	0.290452	0.94074		IVORMI1N6H7S4F1
AGP	IVORMI1N6H7S4F1	UPCR	-0.239121	0.324159	0.94074		IVORMI1N6H7S4F1
AGP	IVORMI1N6H7S4F1	SLEDAI-2K	0.662409	0.00274139	0.378975	*	IVORMI1N6H7S4F1
AGP	IIORM1N4H5S2F1	AI	-0.235252	0.347364	0.94074		IIORM1N4H5S2F1
AGP	IIORM1N4H5S2F1	CI	-0.56314	0.0185836	0.732143	*	IIORM1N4H5S2F1
AGP	IIORM1N4H5S2F1	eGFR	0.232968	0.337137	0.94074		IIORM1N4H5S2F1
AGP	IIORM1N4H5S2F1	UPCR	0.135385	0.580523	0.94074		IIORM1N4H5S2F1
AGP	IIORM1N4H5S2F1	SLEDAI-2K	0.126935	0.615727	0.94074		IIORM1N4H5S2F1
AGP	IIORM1N5H6S2	AI	0.52904	0.0239753	0.732143	*	IIORM1N5H6S2
AGP	IIORM1N5H6S2	CI	0.752097	0.000496856	0.213648	*	IIORM1N5H6S2
AGP	IIORM1N5H6S2	eGFR	-0.254067	0.293895	0.94074		IIORM1N5H6S2
AGP	IIORM1N5H6S2	UPCR	-0.00615386	0.980053	0.99715		IIORM1N5H6S2
AGP	IIORM1N5H6S2	SLEDAI-2K	0.053334	0.833526	0.977752		IIORM1N5H6S2
AGP	VORMI1N6H7S3	AI	0.230834	0.356754	0.94074		VORMI1N6H7S3
AGP	VORMI1N6H7S3	CI	0.502227	0.039936	0.732143	*	VORMI1N6H7S3
AGP	VORMI1N6H7S3	eGFR	-0.296264	0.218099	0.910511		VORMI1N6H7S3
AGP	VORMI1N6H7S3	UPCR	0.162638	0.505894	0.94074		VORMI1N6H7S3
AGP	VORMI1N6H7S3	SLEDAI-2K	-0.153602	0.542841	0.94074		VORMI1N6H7S3
AGP	VORMI1N6H7S4F1	AI	-0.149103	0.55486	0.94074		VORMI1N6H7S4F1
AGP	VORMI1N6H7S4F1	CI	-0.37667	0.136149	0.902887		VORMI1N6H7S4F1
AGP	VORMI1N6H7S4F1	eGFR	0.309451	0.197322	0.902887		VORMI1N6H7S4F1
AGP	VORMI1N6H7S4F1	UPCR	-0.209231	0.389968	0.94074		VORMI1N6H7S4F1
AGP	VORMI1N6H7S4F1	SLEDAI-2K	0.476806	0.0454295	0.732143	*	VORMI1N6H7S4F1
Serum	G2	AI	-0.219789	0.380851	0.94074		G2
Serum	G2	CI	0.00870195	0.973558	0.99715		G2
Serum	G2	eGFR	-0.117802	0.631009	0.94074		G2
Serum	G2	UPCR	0.121319	0.620776	0.94074		G2
Serum	G2	SLEDAI-2K	-0.649609	0.00352535	0.378975	*	G2
Serum	HM	AI	-0.127014	0.615506	0.94074		HM
Serum	HM	CI	0.272247	0.29045	0.94074		HM
Serum	HM	eGFR	-0.18022	0.460327	0.94074		HM
Serum	HM	UPCR	0.0290111	0.906151	0.994266		HM
Serum	HM	SLEDAI-2K	-0.487473	0.0401685	0.732143	*	HM
Fab	GP1	AI	-0.124805	0.621712	0.94074		GP1
Fab	GP1	CI	0.174039	0.504102	0.94074		GP1
Fab	GP1	eGFR	-0.0967035	0.693707	0.94074		GP1
Fab	GP1	UPCR	-0.474726	0.039994	0.732143	*	GP1
Fab	GP1	SLEDAI-2K	-0.22827	0.362269	0.94074		GP1
Fab	GP2	AI	-0.05191	0.837915	0.977752		GP2
Fab	GP2	CI	0.542007	0.0246068	0.732143	*	GP2
Fab	GP2	eGFR	-0.176704	0.469269	0.94074		GP2
Fab	GP2	UPCR	-0.014066	0.954424	0.994266		GP2
Fab	GP2	SLEDAI-2K	0.104535	0.679755	0.94074		GP2
Fab	GP9	AI	-0.166775	0.50834	0.94074		GP9
Fab	GP9	CI	-0.478607	0.0519545	0.744681		GP9
Fab	GP9	eGFR	0.489672	0.0333331	0.732143	*	GP9
Fab	GP9	UPCR	0.506375	0.0269441	0.732143	*	GP9
Fab	GP9	SLEDAI-2K	0.47254	0.0476744	0.732143	*	GP9
Fab	GP18	AI	-0.157939	0.531367	0.94074		GP18
Fab	GP18	CI	-0.487309	0.0472482	0.732143	*	GP18
Fab	GP18	eGFR	0.523078	0.0215568	0.732143	*	GP18
Fab	GP18	UPCR	0.479122	0.037937	0.732143	*	GP18
Fab	GP18	SLEDAI-2K	0.448006	0.0622515	0.790875		GP18
Fab	GP25	AI	0.0276117	0.913396	0.994266		GP25
Fab	GP25	CI	0.105666	0.686491	0.94074		GP25
Fab	GP25	eGFR	-0.000879123	0.99715	0.99715		GP25
Fab	GP25	UPCR	0.544177	0.0160088	0.732143	*	GP25
Fab	GP25	SLEDAI-2K	-0.144002	0.568629	0.94074		GP25
Fab	GP27	AI	0.213162	0.395732	0.94074		GP27
Fab	GP27	CI	-0.325701	0.202046	0.902887		GP27
Fab	GP27	eGFR	0.423737	0.0706188	0.794171		GP27
Fab	GP27	UPCR	0.498463	0.0298386	0.732143	*	GP27
Fab	GP27	SLEDAI-2K	0.157869	0.531552	0.94074		GP27
Fc	GP19	AI	-0.0254028	0.920302	0.994266		GP19
Fc	GP19	CI	0.0721018	0.783319	0.951489		GP19
Fc	GP19	eGFR	0.19077	0.434027	0.94074		GP19
Fc	GP19	UPCR	0.535386	0.0181622	0.732143	*	GP19
Fc	GP19	SLEDAI-2K	0.0949346	0.707879	0.94074		GP19
Fc	GP27	AI	0.0552234	0.827711	0.977752		GP27
Fc	GP27	CI	0.33689	0.186075	0.902887		GP27
Fc	GP27	eGFR	-0.161759	0.508227	0.94074		GP27
Fc	GP27	UPCR	-0.59165	0.00762232	0.655519	*	GP27
Fc	GP27	SLEDAI-2K	-0.211203	0.400191	0.94074		GP27
Fc	S0	AI	0.0773127	0.760428	0.946222		S0
Fc	S0	CI	0.31327	0.220811	0.912968		S0
Fc	S0	eGFR	-0.336704	0.158664	0.902887		S0
Fc	S0	UPCR	-0.35077	0.140905	0.902887		S0
Fc	S0	SLEDAI-2K	-0.500273	0.0344852	0.732143	*	S0
IgG	GP3	AI	0.205431	0.413485	0.94074		GP3
IgG	GP3	CI	0.442556	0.075255	0.794171		GP3
IgG	GP3	eGFR	-0.36044	0.129531	0.902887		GP3
IgG	GP3	UPCR	-0.51165	0.0251401	0.732143	*	GP3
IgG	GP3	SLEDAI-2K	-0.226136	0.366895	0.94074		GP3
IgG	GP9	AI	-0.468294	0.0499906	0.74124	*	GP9
IgG	GP9	CI	-0.724748	0.000997815	0.21453	*	GP9
IgG	GP9	eGFR	0.434287	0.0631791	0.790875		GP9
IgG	GP9	UPCR	0.125715	0.608079	0.94074		GP9
IgG	GP9	SLEDAI-2K	0.358405	0.144165	0.902887		GP9
IgG	GP19	AI	-0.290475	0.242269	0.916984		GP19
IgG	GP19	CI	-0.161608	0.535478	0.94074		GP19
IgG	GP19	eGFR	0.277803	0.249505	0.916984		GP19
IgG	GP19	UPCR	0.465056	0.0448211	0.732143	*	GP19
IgG	GP19	SLEDAI-2K	-0.0213336	0.933039	0.994266		GP19
IgG	S1	AI	0.133641	0.597037	0.94074		S1
IgG	S1	CI	0.222521	0.390654	0.94074		S1
IgG	S1	eGFR	-0.312089	0.193331	0.902887		S1
IgG	S1	UPCR	-0.527474	0.0202914	0.732143	*	S1
IgG	S1	SLEDAI-2K	-0.275204	0.269037	0.94074		S1
