# Supplementary material for: Glycomic Profiles of IgG, C3 and Alpha-1-Acid Glycoprotein (AGP) Before and One Year After Treatment for Active Lupus Nephritis
Source: Cells. 2026 Feb 28;15(5):433. doi: 10.3390/cells15050433 (PMC12985331; doi:10.3390/cells15050433)
Supplement: Supplementary file 1 [file cells-15-00433-s001.zip › Supplementary File S6.xlsx]

## Sheet: Sheet1
Origin	Marker	Histology	Correlation	p.value	P_adjust	Significance	Time_label	Category	Marker_2
AGP	IIIORM1N4H5S2	Endocapillary<br>hypercellularity	-0.360844	0.154751	0.966959		12	NIH AI	IIIORM1N4H5S2
AGP	IIIORM1N4H5S2	Fibrinoid<br>necrosis	-0.153093	0.557462	0.966959		12	NIH AI	IIIORM1N4H5S2
AGP	IIIORM1N4H5S2	Cellular /<br>Fibrocellular<br>crescents	-0.283473	0.270211	0.966959		12	NIH AI	IIIORM1N4H5S2
AGP	IIIORM1N4H5S2	Hyaline<br>deposits					12	NIH AI	IIIORM1N4H5S2
AGP	IIIORM1N4H5S2	Neutrophiles /<br>Karyorrhexis	-0.372678	0.140687	0.966959		12	NIH AI	IIIORM1N4H5S2
AGP	IIIORM1N4H5S2	Interstitial<br>inflammation	-0.289875	0.259068	0.966959		12	NIH AI	IIIORM1N4H5S2
AGP	IIIORM1N4H5S2	Glomerular<br>sclerosis	-0.341565	0.179656	0.966959		12	NIH CI	IIIORM1N4H5S2
AGP	IIIORM1N4H5S2	Fibrous<br>crescents	-0.472456	0.0554871	0.966959		12	NIH CI	IIIORM1N4H5S2
AGP	IIIORM1N4H5S2	Interstitial<br>fibrosis	-0.169842	0.514597	0.966959		12	NIH CI	IIIORM1N4H5S2
AGP	IIIORM1N4H5S2	Tubular<br>atrophy	-0.169842	0.514597	0.966959		12	NIH CI	IIIORM1N4H5S2
AGP	IIIORM1N5H6S2	Endocapillary<br>hypercellularity	-0.0721688	0.783122	0.966959		12	NIH AI	IIIORM1N5H6S2
AGP	IIIORM1N5H6S2	Fibrinoid<br>necrosis	0	1	1		12	NIH AI	IIIORM1N5H6S2
AGP	IIIORM1N5H6S2	Cellular /<br>Fibrocellular<br>crescents	-0.346467	0.173085	0.966959		12	NIH AI	IIIORM1N5H6S2
AGP	IIIORM1N5H6S2	Hyaline<br>deposits					12	NIH AI	IIIORM1N5H6S2
AGP	IIIORM1N5H6S2	Neutrophiles /<br>Karyorrhexis	0.0372678	0.887077	0.966959		12	NIH AI	IIIORM1N5H6S2
AGP	IIIORM1N5H6S2	Interstitial<br>inflammation	0.105409	0.687218	0.966959		12	NIH AI	IIIORM1N5H6S2
AGP	IIIORM1N5H6S2	Glomerular<br>sclerosis	0.0243975	0.925948	0.966959		12	NIH CI	IIIORM1N5H6S2
AGP	IIIORM1N5H6S2	Fibrous<br>crescents	-0.0944911	0.718301	0.966959		12	NIH CI	IIIORM1N5H6S2
AGP	IIIORM1N5H6S2	Interstitial<br>fibrosis	0.0566139	0.82913	0.966959		12	NIH CI	IIIORM1N5H6S2
AGP	IIIORM1N5H6S2	Tubular<br>atrophy	0.0566139	0.82913	0.966959		12	NIH CI	IIIORM1N5H6S2
AGP	IIIORM1N7H8S3	Endocapillary<br>hypercellularity	-0.120281	0.645636	0.966959		12	NIH AI	IIIORM1N7H8S3
AGP	IIIORM1N7H8S3	Fibrinoid<br>necrosis	-0.153093	0.557462	0.966959		12	NIH AI	IIIORM1N7H8S3
AGP	IIIORM1N7H8S3	Cellular /<br>Fibrocellular<br>crescents	-0.220479	0.395129	0.966959		12	NIH AI	IIIORM1N7H8S3
AGP	IIIORM1N7H8S3	Hyaline<br>deposits					12	NIH AI	IIIORM1N7H8S3
AGP	IIIORM1N7H8S3	Neutrophiles /<br>Karyorrhexis	-0.111803	0.669227	0.966959		12	NIH AI	IIIORM1N7H8S3
AGP	IIIORM1N7H8S3	Interstitial<br>inflammation	0.34258	0.178282	0.966959		12	NIH AI	IIIORM1N7H8S3
AGP	IIIORM1N7H8S3	Glomerular<br>sclerosis	0.0243975	0.925948	0.966959		12	NIH CI	IIIORM1N7H8S3
AGP	IIIORM1N7H8S3	Fibrous<br>crescents	-0.031497	0.904481	0.966959		12	NIH CI	IIIORM1N7H8S3
AGP	IIIORM1N7H8S3	Interstitial<br>fibrosis	0.254762	0.323734	0.966959		12	NIH CI	IIIORM1N7H8S3
AGP	IIIORM1N7H8S3	Tubular<br>atrophy	0.254762	0.323734	0.966959		12	NIH CI	IIIORM1N7H8S3
AGP	IIIORM1N7H8S4	Endocapillary<br>hypercellularity	-0.144338	0.580471	0.966959		12	NIH AI	IIIORM1N7H8S4
AGP	IIIORM1N7H8S4	Fibrinoid<br>necrosis	-0.102062	0.696699	0.966959		12	NIH AI	IIIORM1N7H8S4
AGP	IIIORM1N7H8S4	Cellular /<br>Fibrocellular<br>crescents	0	1	1		12	NIH AI	IIIORM1N7H8S4
AGP	IIIORM1N7H8S4	Hyaline<br>deposits					12	NIH AI	IIIORM1N7H8S4
AGP	IIIORM1N7H8S4	Neutrophiles /<br>Karyorrhexis	-0.186339	0.473939	0.966959		12	NIH AI	IIIORM1N7H8S4
AGP	IIIORM1N7H8S4	Interstitial<br>inflammation	0.237171	0.359368	0.966959		12	NIH AI	IIIORM1N7H8S4
AGP	IIIORM1N7H8S4	Glomerular<br>sclerosis	-0.048795	0.852466	0.966959		12	NIH CI	IIIORM1N7H8S4
AGP	IIIORM1N7H8S4	Fibrous<br>crescents	-0.0629941	0.810187	0.966959		12	NIH CI	IIIORM1N7H8S4
AGP	IIIORM1N7H8S4	Interstitial<br>fibrosis	0.283069	0.270924	0.966959		12	NIH CI	IIIORM1N7H8S4
AGP	IIIORM1N7H8S4	Tubular<br>atrophy	0.283069	0.270924	0.966959		12	NIH CI	IIIORM1N7H8S4
AGP	IORMIF1N5H6S2	Endocapillary<br>hypercellularity	0.577704	0.015154	0.950909	*	12	NIH AI	IORMIF1N5H6S2
AGP	IORMIF1N5H6S2	Fibrinoid<br>necrosis	0.255312	0.322656	0.966959		12	NIH AI	IORMIF1N5H6S2
AGP	IORMIF1N5H6S2	Cellular /<br>Fibrocellular<br>crescents	0.0630327	0.810072	0.966959		12	NIH AI	IORMIF1N5H6S2
AGP	IORMIF1N5H6S2	Hyaline<br>deposits					12	NIH AI	IORMIF1N5H6S2
AGP	IORMIF1N5H6S2	Neutrophiles /<br>Karyorrhexis	0.335616	0.187849	0.966959		12	NIH AI	IORMIF1N5H6S2
AGP	IORMIF1N5H6S2	Interstitial<br>inflammation	0.290053	0.258763	0.966959		12	NIH AI	IORMIF1N5H6S2
AGP	IORMIF1N5H6S2	Glomerular<br>sclerosis	0.207506	0.4242	0.966959		12	NIH CI	IORMIF1N5H6S2
AGP	IORMIF1N5H6S2	Fibrous<br>crescents	0.0945491	0.718135	0.966959		12	NIH CI	IORMIF1N5H6S2
AGP	IORMIF1N5H6S2	Interstitial<br>fibrosis	0.0141621	0.956978	0.995566		12	NIH CI	IORMIF1N5H6S2
AGP	IORMIF1N5H6S2	Tubular<br>atrophy	0.0141621	0.956978	0.995566		12	NIH CI	IORMIF1N5H6S2
AGP	IORMIF1N5H6S3F1	Endocapillary<br>hypercellularity	-0.168497	0.51798	0.966959		12	NIH AI	IORMIF1N5H6S3F1
AGP	IORMIF1N5H6S3F1	Fibrinoid<br>necrosis	-0.204249	0.431669	0.966959		12	NIH AI	IORMIF1N5H6S3F1
AGP	IORMIF1N5H6S3F1	Cellular /<br>Fibrocellular<br>crescents	0.0945491	0.718135	0.966959		12	NIH AI	IORMIF1N5H6S3F1
AGP	IORMIF1N5H6S3F1	Hyaline<br>deposits					12	NIH AI	IORMIF1N5H6S3F1
AGP	IORMIF1N5H6S3F1	Neutrophiles /<br>Karyorrhexis	-0.223744	0.387987	0.966959		12	NIH AI	IORMIF1N5H6S3F1
AGP	IORMIF1N5H6S3F1	Interstitial<br>inflammation	-0.105474	0.687035	0.966959		12	NIH AI	IORMIF1N5H6S3F1
AGP	IORMIF1N5H6S3F1	Glomerular<br>sclerosis	-0.256331	0.320661	0.966959		12	NIH CI	IORMIF1N5H6S3F1
AGP	IORMIF1N5H6S3F1	Fibrous<br>crescents	-0.0945491	0.718135	0.966959		12	NIH CI	IORMIF1N5H6S3F1
AGP	IORMIF1N5H6S3F1	Interstitial<br>fibrosis	-0.155784	0.550473	0.966959		12	NIH CI	IORMIF1N5H6S3F1
AGP	IORMIF1N5H6S3F1	Tubular<br>atrophy	-0.155784	0.550473	0.966959		12	NIH CI	IORMIF1N5H6S3F1
AGP	IORMIF1N6H7S3	Endocapillary<br>hypercellularity	0.336994	0.185929	0.966959		12	NIH AI	IORMIF1N6H7S3
AGP	IORMIF1N6H7S3	Fibrinoid<br>necrosis	-0.102125	0.696522	0.966959		12	NIH AI	IORMIF1N6H7S3
AGP	IORMIF1N6H7S3	Cellular /<br>Fibrocellular<br>crescents	0.189098	0.467298	0.966959		12	NIH AI	IORMIF1N6H7S3
AGP	IORMIF1N6H7S3	Hyaline<br>deposits					12	NIH AI	IORMIF1N6H7S3
AGP	IORMIF1N6H7S3	Neutrophiles /<br>Karyorrhexis	-0.0372907	0.887009	0.966959		12	NIH AI	IORMIF1N6H7S3
AGP	IORMIF1N6H7S3	Interstitial<br>inflammation	0.448264	0.0711339	0.966959		12	NIH AI	IORMIF1N6H7S3
AGP	IORMIF1N6H7S3	Glomerular<br>sclerosis	0.207506	0.4242	0.966959		12	NIH CI	IORMIF1N6H7S3
AGP	IORMIF1N6H7S3	Fibrous<br>crescents	-0.0315164	0.904423	0.966959		12	NIH CI	IORMIF1N6H7S3
AGP	IORMIF1N6H7S3	Interstitial<br>fibrosis	-0.184108	0.479344	0.966959		12	NIH CI	IORMIF1N6H7S3
AGP	IORMIF1N6H7S3	Tubular<br>atrophy	-0.184108	0.479344	0.966959		12	NIH CI	IORMIF1N6H7S3
AGP	IORMISORMIIA1N5H6S2	Endocapillary<br>hypercellularity	0.264619	0.304707	0.966959		12	NIH AI	IORMISORMIIA1N5H6S2
AGP	IORMISORMIIA1N5H6S2	Fibrinoid<br>necrosis	0.204124	0.431957	0.966959		12	NIH AI	IORMISORMIIA1N5H6S2
AGP	IORMISORMIIA1N5H6S2	Cellular /<br>Fibrocellular<br>crescents	-0.251976	0.329235	0.966959		12	NIH AI	IORMISORMIIA1N5H6S2
AGP	IORMISORMIIA1N5H6S2	Hyaline<br>deposits					12	NIH AI	IORMISORMIIA1N5H6S2
AGP	IORMISORMIIA1N5H6S2	Neutrophiles /<br>Karyorrhexis	0.372678	0.140687	0.966959		12	NIH AI	IORMISORMIIA1N5H6S2
AGP	IORMISORMIIA1N5H6S2	Interstitial<br>inflammation	0.316228	0.216248	0.966959		12	NIH AI	IORMISORMIIA1N5H6S2
AGP	IORMISORMIIA1N5H6S2	Glomerular<br>sclerosis	0.317168	0.214812	0.966959		12	NIH CI	IORMISORMIIA1N5H6S2
AGP	IORMISORMIIA1N5H6S2	Fibrous<br>crescents	0.188982	0.467576	0.966959		12	NIH CI	IORMISORMIIA1N5H6S2
AGP	IORMISORMIIA1N5H6S2	Interstitial<br>fibrosis	0.198148	0.445842	0.966959		12	NIH CI	IORMISORMIIA1N5H6S2
AGP	IORMISORMIIA1N5H6S2	Tubular<br>atrophy	0.198148	0.445842	0.966959		12	NIH CI	IORMISORMIIA1N5H6S2
AGP	IORMISORMIIA1N5H6S3F1	Endocapillary<br>hypercellularity	-0.0240563	0.926981	0.966959		12	NIH AI	IORMISORMIIA1N5H6S3F1
AGP	IORMISORMIIA1N5H6S3F1	Fibrinoid<br>necrosis	-0.204124	0.431957	0.966959		12	NIH AI	IORMISORMIIA1N5H6S3F1
AGP	IORMISORMIIA1N5H6S3F1	Cellular /<br>Fibrocellular<br>crescents	0.251976	0.329235	0.966959		12	NIH AI	IORMISORMIIA1N5H6S3F1
AGP	IORMISORMIIA1N5H6S3F1	Hyaline<br>deposits					12	NIH AI	IORMISORMIIA1N5H6S3F1
AGP	IORMISORMIIA1N5H6S3F1	Neutrophiles /<br>Karyorrhexis	-0.186339	0.473939	0.966959		12	NIH AI	IORMISORMIIA1N5H6S3F1
AGP	IORMISORMIIA1N5H6S3F1	Interstitial<br>inflammation	-0.105409	0.687218	0.966959		12	NIH AI	IORMISORMIIA1N5H6S3F1
AGP	IORMISORMIIA1N5H6S3F1	Glomerular<br>sclerosis	-0.268373	0.29764	0.966959		12	NIH CI	IORMISORMIIA1N5H6S3F1
AGP	IORMISORMIIA1N5H6S3F1	Fibrous<br>crescents	-0.031497	0.904481	0.966959		12	NIH CI	IORMISORMIIA1N5H6S3F1
AGP	IORMISORMIIA1N5H6S3F1	Interstitial<br>fibrosis	-0.169842	0.514597	0.966959		12	NIH CI	IORMISORMIIA1N5H6S3F1
AGP	IORMISORMIIA1N5H6S3F1	Tubular<br>atrophy	-0.169842	0.514597	0.966959		12	NIH CI	IORMISORMIIA1N5H6S3F1
AGP	IVORMI1N5H6S2	Endocapillary<br>hypercellularity	0.529238	0.0289181	0.966959	*	12	NIH AI	IVORMI1N5H6S2
AGP	IVORMI1N5H6S2	Fibrinoid<br>necrosis	0.357217	0.159246	0.966959		12	NIH AI	IVORMI1N5H6S2
AGP	IVORMI1N5H6S2	Cellular /<br>Fibrocellular<br>crescents	0.0944911	0.718301	0.966959		12	NIH AI	IVORMI1N5H6S2
AGP	IVORMI1N5H6S2	Hyaline<br>deposits					12	NIH AI	IVORMI1N5H6S2
AGP	IVORMI1N5H6S2	Neutrophiles /<br>Karyorrhexis	0.447214	0.0718796	0.966959		12	NIH AI	IVORMI1N5H6S2
AGP	IVORMI1N5H6S2	Interstitial<br>inflammation	0.368932	0.14504	0.966959		12	NIH AI	IVORMI1N5H6S2
AGP	IVORMI1N5H6S2	Glomerular<br>sclerosis	0.29277	0.254125	0.966959		12	NIH CI	IVORMI1N5H6S2
AGP	IVORMI1N5H6S2	Fibrous<br>crescents	0.503953	0.0391489	0.966959	*	12	NIH CI	IVORMI1N5H6S2
AGP	IVORMI1N5H6S2	Interstitial<br>fibrosis	0.0849208	0.745898	0.966959		12	NIH CI	IVORMI1N5H6S2
AGP	IVORMI1N5H6S2	Tubular<br>atrophy	0.0849208	0.745898	0.966959		12	NIH CI	IVORMI1N5H6S2
AGP	IVORMI1N5H6S3F1	Endocapillary<br>hypercellularity	0.0721688	0.783122	0.966959		12	NIH AI	IVORMI1N5H6S3F1
AGP	IVORMI1N5H6S3F1	Fibrinoid<br>necrosis	0	1	1		12	NIH AI	IVORMI1N5H6S3F1
AGP	IVORMI1N5H6S3F1	Cellular /<br>Fibrocellular<br>crescents	0.31497	0.218181	0.966959		12	NIH AI	IVORMI1N5H6S3F1
AGP	IVORMI1N5H6S3F1	Hyaline<br>deposits					12	NIH AI	IVORMI1N5H6S3F1
AGP	IVORMI1N5H6S3F1	Neutrophiles /<br>Karyorrhexis	-0.223607	0.388286	0.966959		12	NIH AI	IVORMI1N5H6S3F1
AGP	IVORMI1N5H6S3F1	Interstitial<br>inflammation	-0.210819	0.416673	0.966959		12	NIH AI	IVORMI1N5H6S3F1
AGP	IVORMI1N5H6S3F1	Glomerular<br>sclerosis	-0.365963	0.148556	0.966959		12	NIH CI	IVORMI1N5H6S3F1
AGP	IVORMI1N5H6S3F1	Fibrous<br>crescents	-0.125988	0.629932	0.966959		12	NIH CI	IVORMI1N5H6S3F1
AGP	IVORMI1N5H6S3F1	Interstitial<br>fibrosis	-0.283069	0.270924	0.966959		12	NIH CI	IVORMI1N5H6S3F1
AGP	IVORMI1N5H6S3F1	Tubular<br>atrophy	-0.283069	0.270924	0.966959		12	NIH CI	IVORMI1N5H6S3F1
AGP	IVORMI1N6H7S3F1	Endocapillary<br>hypercellularity	0.0481125	0.854509	0.966959		12	NIH AI	IVORMI1N6H7S3F1
AGP	IVORMI1N6H7S3F1	Fibrinoid<br>necrosis	-0.204124	0.431957	0.966959		12	NIH AI	IVORMI1N6H7S3F1
AGP	IVORMI1N6H7S3F1	Cellular /<br>Fibrocellular<br>crescents	0.031497	0.904481	0.966959		12	NIH AI	IVORMI1N6H7S3F1
AGP	IVORMI1N6H7S3F1	Hyaline<br>deposits					12	NIH AI	IVORMI1N6H7S3F1
AGP	IVORMI1N6H7S3F1	Neutrophiles /<br>Karyorrhexis	-0.0745356	0.776177	0.966959		12	NIH AI	IVORMI1N6H7S3F1
AGP	IVORMI1N6H7S3F1	Interstitial<br>inflammation	-0.131762	0.614196	0.966959		12	NIH AI	IVORMI1N6H7S3F1
AGP	IVORMI1N6H7S3F1	Glomerular<br>sclerosis	-0.365963	0.148556	0.966959		12	NIH CI	IVORMI1N6H7S3F1
AGP	IVORMI1N6H7S3F1	Fibrous<br>crescents	-0.157485	0.546073	0.966959		12	NIH CI	IVORMI1N6H7S3F1
AGP	IVORMI1N6H7S3F1	Interstitial<br>fibrosis	-0.481218	0.0505072	0.966959		12	NIH CI	IVORMI1N6H7S3F1
AGP	IVORMI1N6H7S3F1	Tubular<br>atrophy	-0.481218	0.0505072	0.966959		12	NIH CI	IVORMI1N6H7S3F1
AGP	IVORMI1N6H7S4F1	Endocapillary<br>hypercellularity	-0.120281	0.645636	0.966959		12	NIH AI	IVORMI1N6H7S4F1
AGP	IVORMI1N6H7S4F1	Fibrinoid<br>necrosis	-0.102062	0.696699	0.966959		12	NIH AI	IVORMI1N6H7S4F1
AGP	IVORMI1N6H7S4F1	Cellular /<br>Fibrocellular<br>crescents	0.220479	0.395129	0.966959		12	NIH AI	IVORMI1N6H7S4F1
AGP	IVORMI1N6H7S4F1	Hyaline<br>deposits					12	NIH AI	IVORMI1N6H7S4F1
AGP	IVORMI1N6H7S4F1	Neutrophiles /<br>Karyorrhexis	-0.260875	0.311855	0.966959		12	NIH AI	IVORMI1N6H7S4F1
AGP	IVORMI1N6H7S4F1	Interstitial<br>inflammation	-0.316228	0.216248	0.966959		12	NIH AI	IVORMI1N6H7S4F1
AGP	IVORMI1N6H7S4F1	Glomerular<br>sclerosis	-0.170783	0.512236	0.966959		12	NIH CI	IVORMI1N6H7S4F1
AGP	IVORMI1N6H7S4F1	Fibrous<br>crescents	-0.157485	0.546073	0.966959		12	NIH CI	IVORMI1N6H7S4F1
AGP	IVORMI1N6H7S4F1	Interstitial<br>fibrosis	-0.36799	0.146149	0.966959		12	NIH CI	IVORMI1N6H7S4F1
AGP	IVORMI1N6H7S4F1	Tubular<br>atrophy	-0.36799	0.146149	0.966959		12	NIH CI	IVORMI1N6H7S4F1
AGP	IVORMI1N7H8S4	Endocapillary<br>hypercellularity	-0.336788	0.186216	0.966959		12	NIH AI	IVORMI1N7H8S4
AGP	IVORMI1N7H8S4	Fibrinoid<br>necrosis	-0.255155	0.322963	0.966959		12	NIH AI	IVORMI1N7H8S4
AGP	IVORMI1N7H8S4	Cellular /<br>Fibrocellular<br>crescents	0.0629941	0.810187	0.966959		12	NIH AI	IVORMI1N7H8S4
AGP	IVORMI1N7H8S4	Hyaline<br>deposits					12	NIH AI	IVORMI1N7H8S4
AGP	IVORMI1N7H8S4	Neutrophiles /<br>Karyorrhexis	-0.409946	0.102202	0.966959		12	NIH AI	IVORMI1N7H8S4
AGP	IVORMI1N7H8S4	Interstitial<br>inflammation	-0.105409	0.687218	0.966959		12	NIH AI	IVORMI1N7H8S4
AGP	IVORMI1N7H8S4	Glomerular<br>sclerosis	-0.19518	0.452824	0.966959		12	NIH CI	IVORMI1N7H8S4
AGP	IVORMI1N7H8S4	Fibrous<br>crescents	-0.251976	0.329235	0.966959		12	NIH CI	IVORMI1N7H8S4
AGP	IVORMI1N7H8S4	Interstitial<br>fibrosis	-0.0566139	0.82913	0.966959		12	NIH CI	IVORMI1N7H8S4
AGP	IVORMI1N7H8S4	Tubular<br>atrophy	-0.0566139	0.82913	0.966959		12	NIH CI	IVORMI1N7H8S4
AGP	IIORM1N4H5S2F1	Endocapillary<br>hypercellularity	-0.312731	0.221648	0.966959		12	NIH AI	IIORM1N4H5S2F1
AGP	IIORM1N4H5S2F1	Fibrinoid<br>necrosis	-0.051031	0.84578	0.966959		12	NIH AI	IIORM1N4H5S2F1
AGP	IIORM1N4H5S2F1	Cellular /<br>Fibrocellular<br>crescents	0.0944911	0.718301	0.966959		12	NIH AI	IIORM1N4H5S2F1
AGP	IIORM1N4H5S2F1	Hyaline<br>deposits					12	NIH AI	IIORM1N4H5S2F1
AGP	IIORM1N4H5S2F1	Neutrophiles /<br>Karyorrhexis	-0.223607	0.388286	0.966959		12	NIH AI	IIORM1N4H5S2F1
AGP	IIORM1N4H5S2F1	Interstitial<br>inflammation	-0.658808	0.00402645	0.780213	*	12	NIH AI	IIORM1N4H5S2F1
AGP	IIORM1N4H5S2F1	Glomerular<br>sclerosis	-0.39036	0.121354	0.966959		12	NIH CI	IIORM1N4H5S2F1
AGP	IIORM1N4H5S2F1	Fibrous<br>crescents	-0.283473	0.270211	0.966959		12	NIH CI	IIORM1N4H5S2F1
AGP	IIORM1N4H5S2F1	Interstitial<br>fibrosis	-0.509525	0.0366883	0.966959	*	12	NIH CI	IIORM1N4H5S2F1
AGP	IIORM1N4H5S2F1	Tubular<br>atrophy	-0.509525	0.0366883	0.966959	*	12	NIH CI	IIORM1N4H5S2F1
AGP	IIORM1N5H6S2	Endocapillary<br>hypercellularity	0.601407	0.0106566	0.950909	*	12	NIH AI	IIORM1N5H6S2
AGP	IIORM1N5H6S2	Fibrinoid<br>necrosis	0.204124	0.431957	0.966959		12	NIH AI	IIORM1N5H6S2
AGP	IIORM1N5H6S2	Cellular /<br>Fibrocellular<br>crescents	0.031497	0.904481	0.966959		12	NIH AI	IIORM1N5H6S2
AGP	IIORM1N5H6S2	Hyaline<br>deposits					12	NIH AI	IIORM1N5H6S2
AGP	IIORM1N5H6S2	Neutrophiles /<br>Karyorrhexis	0.372678	0.140687	0.966959		12	NIH AI	IIORM1N5H6S2
AGP	IIORM1N5H6S2	Interstitial<br>inflammation	0.658808	0.00402645	0.780213	*	12	NIH AI	IIORM1N5H6S2
AGP	IIORM1N5H6S2	Glomerular<br>sclerosis	0.658733	0.00403211	0.780213	*	12	NIH CI	IIORM1N5H6S2
AGP	IIORM1N5H6S2	Fibrous<br>crescents	0.472456	0.0554871	0.966959		12	NIH CI	IIORM1N5H6S2
AGP	IIORM1N5H6S2	Interstitial<br>fibrosis	0.566139	0.0178322	0.950909	*	12	NIH CI	IIORM1N5H6S2
AGP	IIORM1N5H6S2	Tubular<br>atrophy	0.566139	0.0178322	0.950909	*	12	NIH CI	IIORM1N5H6S2
AGP	IIORM1N5H6S3F1	Endocapillary<br>hypercellularity	-0.096225	0.713335	0.966959		12	NIH AI	IIORM1N5H6S3F1
AGP	IIORM1N5H6S3F1	Fibrinoid<br>necrosis	-0.204124	0.431957	0.966959		12	NIH AI	IIORM1N5H6S3F1
AGP	IIORM1N5H6S3F1	Cellular /<br>Fibrocellular<br>crescents	0.157485	0.546073	0.966959		12	NIH AI	IIORM1N5H6S3F1
AGP	IIORM1N5H6S3F1	Hyaline<br>deposits					12	NIH AI	IIORM1N5H6S3F1
AGP	IIORM1N5H6S3F1	Neutrophiles /<br>Karyorrhexis	-0.111803	0.669227	0.966959		12	NIH AI	IIORM1N5H6S3F1
AGP	IIORM1N5H6S3F1	Interstitial<br>inflammation	-0.0527046	0.840782	0.966959		12	NIH AI	IIORM1N5H6S3F1
AGP	IIORM1N5H6S3F1	Glomerular<br>sclerosis	-0.146385	0.575055	0.966959		12	NIH CI	IIORM1N5H6S3F1
AGP	IIORM1N5H6S3F1	Fibrous<br>crescents	-0.031497	0.904481	0.966959		12	NIH CI	IIORM1N5H6S3F1
AGP	IIORM1N5H6S3F1	Interstitial<br>fibrosis	-0.226455	0.38211	0.966959		12	NIH CI	IIORM1N5H6S3F1
AGP	IIORM1N5H6S3F1	Tubular<br>atrophy	-0.226455	0.38211	0.966959		12	NIH CI	IIORM1N5H6S3F1
AGP	VORMI1N5H6S3F1	Endocapillary<br>hypercellularity	-0.0481125	0.854509	0.966959		12	NIH AI	VORMI1N5H6S3F1
AGP	VORMI1N5H6S3F1	Fibrinoid<br>necrosis	-0.102062	0.696699	0.966959		12	NIH AI	VORMI1N5H6S3F1
AGP	VORMI1N5H6S3F1	Cellular /<br>Fibrocellular<br>crescents	0.283473	0.270211	0.966959		12	NIH AI	VORMI1N5H6S3F1
AGP	VORMI1N5H6S3F1	Hyaline<br>deposits					12	NIH AI	VORMI1N5H6S3F1
AGP	VORMI1N5H6S3F1	Neutrophiles /<br>Karyorrhexis	-0.298142	0.245108	0.966959		12	NIH AI	VORMI1N5H6S3F1
AGP	VORMI1N5H6S3F1	Interstitial<br>inflammation	-0.368932	0.14504	0.966959		12	NIH AI	VORMI1N5H6S3F1
AGP	VORMI1N5H6S3F1	Glomerular<br>sclerosis	-0.463553	0.060913	0.966959		12	NIH CI	VORMI1N5H6S3F1
AGP	VORMI1N5H6S3F1	Fibrous<br>crescents	-0.157485	0.546073	0.966959		12	NIH CI	VORMI1N5H6S3F1
AGP	VORMI1N5H6S3F1	Interstitial<br>fibrosis	-0.339683	0.182221	0.966959		12	NIH CI	VORMI1N5H6S3F1
AGP	VORMI1N5H6S3F1	Tubular<br>atrophy	-0.339683	0.182221	0.966959		12	NIH CI	VORMI1N5H6S3F1
AGP	VORMI1N5H6S3F2	Endocapillary<br>hypercellularity	-0.0240563	0.926981	0.966959		12	NIH AI	VORMI1N5H6S3F2
AGP	VORMI1N5H6S3F2	Fibrinoid<br>necrosis	-0.306186	0.231988	0.966959		12	NIH AI	VORMI1N5H6S3F2
AGP	VORMI1N5H6S3F2	Cellular /<br>Fibrocellular<br>crescents	0.220479	0.395129	0.966959		12	NIH AI	VORMI1N5H6S3F2
AGP	VORMI1N5H6S3F2	Hyaline<br>deposits					12	NIH AI	VORMI1N5H6S3F2
AGP	VORMI1N5H6S3F2	Neutrophiles /<br>Karyorrhexis	-0.372678	0.140687	0.966959		12	NIH AI	VORMI1N5H6S3F2
AGP	VORMI1N5H6S3F2	Interstitial<br>inflammation	-0.131762	0.614196	0.966959		12	NIH AI	VORMI1N5H6S3F2
AGP	VORMI1N5H6S3F2	Glomerular<br>sclerosis	-0.341565	0.179656	0.966959		12	NIH CI	VORMI1N5H6S3F2
AGP	VORMI1N5H6S3F2	Fibrous<br>crescents	-0.157485	0.546073	0.966959		12	NIH CI	VORMI1N5H6S3F2
AGP	VORMI1N5H6S3F2	Interstitial<br>fibrosis	-0.396297	0.115303	0.966959		12	NIH CI	VORMI1N5H6S3F2
AGP	VORMI1N5H6S3F2	Tubular<br>atrophy	-0.396297	0.115303	0.966959		12	NIH CI	VORMI1N5H6S3F2
AGP	VORMI1N6H7S3	Endocapillary<br>hypercellularity	0.120281	0.645636	0.966959		12	NIH AI	VORMI1N6H7S3
AGP	VORMI1N6H7S3	Fibrinoid<br>necrosis	0.102062	0.696699	0.966959		12	NIH AI	VORMI1N6H7S3
AGP	VORMI1N6H7S3	Cellular /<br>Fibrocellular<br>crescents	-0.157485	0.546073	0.966959		12	NIH AI	VORMI1N6H7S3
AGP	VORMI1N6H7S3	Hyaline<br>deposits					12	NIH AI	VORMI1N6H7S3
AGP	VORMI1N6H7S3	Neutrophiles /<br>Karyorrhexis	0.260875	0.311855	0.966959		12	NIH AI	VORMI1N6H7S3
AGP	VORMI1N6H7S3	Interstitial<br>inflammation	0.474342	0.0543855	0.966959		12	NIH AI	VORMI1N6H7S3
AGP	VORMI1N6H7S3	Glomerular<br>sclerosis	0.341565	0.179656	0.966959		12	NIH CI	VORMI1N6H7S3
AGP	VORMI1N6H7S3	Fibrous<br>crescents	0.251976	0.329235	0.966959		12	NIH CI	VORMI1N6H7S3
AGP	VORMI1N6H7S3	Interstitial<br>fibrosis	0.424604	0.089353	0.966959		12	NIH CI	VORMI1N6H7S3
AGP	VORMI1N6H7S3	Tubular<br>atrophy	0.424604	0.089353	0.966959		12	NIH CI	VORMI1N6H7S3
AGP	VORMI1N6H7S4F1	Endocapillary<br>hypercellularity	-0.0721688	0.783122	0.966959		12	NIH AI	VORMI1N6H7S4F1
AGP	VORMI1N6H7S4F1	Fibrinoid<br>necrosis	-0.204124	0.431957	0.966959		12	NIH AI	VORMI1N6H7S4F1
AGP	VORMI1N6H7S4F1	Cellular /<br>Fibrocellular<br>crescents	0.157485	0.546073	0.966959		12	NIH AI	VORMI1N6H7S4F1
AGP	VORMI1N6H7S4F1	Hyaline<br>deposits					12	NIH AI	VORMI1N6H7S4F1
AGP	VORMI1N6H7S4F1	Neutrophiles /<br>Karyorrhexis	-0.223607	0.388286	0.966959		12	NIH AI	VORMI1N6H7S4F1
AGP	VORMI1N6H7S4F1	Interstitial<br>inflammation	-0.184466	0.478474	0.966959		12	NIH AI	VORMI1N6H7S4F1
AGP	VORMI1N6H7S4F1	Glomerular<br>sclerosis	-0.317168	0.214812	0.966959		12	NIH CI	VORMI1N6H7S4F1
AGP	VORMI1N6H7S4F1	Fibrous<br>crescents	-0.0944911	0.718301	0.966959		12	NIH CI	VORMI1N6H7S4F1
AGP	VORMI1N6H7S4F1	Interstitial<br>fibrosis	-0.226455	0.38211	0.966959		12	NIH CI	VORMI1N6H7S4F1
AGP	VORMI1N6H7S4F1	Tubular<br>atrophy	-0.226455	0.38211	0.966959		12	NIH CI	VORMI1N6H7S4F1
AGP	VORMI1N6H7S4F2	Endocapillary<br>hypercellularity	-0.0721688	0.783122	0.966959		12	NIH AI	VORMI1N6H7S4F2
AGP	VORMI1N6H7S4F2	Fibrinoid<br>necrosis	-0.102062	0.696699	0.966959		12	NIH AI	VORMI1N6H7S4F2
AGP	VORMI1N6H7S4F2	Cellular /<br>Fibrocellular<br>crescents	0.283473	0.270211	0.966959		12	NIH AI	VORMI1N6H7S4F2
AGP	VORMI1N6H7S4F2	Hyaline<br>deposits					12	NIH AI	VORMI1N6H7S4F2
AGP	VORMI1N6H7S4F2	Neutrophiles /<br>Karyorrhexis	-0.111803	0.669227	0.966959		12	NIH AI	VORMI1N6H7S4F2
AGP	VORMI1N6H7S4F2	Interstitial<br>inflammation	-0.0790569	0.762954	0.966959		12	NIH AI	VORMI1N6H7S4F2
AGP	VORMI1N6H7S4F2	Glomerular<br>sclerosis	-0.365963	0.148556	0.966959		12	NIH CI	VORMI1N6H7S4F2
AGP	VORMI1N6H7S4F2	Fibrous<br>crescents	0.0629941	0.810187	0.966959		12	NIH CI	VORMI1N6H7S4F2
AGP	VORMI1N6H7S4F2	Interstitial<br>fibrosis	-0.113228	0.665243	0.966959		12	NIH CI	VORMI1N6H7S4F2
AGP	VORMI1N6H7S4F2	Tubular<br>atrophy	-0.113228	0.665243	0.966959		12	NIH CI	VORMI1N6H7S4F2
AGP	VORMI1N7H8S4	Endocapillary<br>hypercellularity	0.0240563	0.926981	0.966959		12	NIH AI	VORMI1N7H8S4
AGP	VORMI1N7H8S4	Fibrinoid<br>necrosis	0.051031	0.84578	0.966959		12	NIH AI	VORMI1N7H8S4
AGP	VORMI1N7H8S4	Cellular /<br>Fibrocellular<br>crescents	-0.125988	0.629932	0.966959		12	NIH AI	VORMI1N7H8S4
AGP	VORMI1N7H8S4	Hyaline<br>deposits					12	NIH AI	VORMI1N7H8S4
AGP	VORMI1N7H8S4	Neutrophiles /<br>Karyorrhexis	0.149071	0.567982	0.966959		12	NIH AI	VORMI1N7H8S4
AGP	VORMI1N7H8S4	Interstitial<br>inflammation	0.421637	0.0918544	0.966959		12	NIH AI	VORMI1N7H8S4
AGP	VORMI1N7H8S4	Glomerular<br>sclerosis	0.365963	0.148556	0.966959		12	NIH CI	VORMI1N7H8S4
AGP	VORMI1N7H8S4	Fibrous<br>crescents	0.188982	0.467576	0.966959		12	NIH CI	VORMI1N7H8S4
AGP	VORMI1N7H8S4	Interstitial<br>fibrosis	0.283069	0.270924	0.966959		12	NIH CI	VORMI1N7H8S4
AGP	VORMI1N7H8S4	Tubular<br>atrophy	0.283069	0.270924	0.966959		12	NIH CI	VORMI1N7H8S4
AGP	VORMII1N6H7S4	Endocapillary<br>hypercellularity	0.096225	0.713335	0.966959		12	NIH AI	VORMII1N6H7S4
AGP	VORMII1N6H7S4	Fibrinoid<br>necrosis	0.306186	0.231988	0.966959		12	NIH AI	VORMII1N6H7S4
AGP	VORMII1N6H7S4	Cellular /<br>Fibrocellular<br>crescents	-0.157485	0.546073	0.966959		12	NIH AI	VORMII1N6H7S4
AGP	VORMII1N6H7S4	Hyaline<br>deposits					12	NIH AI	VORMII1N6H7S4
AGP	VORMII1N6H7S4	Neutrophiles /<br>Karyorrhexis	0.372678	0.140687	0.966959		12	NIH AI	VORMII1N6H7S4
AGP	VORMII1N6H7S4	Interstitial<br>inflammation	0.158114	0.544451	0.966959		12	NIH AI	VORMII1N6H7S4
AGP	VORMII1N6H7S4	Glomerular<br>sclerosis	0.39036	0.121354	0.966959		12	NIH CI	VORMII1N6H7S4
AGP	VORMII1N6H7S4	Fibrous<br>crescents	0.220479	0.395129	0.966959		12	NIH CI	VORMII1N6H7S4
AGP	VORMII1N6H7S4	Interstitial<br>fibrosis	0.36799	0.146149	0.966959		12	NIH CI	VORMII1N6H7S4
AGP	VORMII1N6H7S4	Tubular<br>atrophy	0.36799	0.146149	0.966959		12	NIH CI	VORMII1N6H7S4
AGP	VORMII1N6H7S4F1	Endocapillary<br>hypercellularity	-0.168394	0.518241	0.966959		12	NIH AI	VORMII1N6H7S4F1
AGP	VORMII1N6H7S4F1	Fibrinoid<br>necrosis	-0.204124	0.431957	0.966959		12	NIH AI	VORMII1N6H7S4F1
AGP	VORMII1N6H7S4F1	Cellular /<br>Fibrocellular<br>crescents	0.0944911	0.718301	0.966959		12	NIH AI	VORMII1N6H7S4F1
AGP	VORMII1N6H7S4F1	Hyaline<br>deposits					12	NIH AI	VORMII1N6H7S4F1
AGP	VORMII1N6H7S4F1	Neutrophiles /<br>Karyorrhexis	-0.186339	0.473939	0.966959		12	NIH AI	VORMII1N6H7S4F1
AGP	VORMII1N6H7S4F1	Interstitial<br>inflammation	-0.289875	0.259068	0.966959		12	NIH AI	VORMII1N6H7S4F1
AGP	VORMII1N6H7S4F1	Glomerular<br>sclerosis	-0.268373	0.29764	0.966959		12	NIH CI	VORMII1N6H7S4F1
AGP	VORMII1N6H7S4F1	Fibrous<br>crescents	-0.157485	0.546073	0.966959		12	NIH CI	VORMII1N6H7S4F1
AGP	VORMII1N6H7S4F1	Interstitial<br>fibrosis	-0.283069	0.270924	0.966959		12	NIH CI	VORMII1N6H7S4F1
AGP	VORMII1N6H7S4F1	Tubular<br>atrophy	-0.283069	0.270924	0.966959		12	NIH CI	VORMII1N6H7S4F1
AGP	VORMII1N6H7S4F2	Endocapillary<br>hypercellularity	-0.120281	0.645636	0.966959		12	NIH AI	VORMII1N6H7S4F2
AGP	VORMII1N6H7S4F2	Fibrinoid<br>necrosis	-0.204124	0.431957	0.966959		12	NIH AI	VORMII1N6H7S4F2
AGP	VORMII1N6H7S4F2	Cellular /<br>Fibrocellular<br>crescents	0.251976	0.329235	0.966959		12	NIH AI	VORMII1N6H7S4F2
AGP	VORMII1N6H7S4F2	Hyaline<br>deposits					12	NIH AI	VORMII1N6H7S4F2
AGP	VORMII1N6H7S4F2	Neutrophiles /<br>Karyorrhexis	-0.260875	0.311855	0.966959		12	NIH AI	VORMII1N6H7S4F2
AGP	VORMII1N6H7S4F2	Interstitial<br>inflammation	-0.184466	0.478474	0.966959		12	NIH AI	VORMII1N6H7S4F2
AGP	VORMII1N6H7S4F2	Glomerular<br>sclerosis	-0.243975	0.345333	0.966959		12	NIH CI	VORMII1N6H7S4F2
AGP	VORMII1N6H7S4F2	Fibrous<br>crescents	-0.0944911	0.718301	0.966959		12	NIH CI	VORMII1N6H7S4F2
AGP	VORMII1N6H7S4F2	Interstitial<br>fibrosis	-0.254762	0.323734	0.966959		12	NIH CI	VORMII1N6H7S4F2
AGP	VORMII1N6H7S4F2	Tubular<br>atrophy	-0.254762	0.323734	0.966959		12	NIH CI	VORMII1N6H7S4F2
AGP	VORMII1N7H8S4	Endocapillary<br>hypercellularity	-0.120281	0.645636	0.966959		12	NIH AI	VORMII1N7H8S4
AGP	VORMII1N7H8S4	Fibrinoid<br>necrosis	0	1	1		12	NIH AI	VORMII1N7H8S4
AGP	VORMII1N7H8S4	Cellular /<br>Fibrocellular<br>crescents	-0.125988	0.629932	0.966959		12	NIH AI	VORMII1N7H8S4
AGP	VORMII1N7H8S4	Hyaline<br>deposits					12	NIH AI	VORMII1N7H8S4
AGP	VORMII1N7H8S4	Neutrophiles /<br>Karyorrhexis	0.111803	0.669227	0.966959		12	NIH AI	VORMII1N7H8S4
AGP	VORMII1N7H8S4	Interstitial<br>inflammation	0.421637	0.0918544	0.966959		12	NIH AI	VORMII1N7H8S4
AGP	VORMII1N7H8S4	Glomerular<br>sclerosis	0.243975	0.345333	0.966959		12	NIH CI	VORMII1N7H8S4
AGP	VORMII1N7H8S4	Fibrous<br>crescents	0.157485	0.546073	0.966959		12	NIH CI	VORMII1N7H8S4
AGP	VORMII1N7H8S4	Interstitial<br>fibrosis	0.339683	0.182221	0.966959		12	NIH CI	VORMII1N7H8S4
AGP	VORMII1N7H8S4	Tubular<br>atrophy	0.339683	0.182221	0.966959		12	NIH CI	VORMII1N7H8S4
AGP	VORMII1N8H9S4	Endocapillary<br>hypercellularity	0.096225	0.713335	0.966959		12	NIH AI	VORMII1N8H9S4
AGP	VORMII1N8H9S4	Fibrinoid<br>necrosis	-0.153093	0.557462	0.966959		12	NIH AI	VORMII1N8H9S4
AGP	VORMII1N8H9S4	Cellular /<br>Fibrocellular<br>crescents	-0.125988	0.629932	0.966959		12	NIH AI	VORMII1N8H9S4
AGP	VORMII1N8H9S4	Hyaline<br>deposits					12	NIH AI	VORMII1N8H9S4
AGP	VORMII1N8H9S4	Neutrophiles /<br>Karyorrhexis	0.0745356	0.776177	0.966959		12	NIH AI	VORMII1N8H9S4
AGP	VORMII1N8H9S4	Interstitial<br>inflammation	0.447989	0.0713284	0.966959		12	NIH AI	VORMII1N8H9S4
AGP	VORMII1N8H9S4	Glomerular<br>sclerosis	-0.09759	0.709434	0.966959		12	NIH CI	VORMII1N8H9S4
AGP	VORMII1N8H9S4	Fibrous<br>crescents	0.0944911	0.718301	0.966959		12	NIH CI	VORMII1N8H9S4
AGP	VORMII1N8H9S4	Interstitial<br>fibrosis	0.254762	0.323734	0.966959		12	NIH CI	VORMII1N8H9S4
AGP	VORMII1N8H9S4	Tubular<br>atrophy	0.254762	0.323734	0.966959		12	NIH CI	VORMII1N8H9S4
C3	CIIIKTVLT1N2H5	Endocapillary<br>hypercellularity	-0.0481125	0.854509	0.966959		12	NIH AI	CIIIKTVLT1N2H5
C3	CIIIKTVLT1N2H5	Fibrinoid<br>necrosis	-0.102062	0.696699	0.966959		12	NIH AI	CIIIKTVLT1N2H5
C3	CIIIKTVLT1N2H5	Cellular /<br>Fibrocellular<br>crescents	-0.0629941	0.810187	0.966959		12	NIH AI	CIIIKTVLT1N2H5
C3	CIIIKTVLT1N2H5	Hyaline<br>deposits					12	NIH AI	CIIIKTVLT1N2H5
C3	CIIIKTVLT1N2H5	Neutrophiles /<br>Karyorrhexis	-0.298142	0.245108	0.966959		12	NIH AI	CIIIKTVLT1N2H5
C3	CIIIKTVLT1N2H5	Interstitial<br>inflammation	0.0263523	0.920032	0.966959		12	NIH AI	CIIIKTVLT1N2H5
C3	CIIIKTVLT1N2H5	Glomerular<br>sclerosis	0	1	1		12	NIH CI	CIIIKTVLT1N2H5
C3	CIIIKTVLT1N2H5	Fibrous<br>crescents	0	1	1		12	NIH CI	CIIIKTVLT1N2H5
C3	CIIIKTVLT1N2H5	Interstitial<br>fibrosis	-0.0283069	0.91412	0.966959		12	NIH CI	CIIIKTVLT1N2H5
C3	CIIIKTVLT1N2H5	Tubular<br>atrophy	-0.0283069	0.91412	0.966959		12	NIH CI	CIIIKTVLT1N2H5
C3	CIIIKTVLT1N2H6	Endocapillary<br>hypercellularity	-0.144338	0.580471	0.966959		12	NIH AI	CIIIKTVLT1N2H6
C3	CIIIKTVLT1N2H6	Fibrinoid<br>necrosis	-0.255155	0.322963	0.966959		12	NIH AI	CIIIKTVLT1N2H6
C3	CIIIKTVLT1N2H6	Cellular /<br>Fibrocellular<br>crescents	-0.157485	0.546073	0.966959		12	NIH AI	CIIIKTVLT1N2H6
C3	CIIIKTVLT1N2H6	Hyaline<br>deposits					12	NIH AI	CIIIKTVLT1N2H6
C3	CIIIKTVLT1N2H6	Neutrophiles /<br>Karyorrhexis	0.111803	0.669227	0.966959		12	NIH AI	CIIIKTVLT1N2H6
C3	CIIIKTVLT1N2H6	Interstitial<br>inflammation	0.0527046	0.840782	0.966959		12	NIH AI	CIIIKTVLT1N2H6
C3	CIIIKTVLT1N2H6	Glomerular<br>sclerosis	-0.19518	0.452824	0.966959		12	NIH CI	CIIIKTVLT1N2H6
C3	CIIIKTVLT1N2H6	Fibrous<br>crescents	-0.125988	0.629932	0.966959		12	NIH CI	CIIIKTVLT1N2H6
C3	CIIIKTVLT1N2H6	Interstitial<br>fibrosis	-0.226455	0.38211	0.966959		12	NIH CI	CIIIKTVLT1N2H6
C3	CIIIKTVLT1N2H6	Tubular<br>atrophy	-0.226455	0.38211	0.966959		12	NIH CI	CIIIKTVLT1N2H6
Serum	GP1	Endocapillary<br>hypercellularity	0.168394	0.518241	0.966959		12	NIH AI	GP1
Serum	GP1	Fibrinoid<br>necrosis	0.153093	0.557462	0.966959		12	NIH AI	GP1
Serum	GP1	Cellular /<br>Fibrocellular<br>crescents	-0.0629941	0.810187	0.966959		12	NIH AI	GP1
Serum	GP1	Hyaline<br>deposits					12	NIH AI	GP1
Serum	GP1	Neutrophiles /<br>Karyorrhexis	0.186339	0.473939	0.966959		12	NIH AI	GP1
Serum	GP1	Interstitial<br>inflammation	-0.0790569	0.762954	0.966959		12	NIH AI	GP1
Serum	GP1	Glomerular<br>sclerosis	-0.09759	0.709434	0.966959		12	NIH CI	GP1
Serum	GP1	Fibrous<br>crescents	0.0629941	0.810187	0.966959		12	NIH CI	GP1
Serum	GP1	Interstitial<br>fibrosis	0.36799	0.146149	0.966959		12	NIH CI	GP1
Serum	GP1	Tubular<br>atrophy	0.36799	0.146149	0.966959		12	NIH CI	GP1
Serum	GP3	Endocapillary<br>hypercellularity	0.0481125	0.854509	0.966959		12	NIH AI	GP3
Serum	GP3	Fibrinoid<br>necrosis	-0.255155	0.322963	0.966959		12	NIH AI	GP3
Serum	GP3	Cellular /<br>Fibrocellular<br>crescents	-0.53545	0.0267536	0.966959	*	12	NIH AI	GP3
Serum	GP3	Hyaline<br>deposits					12	NIH AI	GP3
Serum	GP3	Neutrophiles /<br>Karyorrhexis	0	1	1		12	NIH AI	GP3
Serum	GP3	Interstitial<br>inflammation	0.0263523	0.920032	0.966959		12	NIH AI	GP3
Serum	GP3	Glomerular<br>sclerosis	-0.09759	0.709434	0.966959		12	NIH CI	GP3
Serum	GP3	Fibrous<br>crescents	-0.251976	0.329235	0.966959		12	NIH CI	GP3
Serum	GP3	Interstitial<br>fibrosis	0.226455	0.38211	0.966959		12	NIH CI	GP3
Serum	GP3	Tubular<br>atrophy	0.226455	0.38211	0.966959		12	NIH CI	GP3
Serum	GP4	Endocapillary<br>hypercellularity	0.240563	0.352332	0.966959		12	NIH AI	GP4
Serum	GP4	Fibrinoid<br>necrosis	-0.153093	0.557462	0.966959		12	NIH AI	GP4
Serum	GP4	Cellular /<br>Fibrocellular<br>crescents	-0.251976	0.329235	0.966959		12	NIH AI	GP4
Serum	GP4	Hyaline<br>deposits					12	NIH AI	GP4
Serum	GP4	Neutrophiles /<br>Karyorrhexis	-0.111803	0.669227	0.966959		12	NIH AI	GP4
Serum	GP4	Interstitial<br>inflammation	0.237171	0.359368	0.966959		12	NIH AI	GP4
Serum	GP4	Glomerular<br>sclerosis	0.146385	0.575055	0.966959		12	NIH CI	GP4
Serum	GP4	Fibrous<br>crescents	-0.031497	0.904481	0.966959		12	NIH CI	GP4
Serum	GP4	Interstitial<br>fibrosis	0.481218	0.0505072	0.966959		12	NIH CI	GP4
Serum	GP4	Tubular<br>atrophy	0.481218	0.0505072	0.966959		12	NIH CI	GP4
Serum	GP7	Endocapillary<br>hypercellularity	0.0481125	0.854509	0.966959		12	NIH AI	GP7
Serum	GP7	Fibrinoid<br>necrosis	-0.051031	0.84578	0.966959		12	NIH AI	GP7
Serum	GP7	Cellular /<br>Fibrocellular<br>crescents	-0.472456	0.0554871	0.966959		12	NIH AI	GP7
Serum	GP7	Hyaline<br>deposits					12	NIH AI	GP7
Serum	GP7	Neutrophiles /<br>Karyorrhexis	0.223607	0.388286	0.966959		12	NIH AI	GP7
Serum	GP7	Interstitial<br>inflammation	0.184466	0.478474	0.966959		12	NIH AI	GP7
Serum	GP7	Glomerular<br>sclerosis	-0.0731925	0.780116	0.966959		12	NIH CI	GP7
Serum	GP7	Fibrous<br>crescents	-0.0629941	0.810187	0.966959		12	NIH CI	GP7
Serum	GP7	Interstitial<br>fibrosis	0.254762	0.323734	0.966959		12	NIH CI	GP7
Serum	GP7	Tubular<br>atrophy	0.254762	0.323734	0.966959		12	NIH CI	GP7
Serum	GP8	Endocapillary<br>hypercellularity	0.168394	0.518241	0.966959		12	NIH AI	GP8
Serum	GP8	Fibrinoid<br>necrosis	0.306186	0.231988	0.966959		12	NIH AI	GP8
Serum	GP8	Cellular /<br>Fibrocellular<br>crescents	0	1	1		12	NIH AI	GP8
Serum	GP8	Hyaline<br>deposits					12	NIH AI	GP8
Serum	GP8	Neutrophiles /<br>Karyorrhexis	0.372678	0.140687	0.966959		12	NIH AI	GP8
Serum	GP8	Interstitial<br>inflammation	0.184466	0.478474	0.966959		12	NIH AI	GP8
Serum	GP8	Glomerular<br>sclerosis	0.243975	0.345333	0.966959		12	NIH CI	GP8
Serum	GP8	Fibrous<br>crescents	0.31497	0.218181	0.966959		12	NIH CI	GP8
Serum	GP8	Interstitial<br>fibrosis	0.198148	0.445842	0.966959		12	NIH CI	GP8
Serum	GP8	Tubular<br>atrophy	0.198148	0.445842	0.966959		12	NIH CI	GP8
Serum	GP14	Endocapillary<br>hypercellularity	0.0240563	0.926981	0.966959		12	NIH AI	GP14
Serum	GP14	Fibrinoid<br>necrosis	0.306186	0.231988	0.966959		12	NIH AI	GP14
Serum	GP14	Cellular /<br>Fibrocellular<br>crescents	0.188982	0.467576	0.966959		12	NIH AI	GP14
Serum	GP14	Hyaline<br>deposits					12	NIH AI	GP14
Serum	GP14	Neutrophiles /<br>Karyorrhexis	0.223607	0.388286	0.966959		12	NIH AI	GP14
Serum	GP14	Interstitial<br>inflammation	0.0263523	0.920032	0.966959		12	NIH AI	GP14
Serum	GP14	Glomerular<br>sclerosis	0.09759	0.709434	0.966959		12	NIH CI	GP14
Serum	GP14	Fibrous<br>crescents	0.157485	0.546073	0.966959		12	NIH CI	GP14
Serum	GP14	Interstitial<br>fibrosis	-0.0283069	0.91412	0.966959		12	NIH CI	GP14
Serum	GP14	Tubular<br>atrophy	-0.0283069	0.91412	0.966959		12	NIH CI	GP14
Serum	GP18	Endocapillary<br>hypercellularity	-0.168394	0.518241	0.966959		12	NIH AI	GP18
Serum	GP18	Fibrinoid<br>necrosis	0.102062	0.696699	0.966959		12	NIH AI	GP18
Serum	GP18	Cellular /<br>Fibrocellular<br>crescents	-0.0629941	0.810187	0.966959		12	NIH AI	GP18
Serum	GP18	Hyaline<br>deposits					12	NIH AI	GP18
Serum	GP18	Neutrophiles /<br>Karyorrhexis	0.223607	0.388286	0.966959		12	NIH AI	GP18
Serum	GP18	Interstitial<br>inflammation	0.184466	0.478474	0.966959		12	NIH AI	GP18
Serum	GP18	Glomerular<br>sclerosis	0.219578	0.397114	0.966959		12	NIH CI	GP18
Serum	GP18	Fibrous<br>crescents	0.188982	0.467576	0.966959		12	NIH CI	GP18
Serum	GP18	Interstitial<br>fibrosis	0.113228	0.665243	0.966959		12	NIH CI	GP18
Serum	GP18	Tubular<br>atrophy	0.113228	0.665243	0.966959		12	NIH CI	GP18
Serum	GP19	Endocapillary<br>hypercellularity	0.096225	0.713335	0.966959		12	NIH AI	GP19
Serum	GP19	Fibrinoid<br>necrosis	0.153093	0.557462	0.966959		12	NIH AI	GP19
Serum	GP19	Cellular /<br>Fibrocellular<br>crescents	-0.157485	0.546073	0.966959		12	NIH AI	GP19
Serum	GP19	Hyaline<br>deposits					12	NIH AI	GP19
Serum	GP19	Neutrophiles /<br>Karyorrhexis	0.298142	0.245108	0.966959		12	NIH AI	GP19
Serum	GP19	Interstitial<br>inflammation	0.105409	0.687218	0.966959		12	NIH AI	GP19
Serum	GP19	Glomerular<br>sclerosis	-0.0243975	0.925948	0.966959		12	NIH CI	GP19
Serum	GP19	Fibrous<br>crescents	0.031497	0.904481	0.966959		12	NIH CI	GP19
Serum	GP19	Interstitial<br>fibrosis	-0.0849208	0.745898	0.966959		12	NIH CI	GP19
Serum	GP19	Tubular<br>atrophy	-0.0849208	0.745898	0.966959		12	NIH CI	GP19
Serum	GP20	Endocapillary<br>hypercellularity	-0.336788	0.186216	0.966959		12	NIH AI	GP20
Serum	GP20	Fibrinoid<br>necrosis	-0.051031	0.84578	0.966959		12	NIH AI	GP20
Serum	GP20	Cellular /<br>Fibrocellular<br>crescents	0.157485	0.546073	0.966959		12	NIH AI	GP20
Serum	GP20	Hyaline<br>deposits					12	NIH AI	GP20
Serum	GP20	Neutrophiles /<br>Karyorrhexis	-0.149071	0.567982	0.966959		12	NIH AI	GP20
Serum	GP20	Interstitial<br>inflammation	-0.184466	0.478474	0.966959		12	NIH AI	GP20
Serum	GP20	Glomerular<br>sclerosis	-0.219578	0.397114	0.966959		12	NIH CI	GP20
Serum	GP20	Fibrous<br>crescents	-0.0944911	0.718301	0.966959		12	NIH CI	GP20
Serum	GP20	Interstitial<br>fibrosis	-0.283069	0.270924	0.966959		12	NIH CI	GP20
Serum	GP20	Tubular<br>atrophy	-0.283069	0.270924	0.966959		12	NIH CI	GP20
Serum	GP21	Endocapillary<br>hypercellularity	-0.0721688	0.783122	0.966959		12	NIH AI	GP21
Serum	GP21	Fibrinoid<br>necrosis	-0.051031	0.84578	0.966959		12	NIH AI	GP21
Serum	GP21	Cellular /<br>Fibrocellular<br>crescents	-0.157485	0.546073	0.966959		12	NIH AI	GP21
Serum	GP21	Hyaline<br>deposits					12	NIH AI	GP21
Serum	GP21	Neutrophiles /<br>Karyorrhexis	0	1	1		12	NIH AI	GP21
Serum	GP21	Interstitial<br>inflammation	0.0790569	0.762954	0.966959		12	NIH AI	GP21
Serum	GP21	Glomerular<br>sclerosis	-0.439155	0.0777919	0.966959		12	NIH CI	GP21
Serum	GP21	Fibrous<br>crescents	-0.251976	0.329235	0.966959		12	NIH CI	GP21
Serum	GP21	Interstitial<br>fibrosis	-0.113228	0.665243	0.966959		12	NIH CI	GP21
Serum	GP21	Tubular<br>atrophy	-0.113228	0.665243	0.966959		12	NIH CI	GP21
Serum	GP27	Endocapillary<br>hypercellularity	-0.096225	0.713335	0.966959		12	NIH AI	GP27
Serum	GP27	Fibrinoid<br>necrosis	-0.102062	0.696699	0.966959		12	NIH AI	GP27
Serum	GP27	Cellular /<br>Fibrocellular<br>crescents	0.409462	0.102648	0.966959		12	NIH AI	GP27
Serum	GP27	Hyaline<br>deposits					12	NIH AI	GP27
Serum	GP27	Neutrophiles /<br>Karyorrhexis	-0.260875	0.311855	0.966959		12	NIH AI	GP27
Serum	GP27	Interstitial<br>inflammation	-0.184466	0.478474	0.966959		12	NIH AI	GP27
Serum	GP27	Glomerular<br>sclerosis	-0.19518	0.452824	0.966959		12	NIH CI	GP27
Serum	GP27	Fibrous<br>crescents	0	1	1		12	NIH CI	GP27
Serum	GP27	Interstitial<br>fibrosis	-0.452911	0.0679033	0.966959		12	NIH CI	GP27
Serum	GP27	Tubular<br>atrophy	-0.452911	0.0679033	0.966959		12	NIH CI	GP27
Serum	GP35	Endocapillary<br>hypercellularity	-0.216506	0.403914	0.966959		12	NIH AI	GP35
Serum	GP35	Fibrinoid<br>necrosis	-0.153093	0.557462	0.966959		12	NIH AI	GP35
Serum	GP35	Cellular /<br>Fibrocellular<br>crescents	0.251976	0.329235	0.966959		12	NIH AI	GP35
Serum	GP35	Hyaline<br>deposits					12	NIH AI	GP35
Serum	GP35	Neutrophiles /<br>Karyorrhexis	-0.260875	0.311855	0.966959		12	NIH AI	GP35
Serum	GP35	Interstitial<br>inflammation	-0.184466	0.478474	0.966959		12	NIH AI	GP35
Serum	GP35	Glomerular<br>sclerosis	-0.0243975	0.925948	0.966959		12	NIH CI	GP35
Serum	GP35	Fibrous<br>crescents	-0.125988	0.629932	0.966959		12	NIH CI	GP35
Serum	GP35	Interstitial<br>fibrosis	-0.396297	0.115303	0.966959		12	NIH CI	GP35
Serum	GP35	Tubular<br>atrophy	-0.396297	0.115303	0.966959		12	NIH CI	GP35
Serum	S2	Endocapillary<br>hypercellularity	-0.288675	0.261135	0.966959		12	NIH AI	S2
Serum	S2	Fibrinoid<br>necrosis	-0.102062	0.696699	0.966959		12	NIH AI	S2
Serum	S2	Cellular /<br>Fibrocellular<br>crescents	0.125988	0.629932	0.966959		12	NIH AI	S2
Serum	S2	Hyaline<br>deposits					12	NIH AI	S2
Serum	S2	Neutrophiles /<br>Karyorrhexis	-0.111803	0.669227	0.966959		12	NIH AI	S2
Serum	S2	Interstitial<br>inflammation	-0.131762	0.614196	0.966959		12	NIH AI	S2
Serum	S2	Glomerular<br>sclerosis	-0.243975	0.345333	0.966959		12	NIH CI	S2
Serum	S2	Fibrous<br>crescents	-0.0944911	0.718301	0.966959		12	NIH CI	S2
Serum	S2	Interstitial<br>fibrosis	-0.36799	0.146149	0.966959		12	NIH CI	S2
Serum	S2	Tubular<br>atrophy	-0.36799	0.146149	0.966959		12	NIH CI	S2
Serum	G0	Endocapillary<br>hypercellularity	0.120281	0.645636	0.966959		12	NIH AI	G0
Serum	G0	Fibrinoid<br>necrosis	0.153093	0.557462	0.966959		12	NIH AI	G0
Serum	G0	Cellular /<br>Fibrocellular<br>crescents	-0.0629941	0.810187	0.966959		12	NIH AI	G0
Serum	G0	Hyaline<br>deposits					12	NIH AI	G0
Serum	G0	Neutrophiles /<br>Karyorrhexis	0.186339	0.473939	0.966959		12	NIH AI	G0
Serum	G0	Interstitial<br>inflammation	-0.0790569	0.762954	0.966959		12	NIH AI	G0
Serum	G0	Glomerular<br>sclerosis	-0.19518	0.452824	0.966959		12	NIH CI	G0
Serum	G0	Fibrous<br>crescents	0.0629941	0.810187	0.966959		12	NIH CI	G0
Serum	G0	Interstitial<br>fibrosis	0.36799	0.146149	0.966959		12	NIH CI	G0
Serum	G0	Tubular<br>atrophy	0.36799	0.146149	0.966959		12	NIH CI	G0
Serum	G2	Endocapillary<br>hypercellularity	-0.336788	0.186216	0.966959		12	NIH AI	G2
Serum	G2	Fibrinoid<br>necrosis	-0.102062	0.696699	0.966959		12	NIH AI	G2
Serum	G2	Cellular /<br>Fibrocellular<br>crescents	-0.346467	0.173085	0.966959		12	NIH AI	G2
Serum	G2	Hyaline<br>deposits					12	NIH AI	G2
Serum	G2	Neutrophiles /<br>Karyorrhexis	0	1	1		12	NIH AI	G2
Serum	G2	Interstitial<br>inflammation	-0.0263523	0.920032	0.966959		12	NIH AI	G2
Serum	G2	Glomerular<br>sclerosis	-0.121988	0.640926	0.966959		12	NIH CI	G2
Serum	G2	Fibrous<br>crescents	-0.0944911	0.718301	0.966959		12	NIH CI	G2
Serum	G2	Interstitial<br>fibrosis	0	1	1		12	NIH CI	G2
Serum	G2	Tubular<br>atrophy	0	1	1		12	NIH CI	G2
Serum	HM	Endocapillary<br>hypercellularity	0	1	1		12	NIH AI	HM
Serum	HM	Fibrinoid<br>necrosis	-0.255155	0.322963	0.966959		12	NIH AI	HM
Serum	HM	Cellular /<br>Fibrocellular<br>crescents	-0.472456	0.0554871	0.966959		12	NIH AI	HM
Serum	HM	Hyaline<br>deposits					12	NIH AI	HM
Serum	HM	Neutrophiles /<br>Karyorrhexis	0.0372678	0.887077	0.966959		12	NIH AI	HM
Serum	HM	Interstitial<br>inflammation	0.210819	0.416673	0.966959		12	NIH AI	HM
Serum	HM	Glomerular<br>sclerosis	0.19518	0.452824	0.966959		12	NIH CI	HM
Serum	HM	Fibrous<br>crescents	-0.157485	0.546073	0.966959		12	NIH CI	HM
Serum	HM	Interstitial<br>fibrosis	0.198148	0.445842	0.966959		12	NIH CI	HM
Serum	HM	Tubular<br>atrophy	0.198148	0.445842	0.966959		12	NIH CI	HM
Fab	GP1	Endocapillary<br>hypercellularity	-0.0721688	0.783122	0.966959		12	NIH AI	GP1
Fab	GP1	Fibrinoid<br>necrosis	-0.357217	0.159246	0.966959		12	NIH AI	GP1
Fab	GP1	Cellular /<br>Fibrocellular<br>crescents	0.031497	0.904481	0.966959		12	NIH AI	GP1
Fab	GP1	Hyaline<br>deposits					12	NIH AI	GP1
Fab	GP1	Neutrophiles /<br>Karyorrhexis	-0.559017	0.019657	0.950909	*	12	NIH AI	GP1
Fab	GP1	Interstitial<br>inflammation	0.0263523	0.920032	0.966959		12	NIH AI	GP1
Fab	GP1	Glomerular<br>sclerosis	0	1	1		12	NIH CI	GP1
Fab	GP1	Fibrous<br>crescents	-0.283473	0.270211	0.966959		12	NIH CI	GP1
Fab	GP1	Interstitial<br>fibrosis	0.226455	0.38211	0.966959		12	NIH CI	GP1
Fab	GP1	Tubular<br>atrophy	0.226455	0.38211	0.966959		12	NIH CI	GP1
Fab	GP2	Endocapillary<br>hypercellularity	-0.0481125	0.854509	0.966959		12	NIH AI	GP2
Fab	GP2	Fibrinoid<br>necrosis	0.153093	0.557462	0.966959		12	NIH AI	GP2
Fab	GP2	Cellular /<br>Fibrocellular<br>crescents	-0.0629941	0.810187	0.966959		12	NIH AI	GP2
Fab	GP2	Hyaline<br>deposits					12	NIH AI	GP2
Fab	GP2	Neutrophiles /<br>Karyorrhexis	0.372678	0.140687	0.966959		12	NIH AI	GP2
Fab	GP2	Interstitial<br>inflammation	0.131762	0.614196	0.966959		12	NIH AI	GP2
Fab	GP2	Glomerular<br>sclerosis	0.439155	0.0777919	0.966959		12	NIH CI	GP2
Fab	GP2	Fibrous<br>crescents	0.157485	0.546073	0.966959		12	NIH CI	GP2
Fab	GP2	Interstitial<br>fibrosis	0.424604	0.089353	0.966959		12	NIH CI	GP2
Fab	GP2	Tubular<br>atrophy	0.424604	0.089353	0.966959		12	NIH CI	GP2
Fab	GP9	Endocapillary<br>hypercellularity	-0.216506	0.403914	0.966959		12	NIH AI	GP9
Fab	GP9	Fibrinoid<br>necrosis	0.204124	0.431957	0.966959		12	NIH AI	GP9
Fab	GP9	Cellular /<br>Fibrocellular<br>crescents	0.031497	0.904481	0.966959		12	NIH AI	GP9
Fab	GP9	Hyaline<br>deposits					12	NIH AI	GP9
Fab	GP9	Neutrophiles /<br>Karyorrhexis	0.111803	0.669227	0.966959		12	NIH AI	GP9
Fab	GP9	Interstitial<br>inflammation	-0.368932	0.14504	0.966959		12	NIH AI	GP9
Fab	GP9	Glomerular<br>sclerosis	-0.48795	0.0469147	0.966959	*	12	NIH CI	GP9
Fab	GP9	Fibrous<br>crescents	-0.0944911	0.718301	0.966959		12	NIH CI	GP9
Fab	GP9	Interstitial<br>fibrosis	-0.0849208	0.745898	0.966959		12	NIH CI	GP9
Fab	GP9	Tubular<br>atrophy	-0.0849208	0.745898	0.966959		12	NIH CI	GP9
Fab	GP11	Endocapillary<br>hypercellularity	0.0721688	0.783122	0.966959		12	NIH AI	GP11
Fab	GP11	Fibrinoid<br>necrosis	0	1	1		12	NIH AI	GP11
Fab	GP11	Cellular /<br>Fibrocellular<br>crescents	-0.220479	0.395129	0.966959		12	NIH AI	GP11
Fab	GP11	Hyaline<br>deposits					12	NIH AI	GP11
Fab	GP11	Neutrophiles /<br>Karyorrhexis	0.111803	0.669227	0.966959		12	NIH AI	GP11
Fab	GP11	Interstitial<br>inflammation	0.0527046	0.840782	0.966959		12	NIH AI	GP11
Fab	GP11	Glomerular<br>sclerosis	0.048795	0.852466	0.966959		12	NIH CI	GP11
Fab	GP11	Fibrous<br>crescents	-0.0944911	0.718301	0.966959		12	NIH CI	GP11
Fab	GP11	Interstitial<br>fibrosis	0.113228	0.665243	0.966959		12	NIH CI	GP11
Fab	GP11	Tubular<br>atrophy	0.113228	0.665243	0.966959		12	NIH CI	GP11
Fab	GP13	Endocapillary<br>hypercellularity	0.288675	0.261135	0.966959		12	NIH AI	GP13
Fab	GP13	Fibrinoid<br>necrosis	-0.408248	0.103771	0.966959		12	NIH AI	GP13
Fab	GP13	Cellular /<br>Fibrocellular<br>crescents	-0.0944911	0.718301	0.966959		12	NIH AI	GP13
Fab	GP13	Hyaline<br>deposits					12	NIH AI	GP13
Fab	GP13	Neutrophiles /<br>Karyorrhexis	-0.186339	0.473939	0.966959		12	NIH AI	GP13
Fab	GP13	Interstitial<br>inflammation	0.421637	0.0918544	0.966959		12	NIH AI	GP13
Fab	GP13	Glomerular<br>sclerosis	-0.09759	0.709434	0.966959		12	NIH CI	GP13
Fab	GP13	Fibrous<br>crescents	-0.188982	0.467576	0.966959		12	NIH CI	GP13
Fab	GP13	Interstitial<br>fibrosis	-0.424604	0.089353	0.966959		12	NIH CI	GP13
Fab	GP13	Tubular<br>atrophy	-0.424604	0.089353	0.966959		12	NIH CI	GP13
Fab	GP18	Endocapillary<br>hypercellularity	-0.216506	0.403914	0.966959		12	NIH AI	GP18
Fab	GP18	Fibrinoid<br>necrosis	0.408248	0.103771	0.966959		12	NIH AI	GP18
Fab	GP18	Cellular /<br>Fibrocellular<br>crescents	0.251976	0.329235	0.966959		12	NIH AI	GP18
Fab	GP18	Hyaline<br>deposits					12	NIH AI	GP18
Fab	GP18	Neutrophiles /<br>Karyorrhexis	0.298142	0.245108	0.966959		12	NIH AI	GP18
Fab	GP18	Interstitial<br>inflammation	-0.606103	0.00990709	0.950909	*	12	NIH AI	GP18
Fab	GP18	Glomerular<br>sclerosis	-0.536745	0.0263185	0.966959	*	12	NIH CI	GP18
Fab	GP18	Fibrous<br>crescents	0.0629941	0.810187	0.966959		12	NIH CI	GP18
Fab	GP18	Interstitial<br>fibrosis	-0.169842	0.514597	0.966959		12	NIH CI	GP18
Fab	GP18	Tubular<br>atrophy	-0.169842	0.514597	0.966959		12	NIH CI	GP18
Fab	GP25	Endocapillary<br>hypercellularity	0	1	1		12	NIH AI	GP25
Fab	GP25	Fibrinoid<br>necrosis	0.357217	0.159246	0.966959		12	NIH AI	GP25
Fab	GP25	Cellular /<br>Fibrocellular<br>crescents	0.0629941	0.810187	0.966959		12	NIH AI	GP25
Fab	GP25	Hyaline<br>deposits					12	NIH AI	GP25
Fab	GP25	Neutrophiles /<br>Karyorrhexis	0.559017	0.019657	0.950909	*	12	NIH AI	GP25
Fab	GP25	Interstitial<br>inflammation	-0.105409	0.687218	0.966959		12	NIH AI	GP25
Fab	GP25	Glomerular<br>sclerosis	-0.121988	0.640926	0.966959		12	NIH CI	GP25
Fab	GP25	Fibrous<br>crescents	0.283473	0.270211	0.966959		12	NIH CI	GP25
Fab	GP25	Interstitial<br>fibrosis	0	1	1		12	NIH CI	GP25
Fab	GP25	Tubular<br>atrophy	0	1	1		12	NIH CI	GP25
Fab	GP27	Endocapillary<br>hypercellularity	0.216506	0.403914	0.966959		12	NIH AI	GP27
Fab	GP27	Fibrinoid<br>necrosis	0.102062	0.696699	0.966959		12	NIH AI	GP27
Fab	GP27	Cellular /<br>Fibrocellular<br>crescents	0.0944911	0.718301	0.966959		12	NIH AI	GP27
Fab	GP27	Hyaline<br>deposits					12	NIH AI	GP27
Fab	GP27	Neutrophiles /<br>Karyorrhexis	0.33541	0.188137	0.966959		12	NIH AI	GP27
Fab	GP27	Interstitial<br>inflammation	0.158114	0.544451	0.966959		12	NIH AI	GP27
Fab	GP27	Glomerular<br>sclerosis	-0.29277	0.254125	0.966959		12	NIH CI	GP27
Fab	GP27	Fibrous<br>crescents	0.188982	0.467576	0.966959		12	NIH CI	GP27
Fab	GP27	Interstitial<br>fibrosis	-0.396297	0.115303	0.966959		12	NIH CI	GP27
Fab	GP27	Tubular<br>atrophy	-0.396297	0.115303	0.966959		12	NIH CI	GP27
Fab	G2	Endocapillary<br>hypercellularity	0.0721688	0.783122	0.966959		12	NIH AI	G2
Fab	G2	Fibrinoid<br>necrosis	0.051031	0.84578	0.966959		12	NIH AI	G2
Fab	G2	Cellular /<br>Fibrocellular<br>crescents	0.0944911	0.718301	0.966959		12	NIH AI	G2
Fab	G2	Hyaline<br>deposits					12	NIH AI	G2
Fab	G2	Neutrophiles /<br>Karyorrhexis	0.298142	0.245108	0.966959		12	NIH AI	G2
Fab	G2	Interstitial<br>inflammation	0.210819	0.416673	0.966959		12	NIH AI	G2
Fab	G2	Glomerular<br>sclerosis	-0.170783	0.512236	0.966959		12	NIH CI	G2
Fab	G2	Fibrous<br>crescents	0.346467	0.173085	0.966959		12	NIH CI	G2
Fab	G2	Interstitial<br>fibrosis	-0.36799	0.146149	0.966959		12	NIH CI	G2
Fab	G2	Tubular<br>atrophy	-0.36799	0.146149	0.966959		12	NIH CI	G2
Fab	S1	Endocapillary<br>hypercellularity	0.264619	0.304707	0.966959		12	NIH AI	S1
Fab	S1	Fibrinoid<br>necrosis	-0.408248	0.103771	0.966959		12	NIH AI	S1
Fab	S1	Cellular /<br>Fibrocellular<br>crescents	-0.125988	0.629932	0.966959		12	NIH AI	S1
Fab	S1	Hyaline<br>deposits					12	NIH AI	S1
Fab	S1	Neutrophiles /<br>Karyorrhexis	-0.0372678	0.887077	0.966959		12	NIH AI	S1
Fab	S1	Interstitial<br>inflammation	0.606103	0.00990709	0.950909	*	12	NIH AI	S1
Fab	S1	Glomerular<br>sclerosis	-0.0243975	0.925948	0.966959		12	NIH CI	S1
Fab	S1	Fibrous<br>crescents	-0.031497	0.904481	0.966959		12	NIH CI	S1
Fab	S1	Interstitial<br>fibrosis	-0.226455	0.38211	0.966959		12	NIH CI	S1
Fab	S1	Tubular<br>atrophy	-0.226455	0.38211	0.966959		12	NIH CI	S1
Fab	F	Endocapillary<br>hypercellularity	0.240563	0.352332	0.966959		12	NIH AI	F
Fab	F	Fibrinoid<br>necrosis	-0.306186	0.231988	0.966959		12	NIH AI	F
Fab	F	Cellular /<br>Fibrocellular<br>crescents	-0.188982	0.467576	0.966959		12	NIH AI	F
Fab	F	Hyaline<br>deposits					12	NIH AI	F
Fab	F	Neutrophiles /<br>Karyorrhexis	-0.372678	0.140687	0.966959		12	NIH AI	F
Fab	F	Interstitial<br>inflammation	0.34258	0.178282	0.966959		12	NIH AI	F
Fab	F	Glomerular<br>sclerosis	0.19518	0.452824	0.966959		12	NIH CI	F
Fab	F	Fibrous<br>crescents	-0.0629941	0.810187	0.966959		12	NIH CI	F
Fab	F	Interstitial<br>fibrosis	-0.0849208	0.745898	0.966959		12	NIH CI	F
Fab	F	Tubular<br>atrophy	-0.0849208	0.745898	0.966959		12	NIH CI	F
Fc	GP5	Endocapillary<br>hypercellularity	0.0240563	0.926981	0.966959		12	NIH AI	GP5
Fc	GP5	Fibrinoid<br>necrosis	0	1	1		12	NIH AI	GP5
Fc	GP5	Cellular /<br>Fibrocellular<br>crescents	0.283473	0.270211	0.966959		12	NIH AI	GP5
Fc	GP5	Hyaline<br>deposits					12	NIH AI	GP5
Fc	GP5	Neutrophiles /<br>Karyorrhexis	-0.111803	0.669227	0.966959		12	NIH AI	GP5
Fc	GP5	Interstitial<br>inflammation	-0.421637	0.0918544	0.966959		12	NIH AI	GP5
Fc	GP5	Glomerular<br>sclerosis	0.146385	0.575055	0.966959		12	NIH CI	GP5
Fc	GP5	Fibrous<br>crescents	-0.0629941	0.810187	0.966959		12	NIH CI	GP5
Fc	GP5	Interstitial<br>fibrosis	-0.198148	0.445842	0.966959		12	NIH CI	GP5
Fc	GP5	Tubular<br>atrophy	-0.198148	0.445842	0.966959		12	NIH CI	GP5
Fc	GP7	Endocapillary<br>hypercellularity	0.0240563	0.926981	0.966959		12	NIH AI	GP7
Fc	GP7	Fibrinoid<br>necrosis	0.306186	0.231988	0.966959		12	NIH AI	GP7
Fc	GP7	Cellular /<br>Fibrocellular<br>crescents	0.157485	0.546073	0.966959		12	NIH AI	GP7
Fc	GP7	Hyaline<br>deposits					12	NIH AI	GP7
Fc	GP7	Neutrophiles /<br>Karyorrhexis	-0.0745356	0.776177	0.966959		12	NIH AI	GP7
Fc	GP7	Interstitial<br>inflammation	-0.184466	0.478474	0.966959		12	NIH AI	GP7
Fc	GP7	Glomerular<br>sclerosis	0.561143	0.0190978	0.950909	*	12	NIH CI	GP7
Fc	GP7	Fibrous<br>crescents	0.031497	0.904481	0.966959		12	NIH CI	GP7
Fc	GP7	Interstitial<br>fibrosis	0.198148	0.445842	0.966959		12	NIH CI	GP7
Fc	GP7	Tubular<br>atrophy	0.198148	0.445842	0.966959		12	NIH CI	GP7
Fc	GP8	Endocapillary<br>hypercellularity	0.0481125	0.854509	0.966959		12	NIH AI	GP8
Fc	GP8	Fibrinoid<br>necrosis	-0.408248	0.103771	0.966959		12	NIH AI	GP8
Fc	GP8	Cellular /<br>Fibrocellular<br>crescents	0.188982	0.467576	0.966959		12	NIH AI	GP8
Fc	GP8	Hyaline<br>deposits					12	NIH AI	GP8
Fc	GP8	Neutrophiles /<br>Karyorrhexis	-0.559017	0.019657	0.950909	*	12	NIH AI	GP8
Fc	GP8	Interstitial<br>inflammation	0.158114	0.544451	0.966959		12	NIH AI	GP8
Fc	GP8	Glomerular<br>sclerosis	0.170783	0.512236	0.966959		12	NIH CI	GP8
Fc	GP8	Fibrous<br>crescents	-0.220479	0.395129	0.966959		12	NIH CI	GP8
Fc	GP8	Interstitial<br>fibrosis	-0.0566139	0.82913	0.966959		12	NIH CI	GP8
Fc	GP8	Tubular<br>atrophy	-0.0566139	0.82913	0.966959		12	NIH CI	GP8
Fc	GP10	Endocapillary<br>hypercellularity	-0.0240563	0.926981	0.966959		12	NIH AI	GP10
Fc	GP10	Fibrinoid<br>necrosis	0.255155	0.322963	0.966959		12	NIH AI	GP10
Fc	GP10	Cellular /<br>Fibrocellular<br>crescents	0.283473	0.270211	0.966959		12	NIH AI	GP10
Fc	GP10	Hyaline<br>deposits					12	NIH AI	GP10
Fc	GP10	Neutrophiles /<br>Karyorrhexis	0.223607	0.388286	0.966959		12	NIH AI	GP10
Fc	GP10	Interstitial<br>inflammation	0.105409	0.687218	0.966959		12	NIH AI	GP10
Fc	GP10	Glomerular<br>sclerosis	0.09759	0.709434	0.966959		12	NIH CI	GP10
Fc	GP10	Fibrous<br>crescents	0.377964	0.134699	0.966959		12	NIH CI	GP10
Fc	GP10	Interstitial<br>fibrosis	0.169842	0.514597	0.966959		12	NIH CI	GP10
Fc	GP10	Tubular<br>atrophy	0.169842	0.514597	0.966959		12	NIH CI	GP10
Fc	GP11	Endocapillary<br>hypercellularity	-0.096225	0.713335	0.966959		12	NIH AI	GP11
Fc	GP11	Fibrinoid<br>necrosis	0.153093	0.557462	0.966959		12	NIH AI	GP11
Fc	GP11	Cellular /<br>Fibrocellular<br>crescents	0.0629941	0.810187	0.966959		12	NIH AI	GP11
Fc	GP11	Hyaline<br>deposits					12	NIH AI	GP11
Fc	GP11	Neutrophiles /<br>Karyorrhexis	-0.0745356	0.776177	0.966959		12	NIH AI	GP11
Fc	GP11	Interstitial<br>inflammation	-0.474342	0.0543855	0.966959		12	NIH AI	GP11
Fc	GP11	Glomerular<br>sclerosis	0.243975	0.345333	0.966959		12	NIH CI	GP11
Fc	GP11	Fibrous<br>crescents	-0.0629941	0.810187	0.966959		12	NIH CI	GP11
Fc	GP11	Interstitial<br>fibrosis	-0.0849208	0.745898	0.966959		12	NIH CI	GP11
Fc	GP11	Tubular<br>atrophy	-0.0849208	0.745898	0.966959		12	NIH CI	GP11
Fc	GP16	Endocapillary<br>hypercellularity	-0.0721688	0.783122	0.966959		12	NIH AI	GP16
Fc	GP16	Fibrinoid<br>necrosis	-0.102062	0.696699	0.966959		12	NIH AI	GP16
Fc	GP16	Cellular /<br>Fibrocellular<br>crescents	-0.251976	0.329235	0.966959		12	NIH AI	GP16
Fc	GP16	Hyaline<br>deposits					12	NIH AI	GP16
Fc	GP16	Neutrophiles /<br>Karyorrhexis	0.111803	0.669227	0.966959		12	NIH AI	GP16
Fc	GP16	Interstitial<br>inflammation	0.210819	0.416673	0.966959		12	NIH AI	GP16
Fc	GP16	Glomerular<br>sclerosis	-0.09759	0.709434	0.966959		12	NIH CI	GP16
Fc	GP16	Fibrous<br>crescents	-0.157485	0.546073	0.966959		12	NIH CI	GP16
Fc	GP16	Interstitial<br>fibrosis	0.226455	0.38211	0.966959		12	NIH CI	GP16
Fc	GP16	Tubular<br>atrophy	0.226455	0.38211	0.966959		12	NIH CI	GP16
Fc	GP19	Endocapillary<br>hypercellularity	0.0721688	0.783122	0.966959		12	NIH AI	GP19
Fc	GP19	Fibrinoid<br>necrosis	0.408248	0.103771	0.966959		12	NIH AI	GP19
Fc	GP19	Cellular /<br>Fibrocellular<br>crescents	-0.031497	0.904481	0.966959		12	NIH AI	GP19
Fc	GP19	Hyaline<br>deposits					12	NIH AI	GP19
Fc	GP19	Neutrophiles /<br>Karyorrhexis	0.409946	0.102202	0.966959		12	NIH AI	GP19
Fc	GP19	Interstitial<br>inflammation	-0.0263523	0.920032	0.966959		12	NIH AI	GP19
Fc	GP19	Glomerular<br>sclerosis	-0.243975	0.345333	0.966959		12	NIH CI	GP19
Fc	GP19	Fibrous<br>crescents	0.0944911	0.718301	0.966959		12	NIH CI	GP19
Fc	GP19	Interstitial<br>fibrosis	0.339683	0.182221	0.966959		12	NIH CI	GP19
Fc	GP19	Tubular<br>atrophy	0.339683	0.182221	0.966959		12	NIH CI	GP19
Fc	GP23	Endocapillary<br>hypercellularity	0.168394	0.518241	0.966959		12	NIH AI	GP23
Fc	GP23	Fibrinoid<br>necrosis	-0.102062	0.696699	0.966959		12	NIH AI	GP23
Fc	GP23	Cellular /<br>Fibrocellular<br>crescents	-0.220479	0.395129	0.966959		12	NIH AI	GP23
Fc	GP23	Hyaline<br>deposits					12	NIH AI	GP23
Fc	GP23	Neutrophiles /<br>Karyorrhexis	-0.0745356	0.776177	0.966959		12	NIH AI	GP23
Fc	GP23	Interstitial<br>inflammation	0.34258	0.178282	0.966959		12	NIH AI	GP23
Fc	GP23	Glomerular<br>sclerosis	0.317168	0.214812	0.966959		12	NIH CI	GP23
Fc	GP23	Fibrous<br>crescents	-0.0944911	0.718301	0.966959		12	NIH CI	GP23
Fc	GP23	Interstitial<br>fibrosis	-0.198148	0.445842	0.966959		12	NIH CI	GP23
Fc	GP23	Tubular<br>atrophy	-0.198148	0.445842	0.966959		12	NIH CI	GP23
Fc	GP24	Endocapillary<br>hypercellularity	0.168394	0.518241	0.966959		12	NIH AI	GP24
Fc	GP24	Fibrinoid<br>necrosis	-0.204124	0.431957	0.966959		12	NIH AI	GP24
Fc	GP24	Cellular /<br>Fibrocellular<br>crescents	-0.0944911	0.718301	0.966959		12	NIH AI	GP24
Fc	GP24	Hyaline<br>deposits					12	NIH AI	GP24
Fc	GP24	Neutrophiles /<br>Karyorrhexis	-0.111803	0.669227	0.966959		12	NIH AI	GP24
Fc	GP24	Interstitial<br>inflammation	0.421637	0.0918544	0.966959		12	NIH AI	GP24
Fc	GP24	Glomerular<br>sclerosis	0.170783	0.512236	0.966959		12	NIH CI	GP24
Fc	GP24	Fibrous<br>crescents	-0.188982	0.467576	0.966959		12	NIH CI	GP24
Fc	GP24	Interstitial<br>fibrosis	-0.0849208	0.745898	0.966959		12	NIH CI	GP24
Fc	GP24	Tubular<br>atrophy	-0.0849208	0.745898	0.966959		12	NIH CI	GP24
Fc	GP27	Endocapillary<br>hypercellularity	0.120281	0.645636	0.966959		12	NIH AI	GP27
Fc	GP27	Fibrinoid<br>necrosis	-0.102062	0.696699	0.966959		12	NIH AI	GP27
Fc	GP27	Cellular /<br>Fibrocellular<br>crescents	-0.031497	0.904481	0.966959		12	NIH AI	GP27
Fc	GP27	Hyaline<br>deposits					12	NIH AI	GP27
Fc	GP27	Neutrophiles /<br>Karyorrhexis	-0.111803	0.669227	0.966959		12	NIH AI	GP27
Fc	GP27	Interstitial<br>inflammation	0.289875	0.259068	0.966959		12	NIH AI	GP27
Fc	GP27	Glomerular<br>sclerosis	0.48795	0.0469147	0.966959	*	12	NIH CI	GP27
Fc	GP27	Fibrous<br>crescents	0.0944911	0.718301	0.966959		12	NIH CI	GP27
Fc	GP27	Interstitial<br>fibrosis	0.113228	0.665243	0.966959		12	NIH CI	GP27
Fc	GP27	Tubular<br>atrophy	0.113228	0.665243	0.966959		12	NIH CI	GP27
Fc	S0	Endocapillary<br>hypercellularity	0.0721688	0.783122	0.966959		12	NIH AI	S0
Fc	S0	Fibrinoid<br>necrosis	-0.357217	0.159246	0.966959		12	NIH AI	S0
Fc	S0	Cellular /<br>Fibrocellular<br>crescents	-0.188982	0.467576	0.966959		12	NIH AI	S0
Fc	S0	Hyaline<br>deposits					12	NIH AI	S0
Fc	S0	Neutrophiles /<br>Karyorrhexis	-0.111803	0.669227	0.966959		12	NIH AI	S0
Fc	S0	Interstitial<br>inflammation	0.395285	0.116319	0.966959		12	NIH AI	S0
Fc	S0	Glomerular<br>sclerosis	0.414758	0.0978476	0.966959		12	NIH CI	S0
Fc	S0	Fibrous<br>crescents	0.125988	0.629932	0.966959		12	NIH CI	S0
Fc	S0	Interstitial<br>fibrosis	-0.141535	0.58792	0.966959		12	NIH CI	S0
Fc	S0	Tubular<br>atrophy	-0.141535	0.58792	0.966959		12	NIH CI	S0
Fc	B	Endocapillary<br>hypercellularity	0.288675	0.261135	0.966959		12	NIH AI	B
Fc	B	Fibrinoid<br>necrosis	0.357217	0.159246	0.966959		12	NIH AI	B
Fc	B	Cellular /<br>Fibrocellular<br>crescents	0.031497	0.904481	0.966959		12	NIH AI	B
Fc	B	Hyaline<br>deposits					12	NIH AI	B
Fc	B	Neutrophiles /<br>Karyorrhexis	0.260875	0.311855	0.966959		12	NIH AI	B
Fc	B	Interstitial<br>inflammation	0.210819	0.416673	0.966959		12	NIH AI	B
Fc	B	Glomerular<br>sclerosis	-0.0243975	0.925948	0.966959		12	NIH CI	B
Fc	B	Fibrous<br>crescents	0	1	1		12	NIH CI	B
Fc	B	Interstitial<br>fibrosis	-0.0566139	0.82913	0.966959		12	NIH CI	B
Fc	B	Tubular<br>atrophy	-0.0566139	0.82913	0.966959		12	NIH CI	B
IgG	GP3	Endocapillary<br>hypercellularity	0.0481125	0.854509	0.966959		12	NIH AI	GP3
IgG	GP3	Fibrinoid<br>necrosis	-0.102062	0.696699	0.966959		12	NIH AI	GP3
IgG	GP3	Cellular /<br>Fibrocellular<br>crescents	0.031497	0.904481	0.966959		12	NIH AI	GP3
IgG	GP3	Hyaline<br>deposits					12	NIH AI	GP3
IgG	GP3	Neutrophiles /<br>Karyorrhexis	-0.0745356	0.776177	0.966959		12	NIH AI	GP3
IgG	GP3	Interstitial<br>inflammation	0.289875	0.259068	0.966959		12	NIH AI	GP3
IgG	GP3	Glomerular<br>sclerosis	0.58554	0.0135274	0.950909	*	12	NIH CI	GP3
IgG	GP3	Fibrous<br>crescents	0.157485	0.546073	0.966959		12	NIH CI	GP3
IgG	GP3	Interstitial<br>fibrosis	0.113228	0.665243	0.966959		12	NIH CI	GP3
IgG	GP3	Tubular<br>atrophy	0.113228	0.665243	0.966959		12	NIH CI	GP3
IgG	GP4	Endocapillary<br>hypercellularity	-0.0721688	0.783122	0.966959		12	NIH AI	GP4
IgG	GP4	Fibrinoid<br>necrosis	-0.255155	0.322963	0.966959		12	NIH AI	GP4
IgG	GP4	Cellular /<br>Fibrocellular<br>crescents	0	1	1		12	NIH AI	GP4
IgG	GP4	Hyaline<br>deposits					12	NIH AI	GP4
IgG	GP4	Neutrophiles /<br>Karyorrhexis	-0.186339	0.473939	0.966959		12	NIH AI	GP4
IgG	GP4	Interstitial<br>inflammation	0.0263523	0.920032	0.966959		12	NIH AI	GP4
IgG	GP4	Glomerular<br>sclerosis	0.146385	0.575055	0.966959		12	NIH CI	GP4
IgG	GP4	Fibrous<br>crescents	-0.188982	0.467576	0.966959		12	NIH CI	GP4
IgG	GP4	Interstitial<br>fibrosis	-0.113228	0.665243	0.966959		12	NIH CI	GP4
IgG	GP4	Tubular<br>atrophy	-0.113228	0.665243	0.966959		12	NIH CI	GP4
IgG	GP5	Endocapillary<br>hypercellularity	-0.0240563	0.926981	0.966959		12	NIH AI	GP5
IgG	GP5	Fibrinoid<br>necrosis	-0.153093	0.557462	0.966959		12	NIH AI	GP5
IgG	GP5	Cellular /<br>Fibrocellular<br>crescents	0.125988	0.629932	0.966959		12	NIH AI	GP5
IgG	GP5	Hyaline<br>deposits					12	NIH AI	GP5
IgG	GP5	Neutrophiles /<br>Karyorrhexis	-0.149071	0.567982	0.966959		12	NIH AI	GP5
IgG	GP5	Interstitial<br>inflammation	-0.263523	0.306789	0.966959		12	NIH AI	GP5
IgG	GP5	Glomerular<br>sclerosis	0.219578	0.397114	0.966959		12	NIH CI	GP5
IgG	GP5	Fibrous<br>crescents	-0.031497	0.904481	0.966959		12	NIH CI	GP5
IgG	GP5	Interstitial<br>fibrosis	0.0566139	0.82913	0.966959		12	NIH CI	GP5
IgG	GP5	Tubular<br>atrophy	0.0566139	0.82913	0.966959		12	NIH CI	GP5
IgG	GP7	Endocapillary<br>hypercellularity	-0.168394	0.518241	0.966959		12	NIH AI	GP7
IgG	GP7	Fibrinoid<br>necrosis	-0.102062	0.696699	0.966959		12	NIH AI	GP7
IgG	GP7	Cellular /<br>Fibrocellular<br>crescents	-0.0629941	0.810187	0.966959		12	NIH AI	GP7
IgG	GP7	Hyaline<br>deposits					12	NIH AI	GP7
IgG	GP7	Neutrophiles /<br>Karyorrhexis	-0.33541	0.188137	0.966959		12	NIH AI	GP7
IgG	GP7	Interstitial<br>inflammation	-0.184466	0.478474	0.966959		12	NIH AI	GP7
IgG	GP7	Glomerular<br>sclerosis	0.341565	0.179656	0.966959		12	NIH CI	GP7
IgG	GP7	Fibrous<br>crescents	-0.157485	0.546073	0.966959		12	NIH CI	GP7
IgG	GP7	Interstitial<br>fibrosis	0.169842	0.514597	0.966959		12	NIH CI	GP7
IgG	GP7	Tubular<br>atrophy	0.169842	0.514597	0.966959		12	NIH CI	GP7
IgG	GP8	Endocapillary<br>hypercellularity	-0.0240563	0.926981	0.966959		12	NIH AI	GP8
IgG	GP8	Fibrinoid<br>necrosis	-0.255155	0.322963	0.966959		12	NIH AI	GP8
IgG	GP8	Cellular /<br>Fibrocellular<br>crescents	0.125988	0.629932	0.966959		12	NIH AI	GP8
IgG	GP8	Hyaline<br>deposits					12	NIH AI	GP8
IgG	GP8	Neutrophiles /<br>Karyorrhexis	-0.484481	0.0487408	0.966959	*	12	NIH AI	GP8
IgG	GP8	Interstitial<br>inflammation	-0.0527046	0.840782	0.966959		12	NIH AI	GP8
IgG	GP8	Glomerular<br>sclerosis	0.170783	0.512236	0.966959		12	NIH CI	GP8
IgG	GP8	Fibrous<br>crescents	-0.157485	0.546073	0.966959		12	NIH CI	GP8
IgG	GP8	Interstitial<br>fibrosis	0.0566139	0.82913	0.966959		12	NIH CI	GP8
IgG	GP8	Tubular<br>atrophy	0.0566139	0.82913	0.966959		12	NIH CI	GP8
IgG	GP9	Endocapillary<br>hypercellularity	-0.505181	0.0385958	0.966959	*	12	NIH AI	GP9
IgG	GP9	Fibrinoid<br>necrosis	0	1	1		12	NIH AI	GP9
IgG	GP9	Cellular /<br>Fibrocellular<br>crescents	0.0629941	0.810187	0.966959		12	NIH AI	GP9
IgG	GP9	Hyaline<br>deposits					12	NIH AI	GP9
IgG	GP9	Neutrophiles /<br>Karyorrhexis	-0.186339	0.473939	0.966959		12	NIH AI	GP9
IgG	GP9	Interstitial<br>inflammation	-0.68516	0.00240355	0.780213	*	12	NIH AI	GP9
IgG	GP9	Glomerular<br>sclerosis	-0.609938	0.00932689	0.950909	*	12	NIH CI	GP9
IgG	GP9	Fibrous<br>crescents	-0.346467	0.173085	0.966959		12	NIH CI	GP9
IgG	GP9	Interstitial<br>fibrosis	-0.396297	0.115303	0.966959		12	NIH CI	GP9
IgG	GP9	Tubular<br>atrophy	-0.396297	0.115303	0.966959		12	NIH CI	GP9
IgG	GP11	Endocapillary<br>hypercellularity	-0.360844	0.154751	0.966959		12	NIH AI	GP11
IgG	GP11	Fibrinoid<br>necrosis	-0.204124	0.431957	0.966959		12	NIH AI	GP11
IgG	GP11	Cellular /<br>Fibrocellular<br>crescents	-0.283473	0.270211	0.966959		12	NIH AI	GP11
IgG	GP11	Hyaline<br>deposits					12	NIH AI	GP11
IgG	GP11	Neutrophiles /<br>Karyorrhexis	-0.0372678	0.887077	0.966959		12	NIH AI	GP11
IgG	GP11	Interstitial<br>inflammation	-0.316228	0.216248	0.966959		12	NIH AI	GP11
IgG	GP11	Glomerular<br>sclerosis	0.0731925	0.780116	0.966959		12	NIH CI	GP11
IgG	GP11	Fibrous<br>crescents	-0.125988	0.629932	0.966959		12	NIH CI	GP11
IgG	GP11	Interstitial<br>fibrosis	-0.169842	0.514597	0.966959		12	NIH CI	GP11
IgG	GP11	Tubular<br>atrophy	-0.169842	0.514597	0.966959		12	NIH CI	GP11
IgG	GP13	Endocapillary<br>hypercellularity	-0.0481125	0.854509	0.966959		12	NIH AI	GP13
IgG	GP13	Fibrinoid<br>necrosis	-0.102062	0.696699	0.966959		12	NIH AI	GP13
IgG	GP13	Cellular /<br>Fibrocellular<br>crescents	-0.031497	0.904481	0.966959		12	NIH AI	GP13
IgG	GP13	Hyaline<br>deposits					12	NIH AI	GP13
IgG	GP13	Neutrophiles /<br>Karyorrhexis	0.149071	0.567982	0.966959		12	NIH AI	GP13
IgG	GP13	Interstitial<br>inflammation	0.0790569	0.762954	0.966959		12	NIH AI	GP13
IgG	GP13	Glomerular<br>sclerosis	-0.048795	0.852466	0.966959		12	NIH CI	GP13
IgG	GP13	Fibrous<br>crescents	0	1	1		12	NIH CI	GP13
IgG	GP13	Interstitial<br>fibrosis	-0.396297	0.115303	0.966959		12	NIH CI	GP13
IgG	GP13	Tubular<br>atrophy	-0.396297	0.115303	0.966959		12	NIH CI	GP13
IgG	GP16	Endocapillary<br>hypercellularity	-0.0481125	0.854509	0.966959		12	NIH AI	GP16
IgG	GP16	Fibrinoid<br>necrosis	-0.255155	0.322963	0.966959		12	NIH AI	GP16
IgG	GP16	Cellular /<br>Fibrocellular<br>crescents	-0.31497	0.218181	0.966959		12	NIH AI	GP16
IgG	GP16	Hyaline<br>deposits					12	NIH AI	GP16
IgG	GP16	Neutrophiles /<br>Karyorrhexis	0.0372678	0.887077	0.966959		12	NIH AI	GP16
IgG	GP16	Interstitial<br>inflammation	0.184466	0.478474	0.966959		12	NIH AI	GP16
IgG	GP16	Glomerular<br>sclerosis	0.0243975	0.925948	0.966959		12	NIH CI	GP16
IgG	GP16	Fibrous<br>crescents	-0.220479	0.395129	0.966959		12	NIH CI	GP16
IgG	GP16	Interstitial<br>fibrosis	0.0283069	0.91412	0.966959		12	NIH CI	GP16
IgG	GP16	Tubular<br>atrophy	0.0283069	0.91412	0.966959		12	NIH CI	GP16
IgG	GP17	Endocapillary<br>hypercellularity	-0.0481125	0.854509	0.966959		12	NIH AI	GP17
IgG	GP17	Fibrinoid<br>necrosis	-0.357217	0.159246	0.966959		12	NIH AI	GP17
IgG	GP17	Cellular /<br>Fibrocellular<br>crescents	-0.346467	0.173085	0.966959		12	NIH AI	GP17
IgG	GP17	Hyaline<br>deposits					12	NIH AI	GP17
IgG	GP17	Neutrophiles /<br>Karyorrhexis	0	1	1		12	NIH AI	GP17
IgG	GP17	Interstitial<br>inflammation	0.105409	0.687218	0.966959		12	NIH AI	GP17
IgG	GP17	Glomerular<br>sclerosis	-0.121988	0.640926	0.966959		12	NIH CI	GP17
IgG	GP17	Fibrous<br>crescents	-0.251976	0.329235	0.966959		12	NIH CI	GP17
IgG	GP17	Interstitial<br>fibrosis	0.0849208	0.745898	0.966959		12	NIH CI	GP17
IgG	GP17	Tubular<br>atrophy	0.0849208	0.745898	0.966959		12	NIH CI	GP17
IgG	GP19	Endocapillary<br>hypercellularity	-0.240563	0.352332	0.966959		12	NIH AI	GP19
IgG	GP19	Fibrinoid<br>necrosis	0.204124	0.431957	0.966959		12	NIH AI	GP19
IgG	GP19	Cellular /<br>Fibrocellular<br>crescents	-0.125988	0.629932	0.966959		12	NIH AI	GP19
IgG	GP19	Hyaline<br>deposits					12	NIH AI	GP19
IgG	GP19	Neutrophiles /<br>Karyorrhexis	0.33541	0.188137	0.966959		12	NIH AI	GP19
IgG	GP19	Interstitial<br>inflammation	-0.237171	0.359368	0.966959		12	NIH AI	GP19
IgG	GP19	Glomerular<br>sclerosis	-0.48795	0.0469147	0.966959	*	12	NIH CI	GP19
IgG	GP19	Fibrous<br>crescents	0.031497	0.904481	0.966959		12	NIH CI	GP19
IgG	GP19	Interstitial<br>fibrosis	0.0566139	0.82913	0.966959		12	NIH CI	GP19
IgG	GP19	Tubular<br>atrophy	0.0566139	0.82913	0.966959		12	NIH CI	GP19
IgG	GP22	Endocapillary<br>hypercellularity	0.0481125	0.854509	0.966959		12	NIH AI	GP22
IgG	GP22	Fibrinoid<br>necrosis	-0.408248	0.103771	0.966959		12	NIH AI	GP22
IgG	GP22	Cellular /<br>Fibrocellular<br>crescents	-0.125988	0.629932	0.966959		12	NIH AI	GP22
IgG	GP22	Hyaline<br>deposits					12	NIH AI	GP22
IgG	GP22	Neutrophiles /<br>Karyorrhexis	-0.223607	0.388286	0.966959		12	NIH AI	GP22
IgG	GP22	Interstitial<br>inflammation	0.368932	0.14504	0.966959		12	NIH AI	GP22
IgG	GP22	Glomerular<br>sclerosis	0.146385	0.575055	0.966959		12	NIH CI	GP22
IgG	GP22	Fibrous<br>crescents	0.031497	0.904481	0.966959		12	NIH CI	GP22
IgG	GP22	Interstitial<br>fibrosis	0.0283069	0.91412	0.966959		12	NIH CI	GP22
IgG	GP22	Tubular<br>atrophy	0.0283069	0.91412	0.966959		12	NIH CI	GP22
IgG	GP23	Endocapillary<br>hypercellularity	0.216506	0.403914	0.966959		12	NIH AI	GP23
IgG	GP23	Fibrinoid<br>necrosis	-0.051031	0.84578	0.966959		12	NIH AI	GP23
IgG	GP23	Cellular /<br>Fibrocellular<br>crescents	0	1	1		12	NIH AI	GP23
IgG	GP23	Hyaline<br>deposits					12	NIH AI	GP23
IgG	GP23	Neutrophiles /<br>Karyorrhexis	0.0745356	0.776177	0.966959		12	NIH AI	GP23
IgG	GP23	Interstitial<br>inflammation	0.527046	0.0297131	0.966959	*	12	NIH AI	GP23
IgG	GP23	Glomerular<br>sclerosis	0.219578	0.397114	0.966959		12	NIH CI	GP23
IgG	GP23	Fibrous<br>crescents	0.220479	0.395129	0.966959		12	NIH CI	GP23
IgG	GP23	Interstitial<br>fibrosis	-0.0849208	0.745898	0.966959		12	NIH CI	GP23
IgG	GP23	Tubular<br>atrophy	-0.0849208	0.745898	0.966959		12	NIH CI	GP23
IgG	G1	Endocapillary<br>hypercellularity	0.0721688	0.783122	0.966959		12	NIH AI	G1
IgG	G1	Fibrinoid<br>necrosis	-0.408248	0.103771	0.966959		12	NIH AI	G1
IgG	G1	Cellular /<br>Fibrocellular<br>crescents	-0.188982	0.467576	0.966959		12	NIH AI	G1
IgG	G1	Hyaline<br>deposits					12	NIH AI	G1
IgG	G1	Neutrophiles /<br>Karyorrhexis	-0.186339	0.473939	0.966959		12	NIH AI	G1
IgG	G1	Interstitial<br>inflammation	0.500694	0.0406449	0.966959	*	12	NIH AI	G1
IgG	G1	Glomerular<br>sclerosis	0.317168	0.214812	0.966959		12	NIH CI	G1
IgG	G1	Fibrous<br>crescents	0.031497	0.904481	0.966959		12	NIH CI	G1
IgG	G1	Interstitial<br>fibrosis	0.0283069	0.91412	0.966959		12	NIH CI	G1
IgG	G1	Tubular<br>atrophy	0.0283069	0.91412	0.966959		12	NIH CI	G1
IgG	S0	Endocapillary<br>hypercellularity	0.096225	0.713335	0.966959		12	NIH AI	S0
IgG	S0	Fibrinoid<br>necrosis	-0.357217	0.159246	0.966959		12	NIH AI	S0
IgG	S0	Cellular /<br>Fibrocellular<br>crescents	-0.251976	0.329235	0.966959		12	NIH AI	S0
IgG	S0	Hyaline<br>deposits					12	NIH AI	S0
IgG	S0	Neutrophiles /<br>Karyorrhexis	-0.0745356	0.776177	0.966959		12	NIH AI	S0
IgG	S0	Interstitial<br>inflammation	0.474342	0.0543855	0.966959		12	NIH AI	S0
IgG	S0	Glomerular<br>sclerosis	0.39036	0.121354	0.966959		12	NIH CI	S0
IgG	S0	Fibrous<br>crescents	0.157485	0.546073	0.966959		12	NIH CI	S0
IgG	S0	Interstitial<br>fibrosis	0	1	1		12	NIH CI	S0
IgG	S0	Tubular<br>atrophy	0	1	1		12	NIH CI	S0
IgG	S1	Endocapillary<br>hypercellularity	0.0240563	0.926981	0.966959		12	NIH AI	S1
IgG	S1	Fibrinoid<br>necrosis	-0.051031	0.84578	0.966959		12	NIH AI	S1
IgG	S1	Cellular /<br>Fibrocellular<br>crescents	0.031497	0.904481	0.966959		12	NIH AI	S1
IgG	S1	Hyaline<br>deposits					12	NIH AI	S1
IgG	S1	Neutrophiles /<br>Karyorrhexis	-0.260875	0.311855	0.966959		12	NIH AI	S1
IgG	S1	Interstitial<br>inflammation	0.0790569	0.762954	0.966959		12	NIH AI	S1
IgG	S1	Glomerular<br>sclerosis	0.39036	0.121354	0.966959		12	NIH CI	S1
IgG	S1	Fibrous<br>crescents	-0.031497	0.904481	0.966959		12	NIH CI	S1
IgG	S1	Interstitial<br>fibrosis	0	1	1		12	NIH CI	S1
IgG	S1	Tubular<br>atrophy	0	1	1		12	NIH CI	S1
IgG	S2	Endocapillary<br>hypercellularity	-0.0481125	0.854509	0.966959		12	NIH AI	S2
IgG	S2	Fibrinoid<br>necrosis	-0.255155	0.322963	0.966959		12	NIH AI	S2
IgG	S2	Cellular /<br>Fibrocellular<br>crescents	-0.0629941	0.810187	0.966959		12	NIH AI	S2
IgG	S2	Hyaline<br>deposits					12	NIH AI	S2
IgG	S2	Neutrophiles /<br>Karyorrhexis	-0.223607	0.388286	0.966959		12	NIH AI	S2
IgG	S2	Interstitial<br>inflammation	0.131762	0.614196	0.966959		12	NIH AI	S2
IgG	S2	Glomerular<br>sclerosis	0.268373	0.29764	0.966959		12	NIH CI	S2
IgG	S2	Fibrous<br>crescents	-0.188982	0.467576	0.966959		12	NIH CI	S2
IgG	S2	Interstitial<br>fibrosis	-0.0849208	0.745898	0.966959		12	NIH CI	S2
IgG	S2	Tubular<br>atrophy	-0.0849208	0.745898	0.966959		12	NIH CI	S2
