# Supplementary material for: Glycomic Profiles of IgG, C3 and Alpha-1-Acid Glycoprotein (AGP) Before and One Year After Treatment for Active Lupus Nephritis
Source: Cells. 2026 Feb 28;15(5):433. doi: 10.3390/cells15050433 (PMC12985331; doi:10.3390/cells15050433)
Supplement: Supplementary file 1 [file cells-15-00433-s001.zip › Supplementary File S7.xlsx]

## Sheet: Sheet1
Marker	Outcome	Model	OR	OR_CI_lower	OR_CI_upper	p.value	FDR	term	estimate	std.error	statistic	CI_lower	CI_upper	log10OR	Significance
AGP_IIIORM1N4H5S2	Clinical	T0	4.80608e+16	0.000769313	4.02181e-18	0.342973	0.928657	T0	38.4112	41.2511	0.931158	-7.17001	-40.0548	16.6818	Not Significant
AGP_IIIORM1N4H5S2	Histological	T0	1.91593e+34	3.50598e-06	3.32409e-16	0.189422	0.928657	T0	78.9381	63.3128	1.2468	-12.561	-35.6402	34.2824	Not Significant
AGP_IIIORM1N5H6S2	Clinical	T0	7.55284e+95	1.21588e-08	17144.6	0.0392995	0.928657	T0	220.768	119.964	1.84028	-18.2252	9.74944	95.8781	Significant
AGP_IIIORM1N5H6S2	Histological	T0	7.59424e+77	4.64042e-11	8.05304e-52	0.276048	0.928657	T0	179.326	169.784	1.0562	-23.7936	-117.648	77.8805	Not Significant
AGP_IIIORM1N5H6S3	Clinical	T0	6.61776e-07	0.112226	2.04438e-22	0.375676	0.928657	T0	-14.2283	16.2899	-0.873446	-2.18724	-49.9418	-6.17929	Not Significant
AGP_IIIORM1N5H6S3	Histological	T0	0.000454501	0.0124713	3.53677e-24	0.729947	0.941757	T0	-7.69631	21.2412	-0.36233	-4.38432	-53.9988	-3.34247	Not Significant
AGP_IIIORM1N5H6S3F1	Clinical	T0	2.48065e+39	1.23126e-06	0.0189727	0.0685291	0.928657	T0	90.7093	54.1512	1.67511	-13.6075	-3.96475	39.3946	Not Significant
AGP_IIIORM1N5H6S3F1	Histological	T0	1.6652e+09	4.10146e-06	3.29609e-19	0.6407	0.928657	T0	21.2332	40.513	0.524108	-12.4042	-42.5564	9.22147	Not Significant
AGP_IIIORM1N6H7S2	Clinical	T0	3.19949e+07	0.00814918	1.25168e-20	0.596897	0.928657	T0	17.2811	32.8925	0.525381	-4.80984	-45.8272	7.50508	Not Significant
AGP_IIIORM1N6H7S2	Histological	T0	2.84029e-12	0.124706	7.40736e-51	0.518956	0.928657	T0	-26.5871	39.6086	-0.671246	-2.0818	-115.429	-11.5466	Not Significant
AGP_IIIORM1N6H7S3	Clinical	T0	3.62314	0.00523916	9.97993e-16	0.940254	0.978673	T0	1.28734	17.0449	0.0755266	-5.25159	-34.5408	0.559086	Not Significant
AGP_IIIORM1N6H7S3	Histological	T0	4.12141e-17	0.0738943	3.39865e-56	0.308771	0.928657	T0	-37.7278	34.0757	-1.10718	-2.60512	-127.721	-16.385	Not Significant
AGP_IIIORM1N6H7S4	Clinical	T0	2.77604e-11	1.78871	3.55245e-25	0.0420692	0.928657	T0	-24.3074	13.193	-1.84244	0.581494	-56.297	-10.5566	Significant
AGP_IIIORM1N6H7S4	Histological	T0	2.83549e-06	0.0669497	1.31292e-22	0.431191	0.928657	T0	-12.7733	15.9014	-0.803281	-2.70381	-50.3846	-5.54737	Not Significant
AGP_IIIORM1N6H7S3F1	Clinical	T0	8.58682e+61	1.10824e-12	9.55418	0.0434755	0.928657	T0	142.608	88.7971	1.606	-27.5283	2.25698	61.9338	Significant
AGP_IIIORM1N6H7S3F1	Histological	T0	2.03725e+09	5.8637e-08	8.50103e-27	0.665794	0.928657	T0	21.4349	48.5837	0.441194	-16.6519	-60.0296	9.30904	Not Significant
AGP_IIIORM1N6H7S4F1	Clinical	T0	8.10712e+09	0.00163376	1.84485e-05	0.212698	0.928657	T0	22.816	19.912	1.14584	-6.41687	-10.9005	9.90887	Not Significant
AGP_IIIORM1N6H7S4F1	Histological	T0	1.50963e+08	7.34487e-05	6.44726e-12	0.496183	0.928657	T0	18.8325	26.8653	0.700998	-9.51892	-25.7674	8.17887	Not Significant
AGP_IIIORM1N7H8S3	Clinical	T0	1.54762e-49	0.0568035	4.69125e-167	0.324384	0.928657	T0	-112.39	117.123	-0.959588	-2.86816	-382.986	-48.8103	Not Significant
AGP_IIIORM1N7H8S3	Histological	T0	1.24167e-104	0.066821	0	0.25385	0.928657	T0	-239.252	208.819	-1.14574	-2.70574	-875.168	-103.906	Not Significant
AGP_IIIORM1N7H8S4	Clinical	T0	3.86337e-52	1.80781	4.83563e-124	0.0400219	0.928657	T0	-118.383	64.9609	-1.82237	0.592118	-283.945	-51.413	Significant
AGP_IIIORM1N7H8S4	Histological	T0	1.67135e-25	0.159255	1.08723e-88	0.391889	0.928657	T0	-57.051	64.4003	-0.885881	-1.83725	-202.544	-24.7769	Not Significant
AGP_IIIORM1N7H8S4F1	Clinical	T0	2.14001e+86	1.3862e-05	3.32639e-36	0.169881	0.928657	T0	198.783	151.555	1.31162	-11.1864	-81.6912	86.3304	Not Significant
AGP_IIIORM1N7H8S4F1	Histological	T0	5.05762e+129	4.11758e-10	4.70459e-68	0.218943	0.928657	T0	298.654	258.663	1.15461	-21.6106	-155.027	129.704	Not Significant
AGP_IORMIF1N4H5S1	Clinical	T0	2.02855e-18	0.616128	2.02657e-91	0.219131	0.928657	T0	-40.7392	37.0528	-1.09949	-0.4843	-208.829	-17.6928	Not Significant
AGP_IORMIF1N4H5S1	Histological	T0	6.60535e-27	2.4171	7.47931e-103	0.0696325	0.928657	T0	-60.2819	36.1651	-1.66686	0.882569	-235.154	-26.1801	Not Significant
AGP_IORMIF1N4H5S2	Clinical	T0	1932.15	0.0100649	8.2746e-07	0.493523	0.928657	T0	7.56639	11.1738	0.677156	-4.59871	-14.0049	3.28604	Not Significant
AGP_IORMIF1N4H5S2	Histological	T0	2.93345e+10	0.000208933	2.88014e-05	0.187753	0.928657	T0	24.102	19.0126	1.26769	-8.4735	-10.4551	10.4674	Not Significant
AGP_IORMIF1N5H6S2	Clinical	T0	3.14276e-11	0.7832	7.08711e-32	0.105399	0.928657	T0	-24.1833	16.622	-1.4549	-0.244367	-71.7244	-10.5027	Not Significant
AGP_IORMIF1N5H6S2	Histological	T0	8.14224e-18	3.96407	2.39509e-58	0.0324444	0.928657	T0	-39.3495	21.9387	-1.79361	1.37727	-132.677	-17.0893	Significant
AGP_IORMIF1N5H6S3	Clinical	T0	2.66881	0.00591702	2.56197e-05	0.861708	0.972395	T0	0.981633	5.62583	0.174487	-5.12992	-10.5721	0.426318	Not Significant
AGP_IORMIF1N5H6S3	Histological	T0	390.476	0.000516761	0.00013217	0.425321	0.928657	T0	5.96737	7.3359	0.813447	-7.56793	-8.93142	2.59159	Not Significant
AGP_IORMIF1N5H6S2F1	Clinical	T0	4.26839e-12	0.59274	2.49579e-44	0.189514	0.928657	T0	-26.1798	21.9978	-1.19011	-0.522999	-100.399	-11.3697	Not Significant
AGP_IORMIF1N5H6S2F1	Histological	T0	4.99923e-20	3.24847	2.39115e-133	0.0417332	0.928657	T0	-44.4424	25.3627	-1.75227	1.17818	-305.372	-19.3011	Significant
AGP_IORMIF1N5H6S3F1	Clinical	T0	56292.6	0.000286138	0.0125248	0.197801	0.928657	T0	10.9383	9.4724	1.15476	-8.15904	-4.38005	4.75045	Not Significant
AGP_IORMIF1N5H6S3F1	Histological	T0	3.86817e+08	5.26544e-08	4.49808e-05	0.418284	0.928657	T0	19.7735	18.9521	1.04334	-16.7595	-10.0093	8.58751	Not Significant
AGP_IORMIF1N6H7S3	Clinical	T0	8.25239e-25	0.950032	1.78697e-130	0.0736523	0.928657	T0	-55.4541	39.2004	-1.41463	-0.0512594	-298.756	-24.0834	Not Significant
AGP_IORMIF1N6H7S3	Histological	T0	7.36632e-23	2.76396	7.50123e-113	0.0575513	0.928657	T0	-50.9625	29.8629	-1.70655	1.01666	-258.177	-22.1327	Not Significant
AGP_IORMISORMIIA1N4H5S1	Clinical	T0	3.43437e+64	0.000483772	2.44185e-29	0.182854	0.928657	T0	148.599	118.05	1.25878	-7.6339	-65.8822	64.5358	Not Significant
AGP_IORMISORMIIA1N4H5S1	Histological	T0	2.7734e+124	9.3616e-07	5.68765e-19	0.0934258	0.928657	T0	286.541	186.569	1.53584	-13.8815	-42.0108	124.443	Not Significant
AGP_IORMISORMIIA1N4H5S2	Clinical	T0	445.214	0.0535285	4.30147e-06	0.526424	0.928657	T0	6.09856	9.80849	0.621763	-2.92754	-12.3566	2.64857	Not Significant
AGP_IORMISORMIIA1N4H5S2	Histological	T0	331920	8.88026e-05	3.25724e-07	0.420184	0.928657	T0	12.7127	16.8397	0.754922	-9.32909	-14.9372	5.52103	Not Significant
AGP_IORMISORMIIA1N5H6S2	Clinical	T0	7.13537e-05	0.0618268	2.41901e-27	0.694143	0.941757	T0	-9.54786	24.2391	-0.393904	-2.78342	-61.2864	-4.14658	Not Significant
AGP_IORMISORMIIA1N5H6S2	Histological	T0	3.55123e-10	0.15596	1.15246e-39	0.479343	0.928657	T0	-21.7586	29.6412	-0.734066	-1.85815	-89.6589	-9.44962	Not Significant
AGP_IORMISORMIIA1N5H6S3	Clinical	T0	3.40487e-06	0.825134	1.91313e-15	0.0802309	0.928657	T0	-12.5903	8.03222	-1.56748	-0.19221	-33.89	-5.4679	Not Significant
AGP_IORMISORMIIA1N5H6S3	Histological	T0	7.99503e-10	0.917071	5.46258e-32	0.104777	0.928657	T0	-20.947	14.0999	-1.48562	-0.0865708	-71.9848	-9.09718	Not Significant
AGP_IORMISORMIIA1N5H6S2F1	Clinical	T0	1.20672e+37	0.000489269	2.16074e-25	0.241806	0.928657	T0	85.3836	74.6379	1.14397	-7.6226	-56.7942	37.0816	Not Significant
AGP_IORMISORMIIA1N5H6S2F1	Histological	T0	6.83531e+44	0.000110712	5.75698e-46	0.318492	0.928657	T0	103.236	102.83	1.00394	-9.10858	-104.169	44.8348	Not Significant
AGP_IORMISORMIIA1N5H6S3F1	Clinical	T0	175110	0.000459872	0.00532533	0.212464	0.928657	T0	12.0732	10.5047	1.14932	-7.68456	-5.23528	5.24331	Not Significant
AGP_IORMISORMIIA1N5H6S3F1	Histological	T0	7.46215	3.27032e-06	1.38159e-07	0.854026	0.972395	T0	2.00984	10.4832	0.19172	-12.6306	-15.7949	0.872864	Not Significant
AGP_IORMISORMIIA1N6H7S3	Clinical	T0	4.19797e-20	0.10549	9.65679e-79	0.460496	0.928657	T0	-44.6171	61.0181	-0.731211	-2.24914	-179.637	-19.377	Not Significant
AGP_IORMISORMIIA1N6H7S3	Histological	T0	731562	0.00266093	2.4333e-59	0.867387	0.972395	T0	13.5029	78.0504	0.173003	-5.92908	-134.963	5.86425	Not Significant
AGP_IORMISORMIIA1N6H7S4	Clinical	T0	1.39041e+08	0.0393374	2.88441e-13	0.453526	0.928657	T0	18.7503	25.638	0.731347	-3.23558	-28.8743	8.14314	Not Significant
AGP_IORMISORMIIA1N6H7S4	Histological	T0	6.87701e+28	6.13154e-09	6.82818e-12	0.215722	0.928657	T0	66.4006	61.5871	1.07816	-18.9098	-25.71	28.8374	Not Significant
AGP_IVORMI1N5H6S2	Clinical	T0	9.40317e+73	4.78729e-07	7.46227e-43	0.244243	0.928657	T0	170.33	157.866	1.07895	-14.5521	-97.0013	73.9733	Not Significant
AGP_IVORMI1N5H6S2	Histological	T0	2.2618e+38	1.12938e-08	3.02177e-93	0.629381	0.928657	T0	88.3144	177.981	0.496203	-18.299	-213.035	38.3545	Not Significant
AGP_IVORMI1N5H6S3	Clinical	T0	1.73204e-08	0.11701	2.93838e-27	0.33705	0.928657	T0	-17.8714	19.0808	-0.936615	-2.14549	-61.0919	-7.76144	Not Significant
AGP_IVORMI1N5H6S3	Histological	T0	0.000477335	0.010822	1.09866e-31	0.775323	0.955386	T0	-7.64729	26.1932	-0.291957	-4.52617	-71.286	-3.32118	Not Significant
AGP_IVORMI1N5H6S3F1	Clinical	T0	4.61908e+10	0.00229221	1.08098e-08	0.303959	0.928657	T0	24.556	25.4779	0.963816	-6.07824	-18.3428	10.6646	Not Significant
AGP_IVORMI1N5H6S3F1	Histological	T0	6.87022e+08	5.44929e-06	1.88095e-16	0.601181	0.928657	T0	20.3479	36.0441	0.564527	-12.12	-36.2096	8.83697	Not Significant
AGP_IVORMI1N6H7S2	Clinical	T0	2701.53	0.0181678	5.41367e-28	0.824406	0.961476	T0	7.90157	35.5804	0.222076	-4.00811	-62.7835	3.43161	Not Significant
AGP_IVORMI1N6H7S2	Histological	T0	0.00182271	0.0263699	3.97832e-46	0.896195	0.972736	T0	-6.30743	46.5736	-0.135429	-3.63553	-104.538	-2.73928	Not Significant
AGP_IVORMI1N6H7S3	Clinical	T0	3.02047e-05	0.0400946	7.58866e-26	0.628128	0.928657	T0	-10.4075	21.5935	-0.481974	-3.21651	-57.8406	-4.51993	Not Significant
AGP_IVORMI1N6H7S3	Histological	T0	7.43026e-20	0.192307	1.52476e-75	0.263513	0.928657	T0	-44.0461	40.3981	-1.0903	-1.64866	-172.272	-19.129	Not Significant
AGP_IVORMI1N6H7S4	Clinical	T0	4.49105e-06	0.08533	6.12941e-19	0.356482	0.928657	T0	-12.3134	13.6136	-0.904495	-2.46123	-41.936	-5.34765	Not Significant
AGP_IVORMI1N6H7S4	Histological	T0	0.00599034	0.00688325	1.85091e-20	0.777481	0.955386	T0	-5.11761	17.6973	-0.289174	-4.97866	-45.436	-2.22255	Not Significant
AGP_IVORMI1N6H7S2F1	Clinical	T0	1.51628e+156	5.90617e-07	3.09535e-10	0.0736339	0.928657	T0	359.62	244.558	1.47049	-14.3421	-21.8959	156.181	Not Significant
AGP_IVORMI1N6H7S2F1	Histological	T0	1.55803e+22	0.00131413	2.7191e-99	0.750227	0.948067	T0	51.1003	156.169	0.327211	-6.63458	-226.956	22.1926	Not Significant
AGP_IVORMI1N6H7S3F1	Clinical	T0	6.63436e+26	1.40573e-05	3.19612e-06	0.116404	0.928657	T0	61.7595	44.021	1.40295	-11.1724	-12.6536	26.8218	Not Significant
AGP_IVORMI1N6H7S3F1	Histological	T0	5.4284e+06	0.000137814	2.11287e-30	0.742722	0.943511	T0	15.5072	45.4283	0.341355	-8.8896	-68.3295	6.73467	Not Significant
AGP_IVORMI1N6H7S4F1	Clinical	T0	4.54946e+08	0.00354387	2.13122e-05	0.227797	0.928657	T0	19.9357	17.7569	1.1227	-5.64254	-10.7562	8.65796	Not Significant
AGP_IVORMI1N6H7S4F1	Histological	T0	1.02632e+10	2.27679e-05	8.54254e-11	0.424308	0.928657	T0	23.0518	28.3102	0.81426	-10.6902	-23.1834	10.0113	Not Significant
AGP_IVORMI1N6H7S2F2	Clinical	T0	5.11058e-17	0.0472222	3.51219e-88	0.613225	0.928657	T0	-37.5126	74.6694	-0.502383	-3.05289	-201.371	-16.2915	Not Significant
AGP_IVORMI1N6H7S2F2	Histological	T0	1.95307e-88	0.420843	0	0.178827	0.928657	T0	-201.958	160.075	-1.26165	-0.865496	-763.803	-87.7093	Not Significant
AGP_IVORMI1N6H7S3F2	Clinical	T0	3.29986e-25	0.171467	1.40995e-80	0.276151	0.928657	T0	-56.3707	53.6008	-1.05168	-1.76337	-183.863	-24.4815	Not Significant
AGP_IVORMI1N6H7S3F2	Histological	T0	1.09318e-10	0.0113813	1.53913e-65	0.719943	0.941757	T0	-22.9368	60.6678	-0.378071	-4.47578	-149.237	-9.96131	Not Significant
AGP_IVORMI1N7H8S3	Clinical	T0	2.7228e-27	0.00519158	4.01472e-123	0.541262	0.928657	T0	-61.1681	100.946	-0.605951	-5.26072	-281.828	-26.565	Not Significant
AGP_IVORMI1N7H8S3	Histological	T0	1.81807e-36	0.00070339	2.39694e-217	0.597458	0.928657	T0	-82.2953	150.33	-0.547431	-7.2596	-498.787	-35.7404	Not Significant
AGP_IVORMI1N7H8S4	Clinical	T0	8.22977e-53	1.45134	4.49816e-143	0.0513427	0.928657	T0	-119.929	71.2401	-1.68345	0.372486	-327.766	-52.0846	Not Significant
AGP_IVORMI1N7H8S4	Histological	T0	3.39338e-32	0.411478	1.33178e-94	0.254894	0.928657	T0	-72.4609	62.6859	-1.15594	-0.887999	-216.156	-31.4694	Not Significant
AGP_IVORMI1N7H8S4F1	Clinical	T0	6.52076e+35	0.00126369	5.02243e-66	0.488168	0.928657	T0	82.4655	120.073	0.686793	-6.67372	-150.357	35.8143	Not Significant
AGP_IVORMI1N7H8S4F1	Histological	T0	2.5616e+60	4.8317e-06	5.96707e-122	0.52016	0.928657	T0	139.096	205.422	0.677121	-12.2403	-279.129	60.4085	Not Significant
AGP_IVORMI1N8H9S4	Clinical	T0	3.83997e-116	0.509555	2.40866e-298	0.11209	0.928657	T0	-265.754	177.891	-1.49392	-0.674218	-685.291	-115.416	Not Significant
AGP_IVORMI1N8H9S4	Histological	T0	7.95887e-70	0.0266154	2.19864e-276	0.455068	0.928657	T0	-159.107	206.15	-0.771801	-3.62627	-634.726	-69.0991	Not Significant
AGP_IIORM1N4H5S1	Clinical	T0	1.12809e+189	2.57133e-07	5.64143e-08	0.0614453	0.928657	T0	435.309	257.918	1.68778	-15.1737	-16.6905	189.052	Not Significant
AGP_IIORM1N4H5S1	Histological	T0	4.74556e+191	8.75083e-09	1.44306e-102	0.284712	0.928657	T0	441.351	368.29	1.19838	-18.5541	-234.497	191.676	Not Significant
AGP_IIORM1N4H5S2	Clinical	T0	35660	2.18279e-07	5.17481e-05	0.317116	0.928657	T0	10.4818	10.7257	0.977263	-15.3375	-9.86912	4.55218	Not Significant
AGP_IIORM1N4H5S2	Histological	T0	1.37317e+13	1.70837e-19	0.0271161	0.0854334	0.928657	T0	30.2507	19.9107	1.51932	-43.2136	-3.60763	13.1377	Not Significant
AGP_IIORM1N4H5S2F1	Clinical	T0	1.18638e+53	0.0001737	3.69225e-12	0.115072	0.928657	T0	122.208	84.8083	1.44099	-8.65818	-26.3248	53.0742	Not Significant
AGP_IIORM1N4H5S2F1	Histological	T0	1.99922e+43	4.35941e-05	8.24184e-46	0.39112	0.928657	T0	99.7039	114.959	0.867301	-10.0406	-103.81	43.3009	Not Significant
AGP_IIORM1N5H6S2	Clinical	T0	1.28718e+68	0.00627027	7.63468e-305	0.720269	0.941757	T0	156.828	438.38	0.357745	-5.07194	-700.256	68.1096	Not Significant
AGP_IIORM1N5H6S2	Histological	T0	2.85787e-100	0.0284986	0	0.695474	0.941757	T0	-229.208	544.286	-0.421118	-3.5579	-1423.87	-99.544	Not Significant
AGP_IIORM1N5H6S3	Clinical	T0	2.43023e-09	1.24086	6.0044e-22	0.059818	0.928657	T0	-19.8353	11.6682	-1.69995	0.215802	-48.8644	-8.61435	Not Significant
AGP_IIORM1N5H6S3	Histological	T0	3.49506e-11	1.22714	1.5775e-37	0.109153	0.928657	T0	-24.0771	16.7414	-1.43818	0.204683	-84.7398	-10.4565	Not Significant
AGP_IIORM1N5H6S2F1	Clinical	T0	3.95549e+128	4.09473e-06	2.66769e-80	0.233661	0.928657	T0	296.106	256.146	1.156	-12.4058	-183.226	128.597	Not Significant
AGP_IIORM1N5H6S2F1	Histological	T0	2.56734e-19	6.07185e-05	0	0.911207	0.974744	T0	-42.8062	357.932	-0.119593	-9.70926	-878.409	-18.5905	Not Significant
AGP_IIORM1N5H6S3F1	Clinical	T0	855143	0.000773849	1.14901e-05	0.292271	0.928657	T0	13.659	13.3993	1.01938	-7.16413	-11.374	5.93204	Not Significant
AGP_IIORM1N5H6S3F1	Histological	T0	0.0439473	0.000274851	1.11571e-19	0.88707	0.972736	T0	-3.12476	20.8335	-0.149987	-8.19928	-43.6396	-1.35707	Not Significant
AGP_IIORM1N6H7S4	Clinical	T0	4.53699e-25	0.206034	3.08804e-77	0.28493	0.928657	T0	-56.0524	53.6585	-1.04461	-1.57971	-176.172	-24.3432	Not Significant
AGP_IIORM1N6H7S4	Histological	T0	1.52042e-21	0.0758961	1.04966e-83	0.476835	0.928657	T0	-47.9353	65.1336	-0.735953	-2.57839	-191.066	-20.818	Not Significant
AGP_VORMI1N4H5S2	Clinical	T0	5.03184e+09	0.0335534	6.26997e-25	0.582257	0.928657	T0	22.3391	41.0671	0.543964	-3.39462	-55.7289	9.70173	Not Significant
AGP_VORMI1N4H5S2	Histological	T0	1.23162e+53	3.79098e-07	1.79728e-12	0.134028	0.928657	T0	122.245	93.2506	1.31093	-14.7855	-27.0447	53.0905	Not Significant
AGP_VORMI1N5H6S2	Clinical	T0	3.5566e+53	3.39234e-05	2.90234e-80	0.440139	0.928657	T0	123.306	162.783	0.757485	-10.2914	-183.141	53.551	Not Significant
AGP_VORMI1N5H6S2	Histological	T0	1.23737e+197	1.47535e-12	2.43947e-55	0.145678	0.928657	T0	453.822	321.026	1.41366	-27.2421	-125.75	197.092	Not Significant
AGP_VORMI1N5H6S3	Clinical	T0	1.52422e-09	0.110761	1.47931e-32	0.354701	0.928657	T0	-20.3018	22.5866	-0.89884	-2.20038	-73.2911	-8.81695	Not Significant
AGP_VORMI1N5H6S3	Histological	T0	1775.61	0.0027508	5.29336e-25	0.794301	0.960914	T0	7.4819	27.2998	0.274064	-5.89587	-55.8982	3.24935	Not Significant
AGP_VORMI1N5H6S3F1	Clinical	T0	1.30072e+23	0.0014532	2.25841e-08	0.153258	0.928657	T0	53.2224	39.9703	1.33155	-6.53399	-17.606	23.1142	Not Significant
AGP_VORMI1N5H6S3F1	Histological	T0	1.67055e+28	4.11789e-06	2.5139e-25	0.39431	0.928657	T0	64.9855	72.3278	0.898486	-12.4002	-56.6428	28.2229	Not Significant
AGP_VORMI1N5H6S3F2	Clinical	T0	1.34825e+110	0.000589407	4.62391e-31	0.187529	0.928657	T0	253.583	204.005	1.24302	-7.43639	-69.8489	110.13	Not Significant
AGP_VORMI1N5H6S3F2	Histological	T0	3.21342e+177	6.55655e-06	6.46128e-76	0.471086	0.928657	T0	408.725	348.478	1.17289	-11.935	-173.131	177.507	Not Significant
AGP_VORMI1N6H7S3	Clinical	T0	1.11769e-22	0.138493	6.24344e-92	0.455728	0.928657	T0	-50.5456	68.8066	-0.734604	-1.97693	-210.006	-21.9517	Not Significant
AGP_VORMI1N6H7S3	Histological	T0	1.24182e-35	0.129278	4.22557e-180	0.495167	0.928657	T0	-80.3739	112.224	-0.716192	-2.04579	-413.024	-34.9059	Not Significant
AGP_VORMI1N6H7S4	Clinical	T0	1.2889e-05	0.479653	5.8363e-15	0.152828	0.928657	T0	-11.2591	8.46442	-1.33017	-0.734692	-32.7747	-4.88978	Not Significant
AGP_VORMI1N6H7S4	Histological	T0	1.45773e-07	0.225964	2.69445e-27	0.297363	0.928657	T0	-15.7412	14.6278	-1.07612	-1.48738	-61.1786	-6.83632	Not Significant
AGP_VORMI1N6H7S3F1	Clinical	T0	6.40578e+198	1.06632e-13	1.03698e+26	0.0181124	0.928657	T0	457.769	229.462	1.99497	-29.8694	59.9035	198.807	Significant
AGP_VORMI1N6H7S3F1	Histological	T0	3.66727e+33	4.74593e-09	5.91149e-114	0.698756	0.941757	T0	77.2848	188.353	0.410319	-19.166	-260.718	33.5643	Not Significant
AGP_VORMI1N6H7S4F1	Clinical	T0	5.14865e+12	5.09901e-07	0.0925856	0.0728251	0.928657	T0	29.2698	18.8823	1.55011	-14.489	-2.37962	12.7117	Not Significant
AGP_VORMI1N6H7S4F1	Histological	T0	3978.87	7.23993e-06	8.47002e-16	0.719511	0.941757	T0	8.28875	23.1732	0.357687	-11.8359	-34.7048	3.59976	Not Significant
AGP_VORMI1N6H7S4F2	Clinical	T0	8.38981e+11	0.0017655	0.00240541	0.157014	0.928657	T0	27.4555	21.4213	1.28169	-6.33932	-6.03004	11.9238	Not Significant
AGP_VORMI1N6H7S4F2	Histological	T0	1279.72	6.48481e-06	4.6156e-09	0.677948	0.933992	T0	7.15439	16.7552	0.426995	-11.946	-19.1938	3.10711	Not Significant
AGP_VORMI1N7H8S4	Clinical	T0	2.66271e-60	8.00211	5.89072e-148	0.0076132	0.928657	T0	-137.176	65.3961	-2.09761	2.07971	-339.009	-59.5747	Significant
AGP_VORMI1N7H8S4	Histological	T0	7.12689e-40	1.52637	3.21018e-104	0.101981	0.928657	T0	-90.1395	57.5095	-1.56738	0.422894	-238.303	-39.1471	Not Significant
AGP_VORMI1N7H8S4F1	Clinical	T0	2.77536e-129	0.350755	0	0.13426	0.928657	T0	-296.013	208.81	-1.41762	-1.04767	-783.655	-128.557	Not Significant
AGP_VORMI1N7H8S4F1	Histological	T0	3.20334e-195	0.55223	0	0.12355	0.928657	T0	-447.84	306.808	-1.45968	-0.59379	-1293.78	-194.494	Not Significant
AGP_VORMI1N8H9S4	Clinical	T0	3.16421e-26	0.0736099	4.35592e-99	0.387885	0.928657	T0	-58.7153	69.8288	-0.840846	-2.60898	-226.484	-25.4997	Not Significant
AGP_VORMI1N8H9S4	Histological	T0	0.00902898	0.0078709	1.77057e-106	0.955691	0.984158	T0	-4.70732	80.3335	-0.0585972	-4.84458	-243.503	-2.04436	Not Significant
AGP_VORMI1N8H9S4F1	Clinical	T0	1.0556e-23	0.00623117	1.82506e-168	0.73989	0.943511	T0	-52.9053	158.811	-0.333135	-5.07819	-386.233	-22.9765	Not Significant
AGP_VORMI1N8H9S4F1	Histological	T0	8.34375e-46	0.000530185	1.93892e-252	0.663822	0.928657	T0	-103.797	221.285	-0.469067	-7.54229	-579.589	-45.0786	Not Significant
AGP_VORMII1N4H5S2	Clinical	T0	1.58507e+22	0.0253139	1.98081e-49	0.54822	0.928657	T0	51.1175	86.5677	0.590491	-3.6764	-112.143	22.2	Not Significant
AGP_VORMII1N4H5S2	Histological	T0	2.03123e+135	8.9623e-10	2.27286e-23	0.127594	0.928657	T0	311.558	236.459	1.31759	-20.8328	-52.1384	135.308	Not Significant
AGP_VORMII1N5H6S3	Clinical	T0	2.6853e-10	0.0897667	2.79249e-37	0.418	0.928657	T0	-22.0381	27.7208	-0.795002	-2.41054	-84.1687	-9.57101	Not Significant
AGP_VORMII1N5H6S3	Histological	T0	1.04378e+08	0.0012804	5.6101e-25	0.612256	0.928657	T0	18.4635	35.3534	0.522257	-6.66058	-55.8401	8.01861	Not Significant
AGP_VORMII1N5H6S3F1	Clinical	T0	2.21409e+22	2.19395e-05	1.90563e-06	0.123535	0.928657	T0	51.4517	35.5651	1.44669	-10.7272	-13.1707	22.3452	Not Significant
AGP_VORMII1N5H6S3F1	Histological	T0	3.20096e+14	2.6454e-06	2.97813e-28	0.52307	0.928657	T0	33.3996	51.9264	0.643211	-12.8427	-63.3811	14.5053	Not Significant
AGP_VORMII1N6H7S3	Clinical	T0	0.000307286	0.0117933	2.41361e-130	0.953686	0.984158	T0	-8.08773	138.661	-0.0583274	-4.44023	-298.455	-3.51246	Not Significant
AGP_VORMII1N6H7S3	Histological	T0	3.48402e+10	0.00162127	6.24796e-222	0.918701	0.974744	T0	24.274	213.222	0.113844	-6.42455	-509.342	10.5421	Not Significant
AGP_VORMII1N6H7S4	Clinical	T0	1.27341e-05	0.620916	5.4883e-15	0.118698	0.928657	T0	-11.2712	7.97557	-1.41322	-0.47656	-32.8362	-4.89503	Not Significant
AGP_VORMII1N6H7S4	Histological	T0	0.000230412	0.123603	3.59528e-21	0.48046	0.928657	T0	-8.37564	11.6871	-0.716658	-2.09068	-47.0747	-3.6375	Not Significant
AGP_VORMII1N6H7S3F1	Clinical	T0	2.03038e+102	1.33079e-10	1.58232e+10	0.0240589	0.928657	T0	235.572	132.06	1.78382	-22.7401	23.4847	102.308	Significant
AGP_VORMII1N6H7S3F1	Histological	T0	8777362386691406	5.72619e-08	4.56994e-82	0.779675	0.955386	T0	36.711	124.555	0.294736	-16.6756	-187.292	15.9434	Not Significant
AGP_VORMII1N6H7S4F1	Clinical	T0	2.3929e+07	3.53489e-06	0.000484902	0.184919	0.928657	T0	16.9906	13.8063	1.23064	-12.5528	-7.63156	7.37892	Not Significant
AGP_VORMII1N6H7S4F1	Histological	T0	121.517	8.37662e-07	3.48341e-16	0.822091	0.961476	T0	4.80005	21.1217	0.227257	-13.9927	-35.5933	2.08464	Not Significant
AGP_VORMII1N6H7S4F2	Clinical	T0	8.78082e+07	0.00220226	0.00139128	0.189072	0.928657	T0	18.2907	15.7296	1.16282	-6.11827	-6.57753	7.94354	Not Significant
AGP_VORMII1N6H7S4F2	Histological	T0	431.555	7.6791e-05	5.6264e-09	0.695542	0.941757	T0	6.06739	15.3096	0.396313	-9.47442	-18.9958	2.63504	Not Significant
AGP_VORMII1N7H8S4	Clinical	T0	2.14047e-55	2.22169	2.92332e-130	0.0326027	0.928657	T0	-125.881	66.9616	-1.8799	0.79827	-298.263	-54.6695	Significant
AGP_VORMII1N7H8S4	Histological	T0	7.08439e-47	0.866894	8.46351e-122	0.126135	0.928657	T0	-106.264	71.3868	-1.48856	-0.142838	-278.78	-46.1497	Not Significant
AGP_VORMII1N7H8S4F1	Clinical	T0	4.03766e-36	0.0205722	8.02161e-137	0.410137	0.928657	T0	-81.4974	100.841	-0.808177	-3.88381	-313.372	-35.3939	Not Significant
AGP_VORMII1N7H8S4F1	Histological	T0	1.76436e-120	0.712752	0	0.0923149	0.928657	T0	-275.742	178.141	-1.54789	-0.338622	-789.404	-119.753	Not Significant
AGP_VORMII1N8H9S4	Clinical	T0	5.39616e-61	0.067515	5.34115e-229	0.421922	0.928657	T0	-138.772	175.663	-0.789989	-2.69541	-525.617	-60.2679	Not Significant
AGP_VORMII1N8H9S4	Histological	T0	7.90319e-131	0.052277	0	0.347723	0.928657	T0	-299.571	325.247	-0.921058	-2.9512	-1260.33	-130.102	Not Significant
C3_CIIIKTVLT1N2H5	Clinical	T0	0.000571122	0.0400968	2.16237e-17	0.593146	0.928657	T0	-7.46791	14.0229	-0.532551	-3.21646	-38.3727	-3.24327	Not Significant
C3_CIIIKTVLT1N2H5	Histological	T0	2.6742e-14	0.951722	7.6779e-42	0.11802	0.928657	T0	-31.2525	20.6723	-1.51181	-0.0494818	-94.6702	-13.5728	Not Significant
C3_CIIIKTVLT1N2H6	Clinical	T0	898682	4.60919e-16	1.82234e-07	0.357912	0.928657	T0	13.7087	15.1769	0.903263	-35.3133	-15.518	5.95361	Not Significant
C3_CIIIKTVLT1N2H6	Histological	T0	2.89394e+11	2.4299e-26	4.87388e-09	0.242857	0.928657	T0	26.3911	22.3597	1.1803	-58.9794	-19.1394	11.4615	Not Significant
C3_CIIIKTVLT1N2H7	Clinical	T0	9.8113e-05	0.219058	1.81201e-21	0.618285	0.928657	T0	-9.22939	18.5014	-0.498849	-1.51842	-47.7599	-4.00827	Not Significant
C3_CIIIKTVLT1N2H7	Histological	T0	1.69087e+10	0.00114291	8.78455e-17	0.506017	0.928657	T0	23.5511	34.5024	0.682594	-6.77417	-36.971	10.2281	Not Significant
C3_CIIIGIRMN1N2H7	Clinical	T0	0.0258598	0.1045	1.50301e-39	0.929843	0.974744	T0	-3.65507	41.3931	-0.0883013	-2.25857	-89.3933	-1.58738	Not Significant
C3_CIIIGIRMN1N2H7	Histological	T0	1.28006e-16	0.126855	5.4568e-93	0.606223	0.928657	T0	-36.5945	69.2046	-0.528786	-2.06471	-212.444	-15.8928	Not Significant
C3_CIIIGIRMN1N2H8	Clinical	T0	0.56204	0.00985504	8.55594e-07	0.929591	0.974744	T0	-0.576183	6.49975	-0.0886468	-4.61977	-13.9715	-0.250233	Not Significant
C3_CIIIGIRMN1N2H8	Histological	T0	30.4916	0.000520079	5.75625e-09	0.733658	0.941885	T0	3.41745	9.72797	0.351302	-7.56153	-18.973	1.48418	Not Significant
C3_CIIIGIRMN1N2H9	Clinical	T0	0.876903	0.000514946	2.65042e-07	0.985766	0.993981	T0	-0.131359	7.33948	-0.0178976	-7.57145	-15.1434	-0.0570484	Not Significant
C3_CIIIGIRMN1N2H9	Histological	T0	0.053068	3.14436e-05	4.33504e-12	0.796941	0.960914	T0	-2.93618	10.9311	-0.268609	-10.3673	-26.1643	-1.27517	Not Significant
C3_CIIIGIRMN1N2H10	Clinical	T0	2.27753e+12	0.118548	7.73677e-29	0.560242	0.928657	T0	28.4541	49.4093	0.575886	-2.13244	-64.729	12.3575	Not Significant
C3_CIIIGIRMN1N2H10	Histological	T0	4.95771	0.293984	9.82924e-50	0.979225	0.989447	T0	1.60094	58.2166	0.0274998	-1.22423	-112.844	0.695281	Not Significant
Serum_GP1	Clinical	T0	1.18112	0.0497051	0.881113	0.274625	0.928657	T0	0.166461	0.157463	1.05715	-3.00165	-0.126569	0.0722933	Not Significant
Serum_GP1	Histological	T0	0.905517	0.526433	0.571392	0.607109	0.928657	T0	-0.0992488	0.189984	-0.522406	-0.641632	-0.559679	-0.0431032	Not Significant
Serum_GP2	Clinical	T0	1.27264	0.062786	0.505264	0.618567	0.928657	T0	0.241093	0.490372	0.491653	-2.76802	-0.682674	0.104705	Not Significant
Serum_GP2	Histological	T0	0.899386	0.121974	0.273403	0.867923	0.972395	T0	-0.106043	0.607108	-0.174669	-2.10395	-1.29681	-0.0460538	Not Significant
Serum_GP3	Clinical	T0	0.0271042	0.18849	1.39189e-13	0.77333	0.955386	T0	-3.60807	12.4924	-0.288821	-1.66871	-29.6029	-1.56696	Not Significant
Serum_GP3	Histological	T0	6.75315e+08	0.00370131	1.03258e-12	0.412127	0.928657	T0	20.3307	24.0529	0.845249	-5.59907	-27.599	8.82951	Not Significant
Serum_GP4	Clinical	T0	1.17751	0.0302867	0.714603	0.529501	0.928657	T0	0.1634	0.26362	0.619832	-3.49705	-0.336027	0.0709637	Not Significant
Serum_GP4	Histological	T0	0.837529	0.320462	0.425522	0.575973	0.928657	T0	-0.1773	0.307199	-0.577149	-1.13799	-0.85444	-0.0770003	Not Significant
Serum_GP5	Clinical	T0	1.84979	0.0104078	0.338136	0.47879	0.928657	T0	0.615074	0.878083	0.700474	-4.5652	-1.08431	0.267123	Not Significant
Serum_GP5	Histological	T0	0.674784	0.127254	0.0469359	0.731235	0.941757	T0	-0.393362	1.08609	-0.362181	-2.06157	-3.05897	-0.170835	Not Significant
Serum_GP6	Clinical	T0	1.51246	0.0306106	0.297897	0.623899	0.928657	T0	0.413736	0.851541	0.485868	-3.48641	-1.21101	0.179683	Not Significant
Serum_GP6	Histological	T0	1.13875	0.010001	0.121599	0.916057	0.974744	T0	0.129928	1.18441	0.109699	-4.60507	-2.10702	0.056427	Not Significant
Serum_GP7	Clinical	T0	0.538918	0.0557751	0.00275627	0.812305	0.961075	T0	-0.618193	2.59718	-0.238024	-2.88643	-5.89388	-0.268478	Not Significant
Serum_GP7	Histological	T0	2.42453	0.000585447	0.000554993	0.844041	0.972395	T0	0.885638	4.39345	0.201581	-7.44313	-7.49656	0.384628	Not Significant
Serum_GP8	Clinical	T0	0.141553	0.204395	0.00203454	0.30341	0.928657	T0	-1.95508	1.93716	-1.00925	-1.5877	-6.19748	-0.84908	Not Significant
Serum_GP8	Histological	T0	3.06776	0.000654093	0.0104074	0.708516	0.941757	T0	1.12095	2.90906	0.38533	-7.33226	-4.56524	0.486821	Not Significant
Serum_GP9	Clinical	T0	5.14799e-06	0.195388	1.61437e-21	0.435826	0.928657	T0	-12.1769	15.8828	-0.766673	-1.63277	-47.8753	-5.28836	Not Significant
Serum_GP9	Histological	T0	6.56619e+28	1.6456e-07	0.00695688	0.0695852	0.928657	T0	66.3543	39.1492	1.69491	-15.62	-4.96802	28.8173	Not Significant
Serum_GP10	Clinical	T0	0.965098	0.170434	0.58577	0.885878	0.972736	T0	-0.0355252	0.246994	-0.14383	-1.76941	-0.534828	-0.0154284	Not Significant
Serum_GP10	Histological	T0	0.923024	0.262207	0.459763	0.814134	0.961075	T0	-0.0800997	0.330894	-0.242071	-1.33862	-0.777045	-0.0347869	Not Significant
Serum_GP11	Clinical	T0	1.01534	0.0306319	0.0187486	0.993854	0.99758	T0	0.0152231	1.97081	0.00772431	-3.48571	-3.97663	0.00661133	Not Significant
Serum_GP11	Histological	T0	19.1496	6.40498e-05	0.0368799	0.382817	0.928657	T0	2.95228	3.38835	0.871304	-9.65585	-3.30009	1.28216	Not Significant
Serum_GP12	Clinical	T0	0.0246082	1.35228	9.23319e-05	0.0549448	0.928657	T0	-3.70468	2.15695	-1.71756	0.301795	-9.29012	-1.60892	Not Significant
Serum_GP12	Histological	T0	0.569695	0.0402636	0.000414543	0.860627	0.972395	T0	-0.562655	3.03423	-0.185436	-3.21231	-7.78833	-0.244358	Not Significant
Serum_GP13	Clinical	T0	4.09699	0.0102104	0.0999633	0.457599	0.928657	T0	1.41025	1.91691	0.735691	-4.58435	-2.30295	0.612465	Not Significant
Serum_GP13	Histological	T0	1.23618	0.0237004	0.00343126	0.937394	0.977799	T0	0.212024	2.63818	0.0803675	-3.74226	-5.67483	0.092081	Not Significant
Serum_GP14	Clinical	T0	0.824341	0.0332466	0.42795	0.515158	0.928657	T0	-0.19317	0.299599	-0.644763	-3.4038	-0.848748	-0.0838929	Not Significant
Serum_GP14	Histological	T0	1.11251	0.000357983	0.503385	0.79029	0.960914	T0	0.106617	0.384961	0.276955	-7.93503	-0.686401	0.0463032	Not Significant
Serum_GP15	Clinical	T0	0.00343453	0.261727	1.35498e-08	0.31012	0.928657	T0	-5.67388	5.6898	-0.997201	-1.34046	-18.1169	-2.46413	Not Significant
Serum_GP15	Histological	T0	2002335893292286	5.73968e-12	4.68645	0.0371783	0.928657	T0	35.2331	20.451	1.72281	-25.8836	1.54467	15.3015	Significant
Serum_GP16	Clinical	T0	0.96468	0.0629674	0.55199	0.896365	0.972736	T0	-0.0359591	0.275214	-0.130659	-2.76514	-0.594226	-0.0156169	Not Significant
Serum_GP16	Histological	T0	0.989006	0.0248331	0.466522	0.977688	0.989447	T0	-0.0110544	0.377329	-0.0292965	-3.69558	-0.762451	-0.00480088	Not Significant
Serum_GP17	Clinical	T0	1.74509	0.00868021	0.184463	0.623882	0.928657	T0	0.556807	1.13773	0.4894	-4.74671	-1.69031	0.241818	Not Significant
Serum_GP17	Histological	T0	16.9283	4.46655e-06	0.294582	0.177477	0.928657	T0	2.82899	2.15785	1.31102	-12.3189	-1.2222	1.22861	Not Significant
Serum_GP18	Clinical	T0	0.254001	0.883847	0.0310382	0.0844524	0.928657	T0	-1.37042	0.863123	-1.58774	-0.123471	-3.47254	-0.595164	Not Significant
Serum_GP18	Histological	T0	0.839586	0.0198254	0.093349	0.864006	0.972395	T0	-0.174847	0.972379	-0.179814	-3.92079	-2.37141	-0.0759351	Not Significant
Serum_GP19	Clinical	T0	0.119631	0.242141	0.000520726	0.411876	0.928657	T0	-2.12334	2.60559	-0.814918	-1.41823	-7.56029	-0.922155	Not Significant
Serum_GP19	Histological	T0	1.76687	0.0149669	0.000463133	0.892359	0.972736	T0	0.56921	4.13162	0.137769	-4.20191	-7.6775	0.247205	Not Significant
Serum_GP20	Clinical	T0	0.913904	0.013799	0.648004	0.550506	0.928657	T0	-0.0900298	0.152631	-0.589854	-4.28316	-0.433858	-0.0390994	Not Significant
Serum_GP20	Histological	T0	1.1082	5.96103e-05	0.750672	0.581642	0.928657	T0	0.102735	0.181874	0.564871	-9.72768	-0.286787	0.0446174	Not Significant
Serum_GP21	Clinical	T0	0.0043118	0.349029	8.10973e-08	0.226783	0.928657	T0	-5.4464	4.68947	-1.16141	-1.0526	-16.3276	-2.36534	Not Significant
Serum_GP21	Histological	T0	167.903	0.00126803	0.000123012	0.462575	0.928657	T0	5.12339	6.92033	0.740339	-6.67029	-9.00323	2.22506	Not Significant
Serum_GP22	Clinical	T0	2.13258	0.000105389	0.503799	0.309596	0.928657	T0	0.757331	0.765407	0.989449	-9.15785	-0.685578	0.328905	Not Significant
Serum_GP22	Histological	T0	10.4178	1.5849e-12	0.321698	0.231046	0.928657	T0	2.34352	1.93925	1.20846	-27.1705	-1.13414	1.01778	Not Significant
Serum_GP23	Clinical	T0	0.920777	0.0113954	0.136169	0.927647	0.974744	T0	-0.0825374	0.905112	-0.0911902	-4.47454	-1.99386	-0.0358455	Not Significant
Serum_GP23	Histological	T0	3750.03	9.38142e-24	3.82034	0.00979006	0.928657	T0	8.22952	4.20126	1.95882	-53.0233	1.34034	3.57404	Significant
Serum_GP24	Clinical	T0	0.446087	0.308683	0.0640748	0.366274	0.928657	T0	-0.80724	0.902345	-0.894603	-1.17544	-2.7477	-0.35058	Not Significant
Serum_GP24	Histological	T0	0.319436	0.61081	0.0256149	0.315431	0.928657	T0	-1.1412	1.12234	-1.01681	-0.49297	-3.66458	-0.495616	Not Significant
Serum_GP25	Clinical	T0	0.244063	0.0900467	1.04526e-05	0.769317	0.955386	T0	-1.41033	4.79812	-0.293933	-2.40743	-11.4687	-0.612497	Not Significant
Serum_GP25	Histological	T0	0.451192	0.0580931	5.09408e-07	0.90398	0.974744	T0	-0.795863	6.25696	-0.127196	-2.84571	-14.49	-0.345639	Not Significant
Serum_GP26	Clinical	T0	0.573692	0.0640213	0.0497763	0.637774	0.928657	T0	-0.555662	1.17937	-0.471151	-2.74854	-3.00022	-0.241321	Not Significant
Serum_GP26	Histological	T0	0.540831	0.0310146	0.0166126	0.709328	0.941757	T0	-0.614649	1.58421	-0.387985	-3.4733	-4.09759	-0.266939	Not Significant
Serum_GP27	Clinical	T0	8.92086	0.0102537	0.317319	0.209449	0.928657	T0	2.18839	1.82246	1.20079	-4.58011	-1.14785	0.950407	Not Significant
Serum_GP27	Histological	T0	6.26593	0.00599469	0.0340802	0.509872	0.928657	T0	1.83513	2.61438	0.701936	-5.11688	-3.37904	0.796985	Not Significant
Serum_GP28	Clinical	T0	0.174393	0.358977	0.00288995	0.344833	0.928657	T0	-1.74644	1.8736	-0.932136	-1.0245	-5.84652	-0.758471	Not Significant
Serum_GP28	Histological	T0	0.13074	0.508869	0.000798034	0.387943	0.928657	T0	-2.03454	2.29628	-0.886015	-0.675564	-7.13336	-0.88359	Not Significant
Serum_GP29	Clinical	T0	0.00603168	0.463859	3.10528e-09	0.299768	0.928657	T0	-5.11073	5.15996	-0.990459	-0.768174	-19.5902	-2.21956	Not Significant
Serum_GP29	Histological	T0	0.259002	0.0871721	4.35664e-06	0.824025	0.961476	T0	-1.35092	5.69547	-0.237192	-2.43987	-12.3438	-0.586697	Not Significant
Serum_GP30	Clinical	T0	0.727378	0.258891	0.343506	0.349284	0.928657	T0	-0.318309	0.344591	-0.92373	-1.35135	-1.06855	-0.13824	Not Significant
Serum_GP30	Histological	T0	0.645368	0.327018	0.217063	0.356256	0.928657	T0	-0.437935	0.464374	-0.943064	-1.11774	-1.52757	-0.190193	Not Significant
Serum_GP31	Clinical	T0	0.258887	0.243996	0.00172908	0.563616	0.928657	T0	-1.35136	2.34306	-0.576753	-1.4106	-6.36017	-0.58689	Not Significant
Serum_GP31	Histological	T0	0.0926406	0.37374	9.65033e-05	0.463743	0.928657	T0	-2.37903	3.09401	-0.768915	-0.984195	-9.24593	-1.0332	Not Significant
Serum_GP32	Clinical	T0	1.52119	0.0237142	0.171665	0.707496	0.941757	T0	0.419492	1.12028	0.374455	-3.74168	-1.76221	0.182183	Not Significant
Serum_GP32	Histological	T0	1.1021	0.0110103	0.0430381	0.955194	0.984158	T0	0.0972146	1.59112	0.061098	-4.50892	-3.14567	0.0422198	Not Significant
Serum_GP33	Clinical	T0	1.59713	0.0223947	0.608711	0.35219	0.928657	T0	0.468206	0.51667	0.9062	-3.79893	-0.496412	0.203339	Not Significant
Serum_GP33	Histological	T0	1.26319	0.0208567	0.287133	0.76217	0.953205	T0	0.233641	0.722896	0.323201	-3.87008	-1.24781	0.101469	Not Significant
Serum_GP34	Clinical	T0	0.427175	0.182787	0.00191137	0.747095	0.946582	T0	-0.850562	2.62742	-0.323725	-1.69944	-6.25994	-0.369394	Not Significant
Serum_GP34	Histological	T0	0.20737	0.1781	0.000132281	0.674711	0.933992	T0	-1.57325	3.56296	-0.441557	-1.72541	-8.93058	-0.683254	Not Significant
Serum_GP35	Clinical	T0	8.01333	0.0454719	0.0309641	0.472808	0.928657	T0	2.08111	2.95012	0.705431	-3.09066	-3.47493	0.903813	Not Significant
Serum_GP35	Histological	T0	2.86066	0.0471035	0.00103159	0.801209	0.960914	T0	1.05105	4.03028	0.260789	-3.05541	-6.87666	0.456466	Not Significant
Serum_GP36	Clinical	T0	0.128873	0.237519	0.000367951	0.436892	0.928657	T0	-2.04893	2.66175	-0.769766	-1.43751	-7.90756	-0.889837	Not Significant
Serum_GP36	Histological	T0	0.0232752	0.652245	6.65745e-06	0.271047	0.928657	T0	-3.76037	3.38534	-1.11078	-0.427335	-11.9198	-1.63311	Not Significant
Serum_GP37	Clinical	T0	0.415446	0.429829	0.0276111	0.487685	0.928657	T0	-0.878402	1.27084	-0.691197	-0.844368	-3.58954	-0.381485	Not Significant
Serum_GP37	Histological	T0	0.714248	0.406765	0.0259687	0.839068	0.969234	T0	-0.336526	1.59636	-0.210808	-0.899519	-3.65086	-0.146151	Not Significant
Serum_GP38	Clinical	T0	0.574486	0.272746	0.0804728	0.552257	0.928657	T0	-0.55428	0.933799	-0.593575	-1.29921	-2.51984	-0.240721	Not Significant
Serum_GP38	Histological	T0	0.506965	0.350173	0.0381695	0.581148	0.928657	T0	-0.679313	1.19126	-0.570248	-1.04933	-3.26572	-0.295022	Not Significant
Serum_GP39	Clinical	T0	1.30903	0.113127	0.246654	0.756467	0.950071	T0	0.26929	0.872911	0.308496	-2.17924	-1.39977	0.116951	Not Significant
Serum_GP39	Histological	T0	0.816229	0.15112	0.103539	0.858664	0.972395	T0	-0.203061	1.06293	-0.191038	-1.88968	-2.26781	-0.0881882	Not Significant
Serum_LB	Clinical	T0	1.04256	1.22609e-08	0.857718	0.665768	0.928657	T0	0.0416776	0.0963519	0.432556	-18.2169	-0.15348	0.0181003	Not Significant
Serum_LB	Histological	T0	1.06351	1.55548e-11	0.79692	0.648976	0.928657	T0	0.0615742	0.130612	0.47143	-24.8867	-0.227001	0.0267413	Not Significant
Serum_HB	Clinical	T0	0.974101	0.0624663	0.805187	0.779706	0.955386	T0	-0.0262403	0.0935636	-0.280455	-2.77313	-0.21668	-0.011396	Not Significant
Serum_HB	Histological	T0	0.941094	0.0582786	0.70357	0.654197	0.928657	T0	-0.0607117	0.130561	-0.465005	-2.84252	-0.351588	-0.0263668	Not Significant
Serum_S0	Clinical	T0	1.05932	0.00681357	0.922114	0.421961	0.928657	T0	0.057626	0.0731903	0.787344	-4.98884	-0.0810866	0.0250266	Not Significant
Serum_S0	Histological	T0	0.966571	0.110139	0.791239	0.706228	0.941757	T0	-0.0340009	0.0874536	-0.388788	-2.20601	-0.234155	-0.0147664	Not Significant
Serum_S1	Clinical	T0	0.890635	0.00146254	0.523864	0.640974	0.928657	T0	-0.115821	0.249643	-0.463946	-6.52758	-0.646523	-0.0503004	Not Significant
Serum_S1	Histological	T0	1.34182	1.09002e-09	0.6231	0.446588	0.928657	T0	0.294029	0.382802	0.768097	-20.6371	-0.473049	0.127695	Not Significant
Serum_S2	Clinical	T0	0.926965	0.00618022	0.70611	0.509869	0.928657	T0	-0.0758396	0.117154	-0.64735	-5.0864	-0.347984	-0.0329367	Not Significant
Serum_S2	Histological	T0	1.09495	2.33803e-06	0.819376	0.517568	0.928657	T0	0.0907106	0.13712	0.661542	-12.9662	-0.199212	0.0393951	Not Significant
Serum_S3	Clinical	T0	0.962524	0.0552251	0.703086	0.805138	0.960914	T0	-0.0381965	0.154336	-0.247488	-2.89634	-0.352277	-0.0165885	Not Significant
Serum_S3	Histological	T0	0.89238	0.0545216	0.541803	0.622843	0.928657	T0	-0.113863	0.221644	-0.513722	-2.90916	-0.612852	-0.0494502	Not Significant
Serum_S4	Clinical	T0	0.907493	0.218774	0.445961	0.778985	0.955386	T0	-0.097069	0.344362	-0.28188	-1.51971	-0.807523	-0.0421565	Not Significant
Serum_S4	Histological	T0	0.865303	0.256591	0.351004	0.752873	0.948934	T0	-0.144676	0.439796	-0.328962	-1.36027	-1.04696	-0.062832	Not Significant
Serum_G0	Clinical	T0	1.13586	0.0377106	0.894729	0.30695	0.928657	T0	0.127393	0.128639	0.990313	-3.27781	-0.111235	0.0553259	Not Significant
Serum_G0	Histological	T0	0.934663	0.38508	0.657206	0.665738	0.928657	T0	-0.0675696	0.151713	-0.445378	-0.954305	-0.419758	-0.0293451	Not Significant
Serum_G1	Clinical	T0	1.13363	0.0102667	0.813318	0.465095	0.928657	T0	0.125428	0.174421	0.719108	-4.57885	-0.206633	0.0544726	Not Significant
Serum_G1	Histological	T0	0.927782	0.111302	0.573475	0.731613	0.941757	T0	-0.0749589	0.210864	-0.355485	-2.1955	-0.556042	-0.0325542	Not Significant
Serum_G2	Clinical	T0	0.924905	0.00357507	0.754848	0.401944	0.928657	T0	-0.0780646	0.0943376	-0.827503	-5.63377	-0.281239	-0.033903	Not Significant
Serum_G2	Histological	T0	1.1541	4.08778e-15	0.85871	0.372863	0.928657	T0	0.143323	0.160419	0.893431	-33.1308	-0.152324	0.0622446	Not Significant
Serum_G3	Clinical	T0	0.970631	0.0467223	0.757132	0.808041	0.960914	T0	-0.0298091	0.122327	-0.243684	-3.06353	-0.278217	-0.0129459	Not Significant
Serum_G3	Histological	T0	0.918898	0.0420708	0.617682	0.644669	0.928657	T0	-0.0845801	0.176281	-0.479804	-3.1684	-0.481781	-0.0367327	Not Significant
Serum_G4	Clinical	T0	0.892554	0.200967	0.458556	0.724476	0.941757	T0	-0.113668	0.321326	-0.353746	-1.60462	-0.779672	-0.0493653	Not Significant
Serum_G4	Histological	T0	0.837872	0.248152	0.355237	0.67883	0.933992	T0	-0.17689	0.409878	-0.431566	-1.39372	-1.03497	-0.0768222	Not Significant
Serum_HM	Clinical	T0	0.319588	0.408503	0.0412291	0.19491	0.928657	T0	-1.14072	0.910023	-1.25351	-0.895257	-3.18861	-0.495409	Not Significant
Serum_HM	Histological	T0	1.1633	0.0024851	0.0409539	0.925415	0.974744	T0	0.151259	1.56054	0.0969275	-5.99744	-3.19531	0.0656911	Not Significant
Serum_B	Clinical	T0	1.07334	0.00671791	0.704644	0.738909	0.943511	T0	0.0707799	0.212421	0.333205	-5.00298	-0.350063	0.0307393	Not Significant
Serum_B	Histological	T0	1.5768	1.3347e-11	0.703583	0.330316	0.928657	T0	0.455399	0.494054	0.921759	-25.0397	-0.35157	0.197777	Not Significant
Serum_CF	Clinical	T0	1.05105	0.000740787	0.934268	0.416148	0.928657	T0	0.0497917	0.06243	0.79756	-7.2078	-0.0679918	0.0216243	Not Significant
Serum_CF	Histological	T0	0.989527	0.0111906	0.846163	0.889299	0.972736	T0	-0.0105287	0.0723741	-0.145476	-4.49268	-0.167043	-0.00457255	Not Significant
Serum_AF	Clinical	T0	1.25252	0.0258928	0.755989	0.396367	0.928657	T0	0.225161	0.272146	0.827354	-3.65379	-0.279728	0.097786	Not Significant
Serum_AF	Histological	T0	1.10303	0.0235247	0.527641	0.804924	0.960914	T0	0.0980617	0.371655	0.263851	-3.74971	-0.63934	0.0425877	Not Significant
Fab_GP1	Clinical	T0	0.26391	0.327078	0.0207369	0.220867	0.928657	T0	-1.33215	1.12634	-1.18272	-1.11756	-3.87584	-0.578544	Not Significant
Fab_GP1	Histological	T0	0.445059	0.0351747	0.0154945	0.614322	0.928657	T0	-0.809549	1.50312	-0.538578	-3.34743	-4.16727	-0.351583	Not Significant
Fab_GP2	Clinical	T0	0.17195	1.06785	0.013723	0.0743429	0.928657	T0	-1.76055	1.06003	-1.66085	0.065651	-4.28868	-0.764598	Not Significant
Fab_GP2	Histological	T0	2.13871	8.62161e-05	0.149435	0.615177	0.928657	T0	0.760204	1.50718	0.504387	-9.35865	-1.9009	0.330152	Not Significant
Fab_GP3	Clinical	T0	1.00044	0.120511	0.815961	0.996543	0.99758	T0	0.000438778	0.100819	0.00435215	-2.11602	-0.203389	0.000190559	Not Significant
Fab_GP3	Histological	T0	0.982438	0.0771493	0.635714	0.930438	0.974744	T0	-0.0177185	0.193914	-0.0913728	-2.56201	-0.453007	-0.00769503	Not Significant
Fab_GP4	Clinical	T0	0.728549	0.4973	0.427348	0.113692	0.928657	T0	-0.3167	0.215718	-1.46812	-0.698562	-0.850156	-0.137541	Not Significant
Fab_GP4	Histological	T0	1.09129	0.000501959	0.588679	0.72804	0.941757	T0	0.0873626	0.230828	0.378475	-7.59699	-0.529874	0.0379411	Not Significant
Fab_GP5	Clinical	T0	0.0744783	0.572267	0.000716295	0.144954	0.928657	T0	-2.59725	1.89724	-1.36896	-0.558149	-7.24142	-1.12797	Not Significant
Fab_GP5	Histological	T0	4.90125	0.000912551	0.0125301	0.595181	0.928657	T0	1.58949	2.8472	0.558264	-6.99927	-4.37962	0.690307	Not Significant
Fab_GP6	Clinical	T0	1.65757e-05	0.752613	2.72933e-15	0.232694	0.928657	T0	-11.0076	9.55642	-1.15185	-0.284204	-33.5347	-4.78053	Not Significant
Fab_GP6	Histological	T0	28892.2	0.0677954	6.63098e-13	0.659193	0.928657	T0	10.2713	22.2339	0.461966	-2.69126	-28.0419	4.46078	Not Significant
Fab_GP7	Clinical	T0	0.00363918	0.27385	7.74309e-09	0.315002	0.928657	T0	-5.616	5.72051	-0.98173	-1.29517	-18.6765	-2.439	Not Significant
Fab_GP7	Histological	T0	0.0106448	0.178862	4.43641e-09	0.512937	0.928657	T0	-4.54268	6.67706	-0.680342	-1.72114	-19.2334	-1.97286	Not Significant
Fab_GP8	Clinical	T0	26.5543	0.0152853	0.00503717	0.465237	0.928657	T0	3.27919	4.59733	0.713281	-4.18086	-5.29091	1.42413	Not Significant
Fab_GP8	Histological	T0	0.212344	0.0781712	2.63124e-06	0.790629	0.960914	T0	-1.54955	5.5753	-0.277931	-2.54885	-12.8481	-0.67296	Not Significant
Fab_GP9	Clinical	T0	1.37722	0.0709601	0.500097	0.54864	0.928657	T0	0.320068	0.540716	0.591934	-2.64564	-0.692954	0.139004	Not Significant
Fab_GP9	Histological	T0	0.593925	0.566528	0.131828	0.446148	0.928657	T0	-0.521003	0.649277	-0.802436	-0.568229	-2.02626	-0.226269	Not Significant
Fab_GP10	Clinical	T0	1.27459	0.0152714	0.561247	0.562934	0.928657	T0	0.242623	0.42245	0.574325	-4.18177	-0.577593	0.10537	Not Significant
Fab_GP10	Histological	T0	0.658696	0.143293	0.141922	0.50501	0.928657	T0	-0.417493	0.625219	-0.667755	-1.94286	-1.95248	-0.181315	Not Significant
Fab_GP11	Clinical	T0	0.715759	0.12621	0.14408	0.664241	0.928657	T0	-0.334412	0.769335	-0.434676	-2.06981	-1.93739	-0.145233	Not Significant
Fab_GP11	Histological	T0	21.5531	8.12297e-08	0.437059	0.15487	0.928657	T0	3.07052	2.2273	1.37858	-16.326	-0.827688	1.33351	Not Significant
Fab_GP12	Clinical	T0	1.02529	0.0512966	0.7849	0.852146	0.972395	T0	0.0249791	0.133702	0.186827	-2.97013	-0.242199	0.0108483	Not Significant
Fab_GP12	Histological	T0	1.02501	0.0282217	0.604149	0.918876	0.974744	T0	0.0246994	0.235255	0.10499	-3.56766	-0.503935	0.0107268	Not Significant
Fab_GP13	Clinical	T0	0.999579	0.00265116	0.751783	0.99758	0.99758	T0	-0.000421026	0.138295	-0.00304441	-5.93276	-0.285307	-0.000182849	Not Significant
Fab_GP13	Histological	T0	1.19066	7.93139e-08	0.753557	0.468031	0.928657	T0	0.174507	0.237681	0.734207	-16.3499	-0.28295	0.0757873	Not Significant
Fab_GP14	Clinical	T0	0.173469	0.294284	0.00504231	0.238154	0.928657	T0	-1.75176	1.54119	-1.13662	-1.22321	-5.28989	-0.760778	Not Significant
Fab_GP14	Histological	T0	4.36966	0.000536325	0.045255	0.513194	0.928657	T0	1.47469	2.1711	0.679235	-7.53077	-3.09544	0.640448	Not Significant
Fab_GP15	Clinical	T0	0.123113	0.495202	0.0021251	0.222361	0.928657	T0	-2.09465	1.77883	-1.17755	-0.702789	-6.15394	-0.909696	Not Significant
Fab_GP15	Histological	T0	0.0265819	1.24907	7.67357e-06	0.151243	0.928657	T0	-3.62753	2.6812	-1.35295	0.222397	-11.7777	-1.57541	Not Significant
Fab_GP16	Clinical	T0	190.265	0.341841	3.87344e-11	0.729887	0.941757	T0	5.24842	15.3474	0.341975	-1.07341	-23.9743	2.27936	Not Significant
Fab_GP16	Histological	T0	0.137011	0.760532	3.20267e-19	0.92893	0.974744	T0	-1.98769	21.6105	-0.0919781	-0.273737	-42.5851	-0.863244	Not Significant
Fab_GP17	Clinical	T0	819.88	0.0278711	0.19668	0.156176	0.928657	T0	6.70916	5.46158	1.22843	-3.58017	-1.62618	2.91375	Not Significant
Fab_GP17	Histological	T0	0.803324	0.356666	0.00167379	0.950917	0.984158	T0	-0.218997	3.42109	-0.0640138	-1.03096	-6.39266	-0.0951092	Not Significant
Fab_GP18	Clinical	T0	1.25213	0.188661	0.72857	0.432018	0.928657	T0	0.224846	0.295942	0.759762	-1.6678	-0.316671	0.0976492	Not Significant
Fab_GP18	Histological	T0	0.803236	0.93876	0.390412	0.526937	0.928657	T0	-0.219107	0.337116	-0.649945	-0.0631956	-0.940552	-0.0951569	Not Significant
Fab_GP19	Clinical	T0	1.33817	0.146423	0.0185706	0.893739	0.972736	T0	0.291301	2.18081	0.133575	-1.92125	-3.98618	0.12651	Not Significant
Fab_GP19	Histological	T0	0.14803	0.415855	0.000207181	0.538648	0.928657	T0	-1.91034	3.00479	-0.635765	-0.877418	-8.48192	-0.82965	Not Significant
Fab_GP20	Clinical	T0	0.00716752	0.679651	2.31821e-06	0.136518	0.928657	T0	-4.93819	3.49043	-1.41478	-0.386176	-12.9747	-2.14463	Not Significant
Fab_GP20	Histological	T0	0.000392767	0.846841	6.80751e-12	0.167088	0.928657	T0	-7.84229	5.93666	-1.32099	-0.166243	-25.713	-3.40586	Not Significant
Fab_GP21	Clinical	T0	0.0776125	0.724748	0.000274902	0.212589	0.928657	T0	-2.55603	2.16459	-1.18084	-0.321931	-8.1991	-1.11007	Not Significant
Fab_GP21	Histological	T0	0.0519951	1.35512	0.000171101	0.231111	0.928657	T0	-2.95661	2.43699	-1.21322	0.303889	-8.67326	-1.28404	Not Significant
Fab_GP22	Clinical	T0	0.0372814	0.23451	6.17852e-07	0.532447	0.928657	T0	-3.28926	5.27555	-0.623492	-1.45026	-14.297	-1.42851	Not Significant
Fab_GP22	Histological	T0	0.000288235	0.826875	9.60709e-12	0.247845	0.928657	T0	-8.15174	7.14234	-1.14133	-0.190101	-25.3685	-3.54025	Not Significant
Fab_GP23	Clinical	T0	1.32147	0.0326993	0.764344	0.338566	0.928657	T0	0.278746	0.302291	0.92211	-3.4204	-0.268737	0.121058	Not Significant
Fab_GP23	Histological	T0	0.880103	0.215424	0.427503	0.7273	0.941757	T0	-0.127716	0.34703	-0.368026	-1.53515	-0.849794	-0.0554663	Not Significant
Fab_GP24	Clinical	T0	1.34096	0.10031	0.595913	0.485481	0.928657	T0	0.293388	0.42785	0.685726	-2.29948	-0.517661	0.127417	Not Significant
Fab_GP24	Histological	T0	0.691348	0.559301	0.191329	0.522545	0.928657	T0	-0.369112	0.570444	-0.647062	-0.581068	-1.65376	-0.160303	Not Significant
Fab_GP25	Clinical	T0	0.917975	0.0727208	0.0189094	0.964659	0.985007	T0	-0.0855853	1.92334	-0.0444981	-2.62113	-3.9681	-0.0371692	Not Significant
Fab_GP25	Histological	T0	84.9837	2.60036e-05	0.0223432	0.346158	0.928657	T0	4.44246	4.50758	0.985553	-10.5573	-3.80123	1.92934	Not Significant
Fab_GP26	Clinical	T0	0.621476	0.0581131	0.122621	0.521298	0.928657	T0	-0.475658	0.747027	-0.636735	-2.84536	-2.09866	-0.206576	Not Significant
Fab_GP26	Histological	T0	0.266533	0.3355	0.0140521	0.219523	0.928657	T0	-1.32226	1.09043	-1.2126	-1.09213	-4.26499	-0.574248	Not Significant
Fab_GP27	Clinical	T0	1.33625	0.00227242	0.749433	0.335228	0.928657	T0	0.289865	0.308503	0.939587	-6.08691	-0.288439	0.125887	Not Significant
Fab_GP27	Histological	T0	1.39149	0.000106483	0.559485	0.505324	0.928657	T0	0.330373	0.485085	0.681062	-9.14753	-0.580739	0.143479	Not Significant
Fab_G0	Clinical	T0	1.09966	0.0578525	0.64966	0.727881	0.941757	T0	0.0949989	0.275079	0.345351	-2.84986	-0.431307	0.0412575	Not Significant
Fab_G0	Histological	T0	0.765696	0.414709	0.367069	0.441721	0.928657	T0	-0.26697	0.338597	-0.788459	-0.880179	-1.00221	-0.115943	Not Significant
Fab_G1	Clinical	T0	1.11632	0.0385442	0.827928	0.481098	0.928657	T0	0.110037	0.158831	0.692792	-3.25595	-0.18883	0.0477883	Not Significant
Fab_G1	Histological	T0	0.878864	0.275945	0.557987	0.541578	0.928657	T0	-0.129125	0.204116	-0.632608	-1.28755	-0.58342	-0.0560783	Not Significant
Fab_G2	Clinical	T0	1.24945	0.000136743	0.694681	0.457968	0.928657	T0	0.222701	0.303023	0.73493	-8.89741	-0.364303	0.0967178	Not Significant
Fab_G2	Histological	T0	1.17868	1.53787e-05	0.461411	0.720258	0.941757	T0	0.164394	0.445768	0.368787	-11.0825	-0.773467	0.0713952	Not Significant
Fab_S0	Clinical	T0	1.10859	0.0012088	0.877489	0.397267	0.928657	T0	0.103087	0.124463	0.828257	-6.71813	-0.130691	0.0447703	Not Significant
Fab_S0	Histological	T0	0.929539	0.00844799	0.643997	0.683634	0.937334	T0	-0.0730664	0.170905	-0.427526	-4.77383	-0.440061	-0.0317323	Not Significant
Fab_S1	Clinical	T0	1.30821	6.64368e-21	0.690036	0.422992	0.928657	T0	0.268658	0.343493	0.782135	-46.4606	-0.371012	0.116677	Not Significant
Fab_S1	Histological	T0	1.88963	2.67736e-80	0.679126	0.281492	0.928657	T0	0.636379	0.642146	0.99102	-183.222	-0.386949	0.276376	Not Significant
Fab_S2	Clinical	T0	0.91614	0.102069	0.743713	0.326254	0.928657	T0	-0.0875865	0.0916548	-0.955613	-2.2821	-0.2961	-0.0380383	Not Significant
Fab_S2	Histological	T0	1.02086	0.000720038	0.75294	0.879178	0.972736	T0	0.0206434	0.130243	0.158499	-7.23621	-0.28377	0.00896531	Not Significant
Fab_F	Clinical	T0	1.1071	5.49261e-19	0.747806	0.603698	0.928657	T0	0.101742	0.196176	0.518626	-42.0457	-0.290612	0.0441861	Not Significant
Fab_F	Histological	T0	1.0549	2.33777e-27	0.502743	0.875341	0.972736	T0	0.0534445	0.325562	0.164161	-61.3206	-0.687677	0.0232107	Not Significant
Fab_B	Clinical	T0	0.999671	0.00100327	0.881059	0.995617	0.99758	T0	-0.000329418	0.0597485	-0.00551342	-6.90449	-0.126631	-0.000143065	Not Significant
Fab_B	Histological	T0	1.06315	1.83863e-08	0.844148	0.588116	0.928657	T0	0.0612407	0.108739	0.563188	-17.8117	-0.169427	0.0265965	Not Significant
Fc_GP1	Clinical	T0	1.30311e-09	0.744314	1.29503e-25	0.15852	0.928657	T0	-20.4585	15.3715	-1.33094	-0.295292	-57.3061	-8.88502	Not Significant
Fc_GP1	Histological	T0	1.21822e-09	1.05409	7.62989e-30	0.258303	0.928657	T0	-20.5259	18.2099	-1.12718	0.0526767	-67.0455	-8.91427	Not Significant
Fc_GP2	Clinical	T0	1.13242e-07	0.672294	1.56224e-20	0.216524	0.928657	T0	-15.9937	13.3267	-1.20013	-0.397059	-45.6056	-6.94599	Not Significant
Fc_GP2	Histological	T0	1.67459	0.216021	7.77261e-17	0.978291	0.989447	T0	0.515567	18.2048	0.0283204	-1.53238	-37.0933	0.223908	Not Significant
Fc_GP3	Clinical	T0	0.195808	0.343282	0.000806818	0.534375	0.928657	T0	-1.63062	2.63494	-0.618845	-1.0692	-7.12241	-0.708169	Not Significant
Fc_GP3	Histological	T0	12.2888	0.0703077	0.00446407	0.545895	0.928657	T0	2.50869	4.14874	0.604687	-2.65487	-5.41169	1.08951	Not Significant
Fc_GP4	Clinical	T0	1.11013e-09	1.15392	5.32148e-22	0.0679377	0.928657	T0	-20.6188	12.1423	-1.6981	0.143165	-48.9851	-8.95463	Not Significant
Fc_GP4	Histological	T0	60.5902	0.00581478	6.52466e-14	0.817227	0.961476	T0	4.10413	17.1105	0.23986	-5.14735	-30.3606	1.7824	Not Significant
Fc_GP5	Clinical	T0	3.12773	0.215239	0.279401	0.399915	0.928657	T0	1.14031	1.44708	0.788008	-1.53601	-1.27511	0.495229	Not Significant
Fc_GP5	Histological	T0	0.156816	1.04094	0.000564939	0.493849	0.928657	T0	-1.85268	2.64604	-0.700173	0.0401264	-7.47879	-0.80461	Not Significant
Fc_GP6	Clinical	T0	4.36876e-07	0.564731	1.44126e-22	0.373791	0.928657	T0	-14.6436	16.6643	-0.878741	-0.571406	-50.2914	-6.35964	Not Significant
Fc_GP6	Histological	T0	364520	0.131826	3.18303e-17	0.621407	0.928657	T0	12.8063	25.2363	0.507457	-2.02627	-37.9861	5.56172	Not Significant
Fc_GP7	Clinical	T0	0.240657	0.139277	0.000282906	0.664003	0.928657	T0	-1.42438	3.2812	-0.434105	-1.97129	-8.17039	-0.618602	Not Significant
Fc_GP7	Histological	T0	0.138295	0.099329	1.59295e-06	0.705146	0.941757	T0	-1.97837	5.14082	-0.384835	-2.30932	-13.3499	-0.859193	Not Significant
Fc_GP8	Clinical	T0	0.713971	0.0375076	0.0723399	0.757701	0.950071	T0	-0.336912	1.0883	-0.309576	-3.28321	-2.62638	-0.146319	Not Significant
Fc_GP8	Histological	T0	1.39362	0.000504386	0.0575964	0.8532	0.972395	T0	0.331908	1.62731	0.203961	-7.59217	-2.8543	0.144146	Not Significant
Fc_GP9	Clinical	T0	0.000238589	0.508198	7.78718e-11	0.190105	0.928657	T0	-8.34077	6.60715	-1.26239	-0.676885	-23.276	-3.62235	Not Significant
Fc_GP9	Histological	T0	324.049	0.0026952	8.15557e-07	0.577636	0.928657	T0	5.7809	9.81394	0.589049	-5.91628	-14.0194	2.51061	Not Significant
Fc_GP10	Clinical	T0	0.0482094	0.486471	2.74062e-05	0.372324	0.928657	T0	-3.0322	3.44297	-0.880693	-0.720578	-10.5047	-1.31687	Not Significant
Fc_GP10	Histological	T0	676.803	0.011969	0.0116653	0.292796	0.928657	T0	6.51738	6.41058	1.01666	-4.42543	-4.45114	2.83046	Not Significant
Fc_GP11	Clinical	T0	18.9186	0.0995013	0.00612229	0.476679	0.928657	T0	2.94015	4.1793	0.703502	-2.30758	-5.09582	1.27689	Not Significant
Fc_GP11	Histological	T0	0.239149	0.393125	5.51855e-07	0.81412	0.961075	T0	-1.43067	5.91761	-0.241765	-0.933627	-14.41	-0.621332	Not Significant
Fc_GP12	Clinical	T0	0.918192	0.27367	0.707209	0.470923	0.928657	T0	-0.085349	0.119803	-0.712413	-1.29583	-0.34643	-0.0370666	Not Significant
Fc_GP12	Histological	T0	1.15489	0.0222993	0.806524	0.426986	0.928657	T0	0.144006	0.179248	0.803387	-3.8032	-0.215022	0.0625409	Not Significant
Fc_GP13	Clinical	T0	0.000111146	1.30505	3.77398e-10	0.0576671	0.928657	T0	-9.10466	5.22735	-1.74173	0.266239	-21.6977	-3.9541	Not Significant
Fc_GP13	Histological	T0	561.477	0.00121595	0.000275477	0.420871	0.928657	T0	6.33057	7.80553	0.811036	-6.71223	-8.19701	2.74933	Not Significant
Fc_GP14	Clinical	T0	0.849554	0.227948	0.00036292	0.966691	0.985007	T0	-0.163044	3.89397	-0.041871	-1.47864	-7.92133	-0.0708092	Not Significant
Fc_GP14	Histological	T0	0.144863	0.41124	2.40107e-06	0.722183	0.941757	T0	-1.93197	5.23972	-0.368716	-0.888579	-12.9396	-0.839044	Not Significant
Fc_GP15	Clinical	T0	1.03285	0.0534337	0.925092	0.569997	0.928657	T0	0.0323264	0.0575009	0.562189	-2.92931	-0.0778625	0.0140392	Not Significant
Fc_GP15	Histological	T0	0.927448	0.67273	0.768858	0.327143	0.928657	T0	-0.0753189	0.0774654	-0.972291	-0.396412	-0.262849	-0.0327106	Not Significant
Fc_GP16	Clinical	T0	0.491033	0.41017	0.0266195	0.612635	0.928657	T0	-0.711244	1.40457	-0.506377	-0.891185	-3.62611	-0.308889	Not Significant
Fc_GP16	Histological	T0	16.5252	0.0506491	0.131406	0.282803	0.928657	T0	2.80489	2.68869	1.04322	-2.98283	-2.02946	1.21815	Not Significant
Fc_GP17	Clinical	T0	7.47843	0.0630413	0.00912112	0.559596	0.928657	T0	2.01202	3.48014	0.578145	-2.76396	-4.69716	0.873811	Not Significant
Fc_GP17	Histological	T0	15.9616	0.0277466	0.000159405	0.647389	0.928657	T0	2.77018	5.61592	0.493273	-3.58464	-8.74406	1.20308	Not Significant
Fc_GP18	Clinical	T0	1.01756	0.252965	0.706039	0.925573	0.974744	T0	0.0174067	0.18629	0.0934387	-1.3745	-0.348084	0.00755964	Not Significant
Fc_GP18	Histological	T0	0.859609	0.712158	0.509533	0.542498	0.928657	T0	-0.151278	0.243624	-0.620948	-0.339456	-0.674261	-0.065699	Not Significant
Fc_GP19	Clinical	T0	0.704763	0.176236	0.00114063	0.91334	0.974744	T0	-0.349894	3.20718	-0.109097	-1.73593	-6.77618	-0.151957	Not Significant
Fc_GP19	Histological	T0	0.538101	0.11066	1.78818e-05	0.903385	0.974744	T0	-0.619708	4.94273	-0.125378	-2.2013	-10.9317	-0.269136	Not Significant
Fc_GP20	Clinical	T0	0.00160429	0.222933	6.08769e-10	0.334549	0.928657	T0	-6.43508	6.77864	-0.949317	-1.50088	-21.2196	-2.79472	Not Significant
Fc_GP20	Histological	T0	0.221604	0.0216534	1.32337e-09	0.870714	0.972736	T0	-1.50686	8.93961	-0.16856	-3.83259	-20.4431	-0.654422	Not Significant
Fc_GP21	Clinical	T0	1.20279	2.40266e-07	0.761777	0.433736	0.928657	T0	0.184645	0.24005	0.769197	-15.2415	-0.272102	0.0801905	Not Significant
Fc_GP21	Histological	T0	0.985208	7.44932e-07	0.49309	0.964775	0.985007	T0	-0.0149024	0.321915	-0.0462931	-14.11	-0.707064	-0.00647204	Not Significant
Fc_GP22	Clinical	T0	1.31337	0.00011185	0.608484	0.49265	0.928657	T0	0.272594	0.402503	0.677246	-9.09835	-0.496785	0.118386	Not Significant
Fc_GP22	Histological	T0	1.1006	4.4335e-05	0.368541	0.863821	0.972395	T0	0.0958572	0.53796	0.178187	-10.0237	-0.998204	0.0416303	Not Significant
Fc_GP23	Clinical	T0	0.825169	0.180914	0.447627	0.485417	0.928657	T0	-0.192167	0.279605	-0.68728	-1.70973	-0.803794	-0.0834569	Not Significant
Fc_GP23	Histological	T0	1.4547	0.00222015	0.635581	0.364454	0.928657	T0	0.374797	0.412943	0.907623	-6.11018	-0.453216	0.162772	Not Significant
Fc_GP24	Clinical	T0	0.397432	0.0893207	0.000171793	0.803209	0.960914	T0	-0.922731	3.70447	-0.249086	-2.41552	-8.66922	-0.400737	Not Significant
Fc_GP24	Histological	T0	17.1239	0.00860112	0.000157493	0.608636	0.928657	T0	2.84048	5.40651	0.52538	-4.75586	-8.75613	1.2336	Not Significant
Fc_GP25	Clinical	T0	1.69254e-05	0.383447	7.40941e-18	0.348409	0.928657	T0	-10.9867	11.9881	-0.916464	-0.958555	-39.4438	-4.77146	Not Significant
Fc_GP25	Histological	T0	18.4376	0.0202722	3.54232e-12	0.861517	0.972395	T0	2.91439	15.8699	0.183642	-3.8985	-26.3662	1.2657	Not Significant
Fc_GP26	Clinical	T0	0.966369	0.156429	0.811902	0.676635	0.933992	T0	-0.0342098	0.0822196	-0.416079	-1.85515	-0.208376	-0.0148571	Not Significant
Fc_GP26	Histological	T0	1.09458	0.0187973	0.849801	0.470909	0.928657	T0	0.090368	0.124121	0.728066	-3.97404	-0.162753	0.0392463	Not Significant
Fc_GP27	Clinical	T0	0.354163	0.527662	0.0468921	0.271716	0.928657	T0	-1.038	0.960015	-1.08123	-0.639299	-3.05991	-0.450797	Not Significant
Fc_GP27	Histological	T0	3.91479	0.0128026	0.261495	0.34027	0.928657	T0	1.36476	1.52127	0.897122	-4.35811	-1.34134	0.592709	Not Significant
Fc_G0	Clinical	T0	1.02167	0.0688872	0.936023	0.635361	0.928657	T0	0.0214338	0.0455757	0.470291	-2.67528	-0.066115	0.0093086	Not Significant
Fc_G0	Histological	T0	0.945997	0.645942	0.820326	0.357785	0.928657	T0	-0.0555156	0.0603745	-0.919522	-0.437045	-0.198053	-0.0241101	Not Significant
Fc_G1	Clinical	T0	1.09766	5.17793e-09	0.734499	0.643007	0.928657	T0	0.0931783	0.201013	0.463544	-19.0789	-0.308567	0.0404668	Not Significant
Fc_G1	Histological	T0	1.33615	5.4379e-16	0.745858	0.321967	0.928657	T0	0.289795	0.290254	0.998416	-35.148	-0.293221	0.125856	Not Significant
Fc_G2	Clinical	T0	0.962284	0.167628	0.814204	0.622538	0.928657	T0	-0.0384461	0.0784446	-0.490105	-1.78601	-0.205544	-0.0166969	Not Significant
Fc_G2	Histological	T0	1.0947	0.0151116	0.863858	0.444172	0.928657	T0	0.090479	0.117415	0.770594	-4.19229	-0.146347	0.0392945	Not Significant
Fc_S0	Clinical	T0	0.981053	0.00177624	0.844868	0.784009	0.958233	T0	-0.0191285	0.0697699	-0.274165	-6.33326	-0.168575	-0.00830738	Not Significant
Fc_S0	Histological	T0	1.09121	2.06286e-07	0.902701	0.362187	0.928657	T0	0.0872869	0.0949396	0.919394	-15.394	-0.102364	0.0379082	Not Significant
Fc_S1	Clinical	T0	0.932156	0.18821	0.739461	0.503813	0.928657	T0	-0.0702555	0.106249	-0.661237	-1.6702	-0.301834	-0.0305116	Not Significant
Fc_S1	Histological	T0	1.12299	0.00908872	0.823259	0.458236	0.928657	T0	0.115993	0.153711	0.754617	-4.70072	-0.194484	0.050375	Not Significant
Fc_S2	Clinical	T0	0.103689	0.475364	0.00137992	0.247804	0.928657	T0	-2.26636	2.00501	-1.13035	-0.743675	-6.58573	-0.984266	Not Significant
Fc_S2	Histological	T0	2.23704	0.0457957	0.00962175	0.772561	0.955386	T0	0.805155	2.73167	0.294748	-3.08356	-4.64373	0.349674	Not Significant
Fc_F	Clinical	T0	1.05349	1.38608e-56	0.299284	0.933266	0.975596	T0	0.0521102	0.620097	0.0840357	-128.618	-1.20636	0.0226312	Not Significant
Fc_F	Histological	T0	0.540747	6.66792e-58	0.0631898	0.528316	0.928657	T0	-0.614804	0.916055	-0.671144	-131.653	-2.76161	-0.267006	Not Significant
Fc_B	Clinical	T0	0.950392	0.132216	0.743899	0.660571	0.928657	T0	-0.0508808	0.116251	-0.43768	-2.02332	-0.29585	-0.0220973	Not Significant
Fc_B	Histological	T0	1.04057	0.0167577	0.713439	0.82318	0.961476	T0	0.0397684	0.17294	0.229955	-4.0889	-0.337658	0.0172712	Not Significant
IgG_GP1	Clinical	T0	0.00807741	0.355267	4.69515e-07	0.245278	0.928657	T0	-4.81868	4.28692	-1.12404	-1.03489	-14.5716	-2.09273	Not Significant
IgG_GP1	Histological	T0	219.943	0.000595655	0.00151791	0.413894	0.928657	T0	5.39337	6.4877	0.831323	-7.42585	-6.49042	2.34231	Not Significant
IgG_GP2	Clinical	T0	0.00541908	0.412414	6.21948e-08	0.289348	0.928657	T0	-5.21783	5.06015	-1.03116	-0.885727	-16.593	-2.26607	Not Significant
IgG_GP2	Histological	T0	900.327	0.0108442	0.00102792	0.349112	0.928657	T0	6.80276	7.25689	0.937421	-4.52412	-6.88022	2.9544	Not Significant
IgG_GP3	Clinical	T0	0.811094	0.230917	0.243019	0.721065	0.941757	T0	-0.209372	0.585079	-0.357852	-1.4657	-1.41462	-0.0909289	Not Significant
IgG_GP3	Histological	T0	2.54111	0.00322311	0.212839	0.504635	0.928657	T0	0.932601	1.38237	0.674637	-5.73741	-1.54722	0.405023	Not Significant
IgG_GP4	Clinical	T0	0.409382	0.627973	0.0804898	0.165214	0.928657	T0	-0.893107	0.677709	-1.31783	-0.465258	-2.51962	-0.387871	Not Significant
IgG_GP4	Histological	T0	1.95734	0.00247991	0.222205	0.566817	0.928657	T0	0.671584	1.14536	0.58635	-5.99953	-1.50415	0.291665	Not Significant
IgG_GP5	Clinical	T0	5.9598	0.0672677	0.0993447	0.426891	0.928657	T0	1.78504	2.35283	0.758675	-2.69907	-2.30916	0.775232	Not Significant
IgG_GP5	Histological	T0	0.124442	0.325639	2.36478e-05	0.626372	0.928657	T0	-2.08391	4.10573	-0.507563	-1.12197	-10.6522	-0.905033	Not Significant
IgG_GP6	Clinical	T0	0.000892464	0.402404	4.30883e-16	0.609576	0.928657	T0	-7.02152	13.7597	-0.510297	-0.910299	-35.3807	-3.04941	Not Significant
IgG_GP6	Histological	T0	7.56466e+09	0.0652964	6.98944e-10	0.330151	0.928657	T0	22.7468	23.7552	0.957547	-2.72882	-21.0815	9.87879	Not Significant
IgG_GP7	Clinical	T0	0.868875	0.0655761	0.000177193	0.973591	0.989447	T0	-0.140556	4.23674	-0.0331756	-2.72454	-8.63827	-0.0610429	Not Significant
IgG_GP7	Histological	T0	0.10224	0.0680241	2.89011e-08	0.742587	0.943511	T0	-2.28043	6.84154	-0.333321	-2.68789	-17.3594	-0.990377	Not Significant
IgG_GP8	Clinical	T0	0.840643	0.0269295	0.0741709	0.883025	0.972736	T0	-0.173588	1.17344	-0.147931	-3.61453	-2.60138	-0.0753883	Not Significant
IgG_GP8	Histological	T0	0.914142	0.00346777	0.0332054	0.959402	0.985007	T0	-0.0897696	1.62312	-0.0553067	-5.66424	-3.40504	-0.0389864	Not Significant
IgG_GP9	Clinical	T0	0.418365	0.0581023	8.47874e-05	0.834047	0.969016	T0	-0.8714	4.15282	-0.209833	-2.84555	-9.37536	-0.378444	Not Significant
IgG_GP9	Histological	T0	0.644875	0.0184972	5.98106e-07	0.944365	0.980842	T0	-0.438698	6.08868	-0.0720515	-3.99014	-14.3295	-0.190524	Not Significant
IgG_GP10	Clinical	T0	0.227663	0.181352	0.00395083	0.434917	0.928657	T0	-1.47989	1.91155	-0.77418	-1.70731	-5.53383	-0.642707	Not Significant
IgG_GP10	Histological	T0	4.17109	0.00365882	0.0158248	0.615571	0.928657	T0	1.42818	2.78086	0.513574	-5.61061	-4.14618	0.62025	Not Significant
IgG_GP11	Clinical	T0	0.257707	0.0295235	2.50105e-06	0.807257	0.960914	T0	-1.35593	5.55262	-0.244196	-3.52257	-12.8988	-0.588873	Not Significant
IgG_GP11	Histological	T0	904.312	6.95545e-05	0.000148025	0.418328	0.928657	T0	6.80717	8.50067	0.800781	-9.5734	-8.81813	2.95632	Not Significant
IgG_GP12	Clinical	T0	0.909766	0.244501	0.67869	0.476248	0.928657	T0	-0.0945677	0.134255	-0.704391	-1.40854	-0.38759	-0.0410702	Not Significant
IgG_GP12	Histological	T0	1.15011	0.018347	0.759807	0.498089	0.928657	T0	0.139854	0.203839	0.686098	-3.99829	-0.274691	0.0607376	Not Significant
IgG_GP13	Clinical	T0	0.696424	0.143529	0.189656	0.551761	0.928657	T0	-0.361796	0.612023	-0.591148	-1.94122	-1.66254	-0.157126	Not Significant
IgG_GP13	Histological	T0	2.06864	0.00268606	0.346263	0.424919	0.928657	T0	0.72689	0.90276	0.805186	-5.91968	-1.06056	0.315684	Not Significant
IgG_GP14	Clinical	T0	0.373094	0.179627	0.00406258	0.650736	0.928657	T0	-0.985925	2.17443	-0.453417	-1.71687	-5.50594	-0.428182	Not Significant
IgG_GP14	Histological	T0	0.0256181	0.765307	1.32825e-05	0.236956	0.928657	T0	-3.66445	3.10553	-1.17998	-0.267478	-11.2291	-1.59145	Not Significant
IgG_GP15	Clinical	T0	1.04372	0.0387338	0.924814	0.493938	0.928657	T0	0.0427877	0.0633993	0.674892	-3.25104	-0.078163	0.0185825	Not Significant
IgG_GP15	Histological	T0	0.920096	0.616504	0.742214	0.330283	0.928657	T0	-0.083277	0.0863623	-0.964275	-0.48369	-0.298117	-0.0361667	Not Significant
IgG_GP16	Clinical	T0	0.386545	0.517407	0.0292002	0.423363	0.928657	T0	-0.950506	1.19758	-0.79369	-0.658926	-3.53358	-0.412799	Not Significant
IgG_GP16	Histological	T0	12.4884	0.0417325	0.169696	0.278981	0.928657	T0	2.5248	2.38439	1.05889	-3.17648	-1.77375	1.09651	Not Significant
IgG_GP17	Clinical	T0	0.620013	0.13928	0.00182849	0.865543	0.972395	T0	-0.478014	2.8089	-0.170178	-1.97127	-6.30426	-0.207599	Not Significant
IgG_GP17	Histological	T0	48.3516	0.00745468	0.000288645	0.501143	0.928657	T0	3.8785	5.53005	0.70135	-4.89891	-8.15031	1.68441	Not Significant
IgG_GP18	Clinical	T0	1.05269	0.207184	0.698092	0.807847	0.960914	T0	0.0513534	0.211802	0.24246	-1.57415	-0.359404	0.0223025	Not Significant
IgG_GP18	Histological	T0	0.854964	0.634416	0.476337	0.57519	0.928657	T0	-0.156696	0.27326	-0.573429	-0.45505	-0.741631	-0.068052	Not Significant
IgG_GP19	Clinical	T0	0.675274	0.173326	0.00207817	0.891534	0.972736	T0	-0.392636	2.87202	-0.136711	-1.75258	-6.17627	-0.17052	Not Significant
IgG_GP19	Histological	T0	1.23011	0.0633023	9.17342e-05	0.965261	0.985007	T0	0.207101	4.61262	0.0448989	-2.75983	-9.29662	0.089943	Not Significant
IgG_GP20	Clinical	T0	1.59362	0.0176996	0.000253008	0.915148	0.974744	T0	0.466011	4.36402	0.106785	-4.03421	-8.28209	0.202386	Not Significant
IgG_GP20	Histological	T0	9.6189e-05	0.485163	1.44874e-13	0.196851	0.928657	T0	-9.2492	7.36923	-1.25511	-0.72327	-29.5629	-4.01687	Not Significant
IgG_GP21	Clinical	T0	1.24794	6.75058e-07	0.758232	0.390398	0.928657	T0	0.221495	0.263135	0.841754	-14.2085	-0.276766	0.096194	Not Significant
IgG_GP21	Histological	T0	0.923285	1.20732e-05	0.40697	0.834875	0.969016	T0	-0.0798174	0.359726	-0.221884	-11.3245	-0.899015	-0.0346642	Not Significant
IgG_GP22	Clinical	T0	1.34209	0.000102461	0.592696	0.485974	0.928657	T0	0.29423	0.428154	0.687206	-9.18603	-0.523074	0.127782	Not Significant
IgG_GP22	Histological	T0	1.0591	6.83922e-05	0.316557	0.924338	0.974744	T0	0.0574238	0.581223	0.0987981	-9.59025	-1.15025	0.0249388	Not Significant
IgG_GP23	Clinical	T0	0.844046	0.117044	0.415175	0.605398	0.928657	T0	-0.169548	0.330476	-0.513041	-2.1452	-0.879054	-0.0736336	Not Significant
IgG_GP23	Histological	T0	1.69652	0.000547803	0.615341	0.304643	0.928657	T0	0.528577	0.51919	1.01808	-7.50959	-0.485578	0.229558	Not Significant
IgG_GP24	Clinical	T0	1.41601	0.0489581	0.0104724	0.887713	0.972736	T0	0.34784	2.45833	0.141494	-3.01679	-4.55901	0.151065	Not Significant
IgG_GP24	Histological	T0	0.570553	0.0303952	0.000250294	0.882405	0.972736	T0	-0.56115	3.63705	-0.154287	-3.49347	-8.29288	-0.243704	Not Significant
IgG_GP25	Clinical	T0	0.00308009	0.111995	1.29324e-12	0.569841	0.928657	T0	-5.7828	10.2266	-0.565465	-2.1893	-27.3739	-2.51144	Not Significant
IgG_GP25	Histological	T0	206921	0.00120623	3.08765e-09	0.441884	0.928657	T0	12.2401	15.816	0.773908	-6.72026	-19.5959	5.3158	Not Significant
IgG_GP26	Clinical	T0	0.959095	0.166733	0.787494	0.651736	0.928657	T0	-0.0417653	0.0928765	-0.449687	-1.79136	-0.238899	-0.0181384	Not Significant
IgG_GP26	Histological	T0	1.08299	0.0288869	0.821067	0.557703	0.928657	T0	0.079724	0.133869	0.595537	-3.54437	-0.19715	0.0346237	Not Significant
IgG_GP27	Clinical	T0	0.517642	0.203213	0.0648722	0.502327	0.928657	T0	-0.658472	0.988959	-0.665824	-1.5935	-2.73534	-0.285971	Not Significant
IgG_GP27	Histological	T0	6.9969	0.000133661	0.326993	0.23071	0.928657	T0	1.94547	1.75777	1.10678	-8.9202	-1.11782	0.844906	Not Significant
IgG_G0	Clinical	T0	1.02965	0.0499808	0.935684	0.55502	0.928657	T0	0.0292236	0.0500765	0.58358	-2.99612	-0.0664777	0.0126917	Not Significant
IgG_G0	Histological	T0	0.941076	0.585835	0.800793	0.362566	0.928657	T0	-0.0607309	0.0668308	-0.908727	-0.534717	-0.222153	-0.0263751	Not Significant
IgG_G1	Clinical	T0	1.15914	1.37198e-09	0.747258	0.506395	0.928657	T0	0.147678	0.223015	0.66219	-20.407	-0.291345	0.0641358	Not Significant
IgG_G1	Histological	T0	1.34361	1.86213e-15	0.664609	0.393503	0.928657	T0	0.295362	0.336991	0.876469	-33.9171	-0.408556	0.128274	Not Significant
IgG_G2	Clinical	T0	0.955906	0.154775	0.789345	0.614394	0.928657	T0	-0.0450955	0.0899436	-0.501375	-1.86578	-0.236552	-0.0195847	Not Significant
IgG_G2	Histological	T0	1.09116	0.0151794	0.838994	0.505767	0.928657	T0	0.0872413	0.129493	0.673715	-4.18781	-0.175551	0.0378884	Not Significant
IgG_S0	Clinical	T0	0.984426	0.00139709	0.837189	0.837787	0.969234	T0	-0.015696	0.0765148	-0.205137	-6.57336	-0.177705	-0.00681671	Not Significant
IgG_S0	Histological	T0	1.08044	8.65025e-07	0.878803	0.455961	0.928657	T0	0.0773689	0.10164	0.761205	-13.9605	-0.129194	0.0336009	Not Significant
IgG_S1	Clinical	T0	0.895828	0.117271	0.67481	0.395199	0.928657	T0	-0.110007	0.131179	-0.838603	-2.14326	-0.393325	-0.0477754	Not Significant
IgG_S1	Histological	T0	1.17741	6.98079e-05	0.796748	0.425244	0.928657	T0	0.163313	0.204247	0.799587	-9.56976	-0.227217	0.070926	Not Significant
IgG_S2	Clinical	T0	0.698801	0.356278	0.335604	0.277529	0.928657	T0	-0.358389	0.336355	-1.06551	-1.03204	-1.09182	-0.155647	Not Significant
IgG_S2	Histological	T0	1.61267	2.28165e-05	0.505541	0.476216	0.928657	T0	0.477889	0.674091	0.708938	-10.688	-0.682127	0.207544	Not Significant
IgG_F	Clinical	T0	1.26397	7.02994e-44	0.591128	0.540513	0.928657	T0	0.234254	0.384594	0.609095	-99.3636	-0.525722	0.101735	Not Significant
IgG_F	Histological	T0	0.723472	1.02712e-38	0.180972	0.600773	0.928657	T0	-0.323694	0.598407	-0.540925	-87.4715	-1.70941	-0.140578	Not Significant
IgG_B	Clinical	T0	0.956176	0.0842542	0.770333	0.656495	0.928657	T0	-0.0448129	0.101114	-0.443192	-2.47392	-0.260932	-0.019462	Not Significant
IgG_B	Histological	T0	1.06766	0.00242195	0.773347	0.679267	0.933992	T0	0.0654649	0.151552	0.431962	-6.02318	-0.257027	0.028431	Not Significant
