# Supplementary material for: Glycomic Profiles of IgG, C3 and Alpha-1-Acid Glycoprotein (AGP) Before and One Year After Treatment for Active Lupus Nephritis
Source: Cells. 2026 Feb 28;15(5):433. doi: 10.3390/cells15050433 (PMC12985331; doi:10.3390/cells15050433)
Supplement: Supplementary file 1 [file cells-15-00433-s001.zip › Supplementary File S8.xlsx]

## Sheet: Sheet1
Marker	Outcome	Model	OR	OR_CI_lower	OR_CI_upper	p.value	FDR	term	estimate	std.error	statistic	CI_lower	CI_upper	log10OR	Significance
AGP_IIIORM1N4H5S2	Clinical	Delta	102.245	0.536765	4.01307e-28	0.888294	0.986297	Delta	4.62737	32.7962	0.141095	-0.622196	-63.0828	2.00964	Not Significant
AGP_IIIORM1N4H5S2	Histological	Delta	309889	1.16973	1.91336e-47	0.803682	0.970448	Delta	12.644	49.1083	0.257471	0.156769	-107.573	5.49121	Not Significant
AGP_IIIORM1N5H6S2	Clinical	Delta	109.128	0.485085	7.98336e-40	0.921502	0.986297	Delta	4.69252	47.4172	0.0989625	-0.723431	-90.026	2.03794	Not Significant
AGP_IIIORM1N5H6S2	Histological	Delta	9.97489e+20	0.767463	3.77901e-37	0.550207	0.908765	Delta	48.3518	76.6737	0.630618	-0.264665	-83.8662	20.9989	Not Significant
AGP_IIIORM1N5H6S3	Clinical	Delta	0.660297	0.684985	1.95616e-14	0.977564	0.996381	Delta	-0.415065	14.7119	-0.0282129	-0.378358	-31.5652	-0.180261	Not Significant
AGP_IIIORM1N5H6S3	Histological	Delta	294.715	1.38864	2.97981e-20	0.786846	0.970448	Delta	5.68601	19.7965	0.287223	0.328325	-44.9598	2.4694	Not Significant
AGP_IIIORM1N5H6S3F1	Clinical	Delta	1.28727e-06	0.686998	4.74958e-38	0.678853	0.938793	Delta	-13.563	32.6741	-0.415099	-0.375424	-85.9402	-5.89033	Not Significant
AGP_IIIORM1N5H6S3F1	Histological	Delta	0.0250176	1.31559	2.5154e-67	0.961519	0.99016	Delta	-3.68818	73.4135	-0.0502384	0.274288	-153.351	-1.60175	Not Significant
AGP_IIIORM1N6H7S2	Clinical	Delta	1.01595e-05	0.686728	9.86286e-35	0.716464	0.948309	Delta	-11.4971	31.6112	-0.363704	-0.375817	-78.3017	-4.99313	Not Significant
AGP_IIIORM1N6H7S2	Histological	Delta	4.85593e+21	1.2248	2.39175e-23	0.376384	0.863365	Delta	49.9345	53.429	0.934595	0.202777	-52.0874	21.6863	Not Significant
AGP_IIIORM1N6H7S3	Clinical	Delta	2.572e-10	0.460282	1.12215e-30	0.273047	0.819416	Delta	-22.0812	20.7625	-1.06351	-0.775916	-68.9623	-9.58973	Not Significant
AGP_IIIORM1N6H7S3	Histological	Delta	304.116	1.34662	1.16594e-27	0.846128	0.978492	Delta	5.71741	27.5706	0.207374	0.297594	-62.0163	2.48304	Not Significant
AGP_IIIORM1N6H7S4	Clinical	Delta	1.04323e+07	0.795174	1.70074e-05	0.247011	0.819416	Delta	16.1604	14.2984	1.13022	-0.229194	-10.9819	7.01838	Not Significant
AGP_IIIORM1N6H7S4	Histological	Delta	0.0101553	1.31755	1.84828e-26	0.834924	0.972728	Delta	-4.58976	20.6889	-0.221846	0.275772	-59.253	-1.99331	Not Significant
AGP_IIIORM1N6H7S3F1	Clinical	Delta	0.000479609	0.655469	1.41317e-37	0.830141	0.971972	Delta	-7.64254	35.4983	-0.215293	-0.422405	-84.8498	-3.31911	Not Significant
AGP_IIIORM1N6H7S3F1	Histological	Delta	5.4881e-06	1.2049	3.41307e-84	0.842382	0.977728	Delta	-12.1129	57.781	-0.209635	0.186395	-192.19	-5.26058	Not Significant
AGP_IIIORM1N6H7S4F1	Clinical	Delta	3.95787e-08	0.520959	2.40228e-27	0.397085	0.869633	Delta	-17.045	20.3897	-0.835958	-0.652084	-61.2934	-7.40254	Not Significant
AGP_IIIORM1N6H7S4F1	Histological	Delta	8.47662e-17	0.771389	6.74885e-58	0.284529	0.819416	Delta	-37.0066	35.2812	-1.04891	-0.259563	-131.641	-16.0718	Not Significant
AGP_IIIORM1N7H8S3	Clinical	Delta	5.56187e+19	0.379014	9.89131e-46	0.549588	0.908765	Delta	45.4651	76.3805	0.595244	-0.970183	-103.627	19.7452	Not Significant
AGP_IIIORM1N7H8S3	Histological	Delta	9.59529e+65	0.537381	1.79607e-57	0.289488	0.819416	Delta	151.929	143.987	1.05516	-0.621049	-130.662	65.9821	Not Significant
AGP_IIIORM1N7H8S4	Clinical	Delta	5.50532e+20	0.367981	1.06199e-12	0.21867	0.819416	Delta	47.7574	40.0862	1.19137	-0.999724	-27.5709	20.7408	Not Significant
AGP_IIIORM1N7H8S4	Histological	Delta	1.14123e+08	0.997577	1.00859e-41	0.735803	0.952215	Delta	18.5528	52.6533	0.352358	-0.00242616	-94.3974	8.05737	Not Significant
AGP_IIIORM1N7H8S4F1	Clinical	Delta	0.0522744	0.615028	1.25691e-68	0.968974	0.995718	Delta	-2.95125	75.617	-0.0390289	-0.486088	-156.347	-1.28171	Not Significant
AGP_IIIORM1N7H8S4F1	Histological	Delta	1.72586e-17	1.34957	2.4266e-135	0.759914	0.964005	Delta	-38.5982	120.253	-0.320974	0.299783	-309.962	-16.763	Not Significant
AGP_IORMIF1N4H5S1	Clinical	Delta	1.0042e-22	0.644278	4.48964e-102	0.542109	0.908765	Delta	-50.6527	83.4654	-0.60687	-0.439624	-233.362	-21.9982	Not Significant
AGP_IORMIF1N4H5S1	Histological	Delta	1.12658e-57	1.59209	1.20882e-173	0.219471	0.819416	Delta	-131.128	107.654	-1.21806	0.465045	-398.158	-56.9482	Not Significant
AGP_IORMIF1N4H5S2	Clinical	Delta	0.00625731	0.590969	7.67353e-12	0.593169	0.920173	Delta	-5.074	9.55892	-0.530814	-0.525992	-25.5932	-2.20361	Not Significant
AGP_IORMIF1N4H5S2	Histological	Delta	0.000457736	1.23373	9.28446e-19	0.582307	0.915491	Delta	-7.68922	13.7316	-0.559965	0.210043	-41.5208	-3.33939	Not Significant
AGP_IORMIF1N5H6S2	Clinical	Delta	0.0829482	0.490082	1.81763e-22	0.915946	0.986297	Delta	-2.48954	23.5037	-0.105921	-0.713183	-50.0593	-1.08119	Not Significant
AGP_IORMIF1N5H6S2	Histological	Delta	1.63008e-05	0.928763	2.02228e-33	0.73029	0.952215	Delta	-11.0243	30.7934	-0.358008	-0.0739013	-75.2811	-4.78779	Not Significant
AGP_IORMIF1N5H6S3	Clinical	Delta	10174.8	0.473352	0.000928331	0.318125	0.830879	Delta	9.22767	10.0441	0.918715	-0.747916	-6.98212	4.00753	Not Significant
AGP_IORMIF1N5H6S3	Histological	Delta	2.60004e+13	0.904799	0.00073925	0.167961	0.819416	Delta	30.8891	19.9037	1.55193	-0.100043	-7.20987	13.415	Not Significant
AGP_IORMIF1N5H6S2F1	Clinical	Delta	2.06813e-08	0.604886	4.87509e-53	0.703414	0.941783	Delta	-17.694	46.3511	-0.381739	-0.502715	-120.453	-7.68442	Not Significant
AGP_IORMIF1N5H6S2F1	Histological	Delta	0.0041959	1.26951	4.48683e-56	0.929223	0.986297	Delta	-5.47365	56.5027	-0.096874	0.238629	-127.444	-2.37717	Not Significant
AGP_IORMIF1N5H6S3F1	Clinical	Delta	0.00873957	0.434019	1.5145e-11	0.573479	0.915491	Delta	-4.73989	8.5108	-0.556927	-0.834668	-24.9134	-2.05851	Not Significant
AGP_IORMIF1N5H6S3F1	Histological	Delta	0.00446331	0.634062	5.29735e-22	0.693072	0.938793	Delta	-5.41187	13.2265	-0.409169	-0.455609	-48.9897	-2.35034	Not Significant
AGP_IORMIF1N6H7S3	Clinical	Delta	105.532	0.551619	1.21654e-48	0.934136	0.986297	Delta	4.65901	56.0244	0.0831605	-0.594897	-110.328	2.02338	Not Significant
AGP_IORMIF1N6H7S3	Histological	Delta	1.07899e-42	1.64173	8.44984e-120	0.190256	0.819416	Delta	-96.6325	73.1785	-1.32051	0.495753	-274.176	-41.967	Not Significant
AGP_IORMISORMIIA1N4H5S1	Clinical	Delta	4.34325e-21	0.728529	1.9337e-84	0.453913	0.904757	Delta	-46.8857	63.29	-0.740807	-0.316728	-192.758	-20.3622	Not Significant
AGP_IORMISORMIIA1N4H5S1	Histological	Delta	3.87912e-21	1.46606	2.48587e-89	0.553021	0.908765	Delta	-46.9987	74.7442	-0.628794	0.382578	-204.019	-20.4113	Not Significant
AGP_IORMISORMIIA1N4H5S2	Clinical	Delta	1.37789e-05	0.679209	1.70106e-17	0.307834	0.829947	Delta	-11.1924	11.4108	-0.980856	-0.386826	-38.6127	-4.86079	Not Significant
AGP_IORMISORMIIA1N4H5S2	Histological	Delta	2.79441e-07	1.37187	8.03424e-34	0.433191	0.904757	Delta	-15.0905	18.8592	-0.800166	0.316173	-76.2042	-6.55371	Not Significant
AGP_IORMISORMIIA1N5H6S2	Clinical	Delta	4378.94	0.502197	8.80748e-13	0.65774	0.936312	Delta	8.38456	19.1023	0.438929	-0.688762	-27.758	3.64137	Not Significant
AGP_IORMISORMIIA1N5H6S2	Histological	Delta	8.72722e+07	0.81971	2.08147e-15	0.557242	0.908765	Delta	18.2845	29.2387	0.625355	-0.198804	-33.8057	7.94088	Not Significant
AGP_IORMISORMIIA1N5H6S3	Clinical	Delta	2.04812e+09	0.495835	0.138198	0.0821894	0.67414	Delta	21.4402	13.2306	1.6205	-0.701513	-1.97907	9.31135	Not Significant
AGP_IORMISORMIIA1N5H6S3	Histological	Delta	4.72543e+10	0.977468	5.40337e-06	0.330589	0.844972	Delta	24.5788	20.0939	1.2232	-0.0227892	-12.1285	10.6744	Not Significant
AGP_IORMISORMIIA1N5H6S2F1	Clinical	Delta	2.25094e-22	0.701601	3.30576e-111	0.584597	0.915491	Delta	-49.8455	91.454	-0.545034	-0.354391	-254.391	-21.6476	Not Significant
AGP_IORMISORMIIA1N5H6S2F1	Histological	Delta	2.39093e-07	1.39919	3.45754e-109	0.901756	0.986297	Delta	-15.2464	113.485	-0.134348	0.335892	-249.741	-6.62143	Not Significant
AGP_IORMISORMIIA1N5H6S3F1	Clinical	Delta	0.000106707	0.391305	4.67643e-16	0.368959	0.862092	Delta	-9.14542	10.5113	-0.870056	-0.938267	-35.2988	-3.97181	Not Significant
AGP_IORMISORMIIA1N5H6S3F1	Histological	Delta	0.000384679	0.692388	7.85838e-27	0.625468	0.929364	Delta	-7.8631	15.2928	-0.51417	-0.367609	-60.1082	-3.4149	Not Significant
AGP_IORMISORMIIA1N6H7S3	Clinical	Delta	1.74627e+22	0.641004	4.24097e-33	0.436121	0.904757	Delta	51.2144	67.2864	0.76114	-0.444719	-74.5405	22.2421	Not Significant
AGP_IORMISORMIIA1N6H7S3	Histological	Delta	683.526	1.38147	1.34993e-68	0.939484	0.986297	Delta	6.52726	76.5451	0.0852734	0.323146	-156.276	2.83476	Not Significant
AGP_IORMISORMIIA1N6H7S4	Clinical	Delta	9.91401e-31	0.621456	1.24863e-94	0.22845	0.819416	Delta	-69.0862	60.0046	-1.15135	-0.475691	-216.221	-30.0038	Not Significant
AGP_IORMISORMIIA1N6H7S4	Histological	Delta	4.80086e-25	1.22882	8.31013e-113	0.524646	0.908765	Delta	-55.9958	78.0351	-0.717573	0.206051	-258.075	-24.3187	Not Significant
AGP_IVORMI1N5H6S2	Clinical	Delta	3.21826e-19	0.677346	5.38747e-102	0.599534	0.921152	Delta	-42.5803	81.2338	-0.52417	-0.389574	-233.18	-18.4924	Not Significant
AGP_IVORMI1N5H6S2	Histological	Delta	9.3127e-05	1.13708	4.54332e-88	0.932179	0.986297	Delta	-9.28155	102.251	-0.0907726	0.128463	-201.114	-4.03092	Not Significant
AGP_IVORMI1N5H6S3	Clinical	Delta	7.27063	0.648207	3.268e-13	0.89452	0.986297	Delta	1.98384	14.8884	0.133248	-0.433545	-28.7494	0.861572	Not Significant
AGP_IVORMI1N5H6S3	Histological	Delta	1.28951e+06	1.09339	3.30897e-16	0.596351	0.920832	Delta	14.0698	25.6937	0.547597	0.0892803	-35.6447	6.11043	Not Significant
AGP_IVORMI1N5H6S3F1	Clinical	Delta	4.73804e-15	0.47204	2.48799e-50	0.308658	0.829947	Delta	-32.9832	33.5279	-0.983752	-0.750692	-114.218	-14.3244	Not Significant
AGP_IVORMI1N5H6S3F1	Histological	Delta	1.19439e-37	0.851028	3.54584e-123	0.214817	0.819416	Delta	-85.018	65.7447	-1.29315	-0.161311	-281.952	-36.9229	Not Significant
AGP_IVORMI1N6H7S2	Clinical	Delta	0.099232	0.64477	1.8926e-31	0.945541	0.986297	Delta	-2.31029	33.6568	-0.0686426	-0.438862	-70.7422	-1.00335	Not Significant
AGP_IVORMI1N6H7S2	Histological	Delta	157.731	1.19044	3.51772e-38	0.915426	0.986297	Delta	5.06089	45.1137	0.112181	0.174326	-86.2404	2.19792	Not Significant
AGP_IVORMI1N6H7S3	Clinical	Delta	66565.3	0.590028	1.69424e-10	0.519198	0.908765	Delta	11.1059	17.3909	0.638605	-0.527585	-22.4986	4.82325	Not Significant
AGP_IVORMI1N6H7S3	Histological	Delta	6.06898e+13	0.957857	6.3204e-10	0.249472	0.819416	Delta	31.7368	27.7243	1.14473	-0.0430571	-21.1821	13.7831	Not Significant
AGP_IVORMI1N6H7S4	Clinical	Delta	412.088	0.677779	1.40328e-09	0.657368	0.936312	Delta	6.02124	13.6626	0.44071	-0.388934	-20.3845	2.61499	Not Significant
AGP_IVORMI1N6H7S4	Histological	Delta	34683.3	1.42585	4.88152e-14	0.644201	0.936312	Delta	10.454	21.2441	0.49209	0.354766	-30.6507	4.54012	Not Significant
AGP_IVORMI1N6H7S2F1	Clinical	Delta	2.97618e-31	0.692936	3.60131e-154	0.564299	0.910402	Delta	-70.2895	122.767	-0.572546	-0.366818	-353.317	-30.5263	Not Significant
AGP_IVORMI1N6H7S2F1	Histological	Delta	4.65289	1.39303	2.5459e-161	0.992459	0.996577	Delta	1.53749	149.26	0.0103007	0.331483	-369.782	0.667723	Not Significant
AGP_IVORMI1N6H7S3F1	Clinical	Delta	7.81529e-09	0.51151	1.23397e-49	0.55237	0.908765	Delta	-18.6672	32.2131	-0.579491	-0.670388	-112.616	-8.10705	Not Significant
AGP_IVORMI1N6H7S3F1	Histological	Delta	0.0010692	1.0916	3.19933e-99	0.869138	0.98587	Delta	-6.84084	39.6221	-0.172652	0.0876422	-226.793	-2.97094	Not Significant
AGP_IVORMI1N6H7S4F1	Clinical	Delta	8.90905e-09	0.444075	4.21201e-27	0.30281	0.823371	Delta	-18.5362	18.5135	-1.00122	-0.811762	-60.7319	-8.05017	Not Significant
AGP_IVORMI1N6H7S4F1	Histological	Delta	2.69696e-15	0.674101	1.30904e-54	0.26776	0.819416	Delta	-33.5467	30.8232	-1.08836	-0.394376	-124.07	-14.5691	Not Significant
AGP_IVORMI1N6H7S2F2	Clinical	Delta	3.89369e+22	0.615834	3.00388e-36	0.451274	0.904757	Delta	52.0162	70.0167	0.742912	-0.484777	-81.7932	22.5904	Not Significant
AGP_IVORMI1N6H7S2F2	Histological	Delta	1.00698e+77	0.828355	2.88377e-39	0.219481	0.819416	Delta	177.306	148.003	1.19799	-0.188314	-88.7417	77.003	Not Significant
AGP_IVORMI1N6H7S3F2	Clinical	Delta	1.95959e+14	0.728271	8.18014e-25	0.455931	0.904757	Delta	32.9089	44.5727	0.73832	-0.317083	-55.4629	14.2922	Not Significant
AGP_IVORMI1N6H7S3F2	Histological	Delta	1.19956	1.31619	7.60561e-76	0.997623	0.998088	Delta	0.181955	58.1107	0.00313117	0.274741	-172.968	0.0790219	Not Significant
AGP_IVORMI1N7H8S3	Clinical	Delta	1.2556e+10	0.678526	7.08295e-55	0.746562	0.95744	Delta	23.2535	71.7032	0.324302	-0.387833	-124.684	10.0989	Not Significant
AGP_IVORMI1N7H8S3	Histological	Delta	4.86713e-48	1.4515	4.4685e-194	0.338365	0.844972	Delta	-108.942	113.863	-0.956781	0.372601	-445.204	-47.3127	Not Significant
AGP_IVORMI1N7H8S4	Clinical	Delta	7.36739e+12	0.579414	8.81054e-22	0.449917	0.904757	Delta	29.6281	39.7704	0.744979	-0.545738	-48.4809	12.8673	Not Significant
AGP_IVORMI1N7H8S4	Histological	Delta	171.403	1.38162	2.29354e-65	0.92943	0.986297	Delta	5.14402	53.5116	0.096129	0.323257	-148.838	2.23402	Not Significant
AGP_IVORMI1N7H8S4F1	Clinical	Delta	7.62869e-24	0.645235	9.82534e-97	0.490174	0.904757	Delta	-53.2301	77.8193	-0.684022	-0.43814	-221.066	-23.1175	Not Significant
AGP_IVORMI1N7H8S4F1	Histological	Delta	4.74188e-55	1.15439	2.84251e-188	0.296276	0.819416	Delta	-125.086	119.338	-1.04816	0.143572	-431.841	-54.324	Not Significant
AGP_IVORMI1N8H9S4	Clinical	Delta	3.14774e+26	0.605744	5.48117e-60	0.535796	0.908765	Delta	61.0139	98.8772	0.617067	-0.501297	-136.454	26.498	Not Significant
AGP_IVORMI1N8H9S4	Histological	Delta	1.09351e-40	1.46574	1.08158e-221	0.539454	0.908765	Delta	-92.014	146.389	-0.628557	0.382362	-508.793	-39.9612	Not Significant
AGP_IIORM1N4H5S1	Clinical	Delta	1.18772e-72	0.727406	6.21524e-246	0.334234	0.844972	Delta	-165.614	175.51	-0.943617	-0.318271	-564.609	-71.9253	Not Significant
AGP_IIORM1N4H5S1	Histological	Delta	1.99228e+47	1.40629	3.15039e-189	0.667996	0.936514	Delta	108.911	237.13	0.459288	0.340954	-434.041	47.2994	Not Significant
AGP_IIORM1N4H5S2	Clinical	Delta	1.75212e-08	0.766149	4.49674e-23	0.142363	0.7772	Delta	-17.8599	13.1975	-1.35327	-0.266379	-51.4561	-7.75644	Not Significant
AGP_IIORM1N4H5S2	Histological	Delta	1.5816e-05	1.4557	1.37956e-27	0.56033	0.908765	Delta	-11.0545	18.9406	-0.58364	0.37549	-61.848	-4.8009	Not Significant
AGP_IIORM1N4H5S2F1	Clinical	Delta	1.33422e-69	0.367321	8.04096e-194	0.0902938	0.67414	Delta	-158.59	105.079	-1.50925	-1.00152	-444.617	-68.8748	Not Significant
AGP_IIORM1N4H5S2F1	Histological	Delta	1.167e-69	0.972388	1.43229e-314	0.347586	0.861283	Delta	-158.724	160.038	-0.991788	-0.0280007	-722.652	-68.9329	Not Significant
AGP_IIORM1N5H6S2	Clinical	Delta	2.9497e+76	0.514773	1.06954e-87	0.39513	0.869633	Delta	176.078	221.872	0.793603	-0.664029	-200.258	76.4698	Not Significant
AGP_IIORM1N5H6S2	Histological	Delta	1.17811e+62	1.04195	6.08323e-143	0.630279	0.93289	Delta	142.924	295.133	0.48427	0.0410982	-327.464	62.0712	Not Significant
AGP_IIORM1N5H6S3	Clinical	Delta	1.55979e+13	0.374068	2.08599	0.0431	0.595845	Delta	30.3782	16.646	1.82495	-0.983318	0.735245	13.1931	Significant
AGP_IIORM1N5H6S3	Histological	Delta	2.76524e+10	0.888652	2.04967e-07	0.337737	0.844972	Delta	24.043	21.3533	1.12596	-0.11805	-15.4004	10.4417	Not Significant
AGP_IIORM1N5H6S2F1	Clinical	Delta	9.43999e+19	0.682624	8.91148e-94	0.732807	0.952215	Delta	45.9941	135.257	0.340049	-0.38181	-214.256	19.975	Not Significant
AGP_IIORM1N5H6S2F1	Histological	Delta	8.40785e+19	1.40518	8.26368e-128	0.824078	0.970448	Delta	45.8783	192.865	0.237877	0.340166	-292.619	19.9247	Not Significant
AGP_IIORM1N5H6S3F1	Clinical	Delta	0.00156171	0.474578	3.94138e-15	0.585044	0.915491	Delta	-6.46198	11.8965	-0.543181	-0.745329	-33.1672	-2.8064	Not Significant
AGP_IIORM1N5H6S3F1	Histological	Delta	7.25858e-07	0.724984	1.01829e-32	0.529999	0.908765	Delta	-14.1359	20.9267	-0.675495	-0.321606	-73.6646	-6.13915	Not Significant
AGP_IIORM1N6H7S4	Clinical	Delta	1.313e+20	0.661526	1.13031e-17	0.294425	0.819416	Delta	46.324	46.2127	1.00241	-0.413207	-39.0215	20.1183	Not Significant
AGP_IIORM1N6H7S4	Histological	Delta	1.25762e+12	1.41338	9.56391e-42	0.638085	0.935858	Delta	27.8602	53.4969	0.520783	0.345987	-94.4506	12.0995	Not Significant
AGP_VORMI1N4H5S2	Clinical	Delta	8.5695e-18	0.651366	2.11488e-52	0.243191	0.819416	Delta	-39.2983	34.8301	-1.12829	-0.428683	-118.985	-17.067	Not Significant
AGP_VORMI1N4H5S2	Histological	Delta	1.63118e-20	1.32807	3.62215e-78	0.371229	0.862092	Delta	-45.5624	50.4271	-0.903531	0.283726	-178.315	-19.7875	Not Significant
AGP_VORMI1N5H6S2	Clinical	Delta	4.82436e-36	0.61944	4.46173e-153	0.487327	0.904757	Delta	-81.3194	119.082	-0.682883	-0.47894	-350.8	-35.3166	Not Significant
AGP_VORMI1N5H6S2	Histological	Delta	5.88565e-63	1.15012	1.22034e-321	0.440518	0.904757	Delta	-143.29	187.273	-0.765143	0.139868	-738.931	-62.2302	Not Significant
AGP_VORMI1N5H6S3	Clinical	Delta	0.000468525	0.677139	1.75378e-23	0.721959	0.949533	Delta	-7.66592	21.5135	-0.35633	-0.389879	-52.3977	-3.32927	Not Significant
AGP_VORMI1N5H6S3	Histological	Delta	0.0288853	1.28088	1.03367e-32	0.913313	0.986297	Delta	-3.54442	30.7505	-0.115264	0.247547	-73.6496	-1.53932	Not Significant
AGP_VORMI1N5H6S3F1	Clinical	Delta	2.82124e-25	0.356576	7.92604e-78	0.201969	0.819416	Delta	-56.5274	47.1481	-1.19893	-1.03121	-177.531	-24.5496	Not Significant
AGP_VORMI1N5H6S3F1	Histological	Delta	3.92188e-37	0.586375	2.07937e-133	0.363664	0.862092	Delta	-83.8291	78.8669	-1.06292	-0.533795	-305.512	-36.4065	Not Significant
AGP_VORMI1N5H6S3F2	Clinical	Delta	3.19877e-139	0.407612	0	0.190139	0.819416	Delta	-318.897	257.845	-1.23678	-0.897439	-956.281	-138.495	Not Significant
AGP_VORMI1N5H6S3F2	Histological	Delta	5.94495e-129	0.722748	0	0.47907	0.904757	Delta	-295.251	375.701	-0.785866	-0.324694	-1375.75	-128.226	Not Significant
AGP_VORMI1N6H7S3	Clinical	Delta	2024819132728480	0.489235	6.64087e-29	0.505087	0.908765	Delta	35.2443	54.0661	0.651874	-0.714913	-64.8817	15.3064	Not Significant
AGP_VORMI1N6H7S3	Histological	Delta	6.5271e+26	0.868924	1.93276e-38	0.495373	0.904757	Delta	61.7432	90.8354	0.679726	-0.140499	-86.8393	26.8147	Not Significant
AGP_VORMI1N6H7S4	Clinical	Delta	161908	0.463374	0.011248	0.181306	0.819416	Delta	11.9948	9.62754	1.24588	-0.769221	-4.48756	5.20927	Not Significant
AGP_VORMI1N6H7S4	Histological	Delta	4.20886e+07	0.731435	7.97451e-06	0.387814	0.868991	Delta	17.5553	15.9544	1.10034	-0.312747	-11.7393	7.62416	Not Significant
AGP_VORMI1N6H7S3F1	Clinical	Delta	1.67833e-42	0.667128	1.83237e-158	0.352023	0.861283	Delta	-96.1908	106.769	-0.900923	-0.404774	-363.203	-41.7751	Not Significant
AGP_VORMI1N6H7S3F1	Histological	Delta	4.42181e+30	1.44879	4.24861e-113	0.597399	0.920832	Delta	70.5641	125.019	0.564426	0.370731	-258.746	30.6456	Not Significant
AGP_VORMI1N6H7S4F1	Clinical	Delta	4.32942e-06	0.420888	4.64387e-20	0.334889	0.844972	Delta	-12.3501	13.2586	-0.931474	-0.865388	-44.5162	-5.36357	Not Significant
AGP_VORMI1N6H7S4F1	Histological	Delta	0.000185107	0.863562	5.96377e-29	0.655833	0.936312	Delta	-8.59458	18.2393	-0.471213	-0.146689	-64.9893	-3.73258	Not Significant
AGP_VORMI1N6H7S4F2	Clinical	Delta	2.547e-11	0.340166	1.92702e-36	0.217994	0.819416	Delta	-24.3935	21.2924	-1.14565	-1.07832	-82.2371	-10.594	Not Significant
AGP_VORMI1N6H7S4F2	Histological	Delta	2.8171e-09	0.627998	1.37675e-53	0.506773	0.908765	Delta	-19.6876	28.7699	-0.684311	-0.465218	-121.717	-8.5502	Not Significant
AGP_VORMI1N7H8S4	Clinical	Delta	1.79275e+33	0.184689	0.00196953	0.0733718	0.657629	Delta	76.5691	48.43	1.58103	-1.68908	-6.22996	33.2535	Not Significant
AGP_VORMI1N7H8S4	Histological	Delta	4.0397e+24	0.514824	2.75289e-25	0.379447	0.864107	Delta	56.6582	63.8669	0.887129	-0.66393	-56.552	24.6063	Not Significant
AGP_VORMI1N7H8S4F1	Clinical	Delta	1.21236e+41	0.639891	1.09988e-83	0.50768	0.908765	Delta	94.5986	143.909	0.65735	-0.446458	-191.019	41.0836	Not Significant
AGP_VORMI1N7H8S4F1	Histological	Delta	1.211e-21	1.40739	6.80849e-232	0.81072	0.970448	Delta	-48.1628	188.216	-0.255891	0.341739	-532.282	-20.9169	Not Significant
AGP_VORMI1N8H9S4	Clinical	Delta	1.18796e+14	0.634867	5.72636e-63	0.717996	0.948309	Delta	32.4084	89.9367	0.360347	-0.454339	-143.318	14.0748	Not Significant
AGP_VORMI1N8H9S4	Histological	Delta	3.13675e-27	1.43275	1.58245e-156	0.656038	0.936312	Delta	-61.0266	133.201	-0.458153	0.359593	-358.744	-26.5035	Not Significant
AGP_VORMI1N8H9S4F1	Clinical	Delta	8.04684e+16	0.695922	2.06719e-77	0.707292	0.941783	Delta	38.9266	103.347	0.376658	-0.362518	-176.573	16.9056	Not Significant
AGP_VORMI1N8H9S4F1	Histological	Delta	6.74494e-40	1.28134	6.76492e-274	0.614227	0.922265	Delta	-90.1946	166.752	-0.54089	0.247908	-628.997	-39.171	Not Significant
AGP_VORMII1N4H5S2	Clinical	Delta	3.05852e-36	0.636459	2.24657e-116	0.319189	0.830879	Delta	-81.7751	83.8109	-0.97571	-0.451836	-266.29	-35.5145	Not Significant
AGP_VORMII1N4H5S2	Histological	Delta	2.62366e-38	1.28784	2.89694e-165	0.476433	0.904757	Delta	-86.5337	120.585	-0.717618	0.252964	-378.863	-37.5811	Not Significant
AGP_VORMII1N5H6S3	Clinical	Delta	0.0387053	0.582215	2.28317e-23	0.892488	0.986297	Delta	-3.25178	24.0281	-0.135332	-0.540916	-52.1339	-1.41223	Not Significant
AGP_VORMII1N5H6S3	Histological	Delta	2.85932	1.09771	3.43918e-32	0.975741	0.996381	Delta	1.05059	33.6092	0.0312589	0.0932261	-72.4475	0.456263	Not Significant
AGP_VORMII1N5H6S3F1	Clinical	Delta	9.52577e-11	0.614952	2.19465e-56	0.640263	0.936216	Delta	-23.0744	49.546	-0.465717	-0.486212	-128.159	-10.0211	Not Significant
AGP_VORMII1N5H6S3F1	Histological	Delta	2.64802e-15	1.25995	1.31973e-80	0.614435	0.922265	Delta	-33.565	64.7052	-0.518737	0.231074	-183.929	-14.5771	Not Significant
AGP_VORMII1N6H7S3	Clinical	Delta	1.28619e+38	0.556128	6.79577e-68	0.47696	0.904757	Delta	87.7499	124.568	0.704433	-0.586757	-154.659	38.1093	Not Significant
AGP_VORMII1N6H7S3	Histological	Delta	4.28467e+58	1.09134	5.33754e-94	0.421286	0.894308	Delta	135.005	159.078	0.848673	0.0874067	-214.768	58.6319	Not Significant
AGP_VORMII1N6H7S4	Clinical	Delta	3561.06	0.416912	0.0031695	0.290812	0.819416	Delta	8.17781	8.27476	0.988284	-0.87488	-5.75418	3.55158	Not Significant
AGP_VORMII1N6H7S4	Histological	Delta	1046.45	0.728418	6.58889e-06	0.602237	0.921152	Delta	6.95316	11.3853	0.610713	-0.316881	-11.9301	3.01972	Not Significant
AGP_VORMII1N6H7S3F1	Clinical	Delta	5.40359e-18	0.557744	1.01743e-77	0.479894	0.904757	Delta	-39.7595	57.3952	-0.692732	-0.583856	-177.282	-17.2673	Not Significant
AGP_VORMII1N6H7S3F1	Histological	Delta	2.66254e+06	1.2151	1.09448e-78	0.847083	0.978492	Delta	14.7948	71.7177	0.206292	0.194826	-179.511	6.4253	Not Significant
AGP_VORMII1N6H7S4F1	Clinical	Delta	5.69381e-05	0.362005	3.92767e-16	0.3159	0.830879	Delta	-9.77355	10.1843	-0.959663	-1.0161	-35.4733	-4.2446	Not Significant
AGP_VORMII1N6H7S4F1	Histological	Delta	0.000235775	0.722792	1.77704e-25	0.561406	0.908765	Delta	-8.35263	14.0489	-0.594539	-0.324634	-56.9897	-3.6275	Not Significant
AGP_VORMII1N6H7S4F2	Clinical	Delta	1.1165e-08	0.325816	1.58989e-30	0.268299	0.819416	Delta	-18.3105	17.7103	-1.03389	-1.12142	-68.6139	-7.95214	Not Significant
AGP_VORMII1N6H7S4F2	Histological	Delta	1.25011e-06	0.577522	2.7406e-46	0.576107	0.915491	Delta	-13.5923	23.2947	-0.583493	-0.549008	-104.911	-5.90305	Not Significant
AGP_VORMII1N7H8S4	Clinical	Delta	1.18746e+37	0.207593	4.02864e-06	0.0952686	0.678088	Delta	85.3675	58.0427	1.47077	-1.57217	-12.4221	37.0746	Not Significant
AGP_VORMII1N7H8S4	Histological	Delta	1.08994e+20	0.669746	1.0902e-28	0.462097	0.904757	Delta	46.1378	62.3931	0.73947	-0.400857	-64.386	20.0374	Not Significant
AGP_VORMII1N7H8S4F1	Clinical	Delta	7.32161e+11	0.579898	1.0942e-49	0.691993	0.938793	Delta	27.3193	68.998	0.395943	-0.544904	-112.737	11.8646	Not Significant
AGP_VORMII1N7H8S4F1	Histological	Delta	1.0128e-14	1.28832	4.43753e-118	0.742628	0.95744	Delta	-32.2235	93.9771	-0.342886	0.253341	-270.215	-13.9945	Not Significant
AGP_VORMII1N8H9S4	Clinical	Delta	1.12278e+32	0.325465	2.26458e-32	0.37063	0.862092	Delta	73.7985	90.3735	0.816595	-1.1225	-72.8653	32.0503	Not Significant
AGP_VORMII1N8H9S4	Histological	Delta	1.4969e+12	0.727157	5.1339e-57	0.771483	0.970185	Delta	28.0344	95.306	0.294152	-0.318612	-129.611	12.1752	Not Significant
C3_CIIIKTVLT1N2H5	Clinical	Delta	0.206634	0.561165	1.41174e-14	0.912333	0.986297	Delta	-1.5768	14.3049	-0.110228	-0.57774	-31.8914	-0.684798	Not Significant
C3_CIIIKTVLT1N2H5	Histological	Delta	9.90521e+11	1.84561	1.27611e-06	0.185449	0.819416	Delta	27.6215	21.2114	1.3022	0.612811	-13.5717	11.9959	Not Significant
C3_CIIIKTVLT1N2H6	Clinical	Delta	0.0523419	0.553704	3.51173e-13	0.815147	0.970448	Delta	-2.94996	12.5929	-0.234255	-0.591126	-28.6775	-1.28115	Not Significant
C3_CIIIKTVLT1N2H6	Histological	Delta	0.000942193	1.16154	4.50464e-20	0.687042	0.938793	Delta	-6.9673	16.8587	-0.413276	0.14975	-44.5466	-3.02586	Not Significant
C3_CIIIKTVLT1N2H7	Clinical	Delta	7556.94	0.690255	3.24316e-12	0.610104	0.922265	Delta	8.93022	17.53	0.509425	-0.370694	-26.4545	3.87835	Not Significant
C3_CIIIKTVLT1N2H7	Histological	Delta	1.88794e-24	0.971652	1.80751e-85	0.194033	0.819416	Delta	-54.6266	44.1893	-1.23619	-0.028758	-195.128	-23.724	Not Significant
C3_CIIIGIRMN1N2H7	Clinical	Delta	76.3662	0.599815	7.4846e-08	0.694001	0.938793	Delta	4.33554	11.3629	0.381552	-0.511135	-16.4078	1.8829	Not Significant
C3_CIIIGIRMN1N2H7	Histological	Delta	0.280466	1.308	6.57836e-11	0.920498	0.986297	Delta	-1.2713	12.4158	-0.102394	0.268503	-23.4447	-0.552119	Not Significant
C3_CIIIGIRMN1N2H8	Clinical	Delta	0.352823	0.679523	9.80943e-06	0.836064	0.972728	Delta	-1.04179	5.02662	-0.207254	-0.386364	-11.5322	-0.452443	Not Significant
C3_CIIIGIRMN1N2H8	Histological	Delta	5.21351	1.39304	5.64444e-08	0.853843	0.980321	Delta	1.65125	8.62195	0.191517	0.331491	-16.69	0.71713	Not Significant
C3_CIIIGIRMN1N2H9	Clinical	Delta	1.88549	0.685734	1.39644e-05	0.914338	0.986297	Delta	0.63419	5.87832	0.107886	-0.377265	-11.179	0.275425	Not Significant
C3_CIIIGIRMN1N2H9	Histological	Delta	0.0051556	1.42663	8.47549e-14	0.635174	0.93442	Delta	-5.26767	10.7489	-0.490068	0.355314	-30.099	-2.28772	Not Significant
C3_CIIIGIRMN1N2H10	Clinical	Delta	1.10286e-14	0.66263	3.16634e-65	0.491061	0.904757	Delta	-32.1383	47.7441	-0.673136	-0.411538	-148.515	-13.9575	Not Significant
C3_CIIIGIRMN1N2H10	Histological	Delta	3.29986e-19	1.27858	1.3151e-207	0.55986	0.908765	Delta	-42.5552	73.8515	-0.576227	0.24575	-476.361	-18.4815	Not Significant
Serum_GP1	Clinical	Delta	0.822807	0.394987	0.551972	0.255332	0.819416	Delta	-0.195034	0.176828	-1.10296	-0.928903	-0.594259	-0.0847022	Not Significant
Serum_GP1	Histological	Delta	0.975872	1.11985	0.549157	0.921546	0.986297	Delta	-0.0244241	0.234569	-0.104123	0.113194	-0.599371	-0.0106072	Not Significant
Serum_GP2	Clinical	Delta	0.942354	0.677789	0.244943	0.925893	0.986297	Delta	-0.0593741	0.637338	-0.0931594	-0.38892	-1.40673	-0.0257858	Not Significant
Serum_GP2	Histological	Delta	1.44104	1.42464	0.16429	0.700543	0.941783	Delta	0.365367	0.901333	0.405363	0.353917	-1.80612	0.158677	Not Significant
Serum_GP3	Clinical	Delta	9.81059e+13	0.385371	0.00223653	0.10181	0.694027	Delta	32.2171	20.8549	1.54482	-0.953549	-6.10283	13.9917	Not Significant
Serum_GP3	Histological	Delta	2.14141e+41	0.585614	72.8634	0.038029	0.595845	Delta	95.1675	54.8151	1.73615	-0.535094	4.28859	41.3307	Significant
Serum_GP4	Clinical	Delta	1.1261	0.665585	0.66142	0.651951	0.936312	Delta	0.118761	0.263062	0.451456	-0.407088	-0.413367	0.0515772	Not Significant
Serum_GP4	Histological	Delta	1.94198	1.97086	0.8261	0.132442	0.7772	Delta	0.663707	0.464933	1.42753	0.678471	-0.191039	0.288244	Not Significant
Serum_GP5	Clinical	Delta	1.64333	0.721266	0.395436	0.490867	0.904757	Delta	0.496726	0.72671	0.683528	-0.326747	-0.927766	0.215726	Not Significant
Serum_GP5	Histological	Delta	6.62781	1.84448	0.549244	0.149694	0.7772	Delta	1.89127	1.39607	1.35471	0.612197	-0.599212	0.82137	Not Significant
Serum_GP6	Clinical	Delta	2.2365	0.743543	0.508724	0.285999	0.819416	Delta	0.804912	0.773387	1.04076	-0.296329	-0.675849	0.349569	Not Significant
Serum_GP6	Histological	Delta	5.80844	1.72249	0.489148	0.158892	0.786841	Delta	1.75931	1.27082	1.38439	0.543774	-0.71509	0.76406	Not Significant
Serum_GP7	Clinical	Delta	11.2178	0.329542	0.0689493	0.368388	0.862092	Delta	2.4175	2.76825	0.873299	-1.11005	-2.67438	1.04991	Not Significant
Serum_GP7	Histological	Delta	1572.48	0.370426	0.0207746	0.230514	0.819416	Delta	7.36041	6.5276	1.12758	-0.993102	-3.87403	3.19659	Not Significant
Serum_GP8	Clinical	Delta	0.730773	0.59739	0.0421766	0.81989	0.970448	Delta	-0.313653	1.3689	-0.229128	-0.515185	-3.16589	-0.136218	Not Significant
Serum_GP8	Histological	Delta	0.720344	1.11101	0.0211292	0.869765	0.98587	Delta	-0.328027	1.85507	-0.176827	0.105269	-3.8571	-0.14246	Not Significant
Serum_GP9	Clinical	Delta	4.23927e+18	0.586391	15.2068	0.0342861	0.595845	Delta	42.8909	22.6852	1.8907	-0.533768	2.72174	18.6273	Significant
Serum_GP9	Histological	Delta	6.6853e+20	1.17934	1.10573e-11	0.199648	0.819416	Delta	47.9516	38.0308	1.26086	0.164958	-25.2279	20.8251	Not Significant
Serum_GP10	Clinical	Delta	1.34308	0.703658	0.878009	0.183105	0.819416	Delta	0.294968	0.233515	1.26316	-0.351462	-0.130099	0.128103	Not Significant
Serum_GP10	Histological	Delta	1.79407	1.68375	0.885605	0.106022	0.710557	Delta	0.584486	0.377318	1.54905	0.521021	-0.121484	0.253839	Not Significant
Serum_GP11	Clinical	Delta	8.80466	0.699344	0.509086	0.144803	0.7772	Delta	2.17528	1.64223	1.32459	-0.357612	-0.675139	0.944713	Not Significant
Serum_GP11	Histological	Delta	447.636	1.56754	0.382202	0.0948671	0.678088	Delta	6.10398	3.95667	1.54271	0.449505	-0.961807	2.65092	Not Significant
Serum_GP12	Clinical	Delta	54.8976	0.560741	1.25002	0.0354791	0.595845	Delta	4.00547	2.2005	1.82026	-0.578497	0.223159	1.73955	Significant
Serum_GP12	Histological	Delta	450.554	1.25919	0.656006	0.0727838	0.657629	Delta	6.11048	3.64883	1.67464	0.230468	-0.421585	2.65375	Not Significant
Serum_GP13	Clinical	Delta	0.0795628	0.418638	0.00139806	0.112155	0.714249	Delta	-2.53121	1.70124	-1.48786	-0.870749	-6.57267	-1.09929	Not Significant
Serum_GP13	Histological	Delta	0.171859	1.1068	0.00206285	0.352343	0.861283	Delta	-1.76108	1.86915	-0.942184	0.101475	-6.18367	-0.764828	Not Significant
Serum_GP14	Clinical	Delta	0.80424	0.774203	0.453918	0.312704	0.830879	Delta	-0.217857	0.223742	-0.973699	-0.255921	-0.789839	-0.0946142	Not Significant
Serum_GP14	Histological	Delta	0.704396	1.45542	0.225857	0.458391	0.904757	Delta	-0.350415	0.445689	-0.786231	0.375298	-1.48785	-0.152183	Not Significant
Serum_GP15	Clinical	Delta	1120.32	0.761931	0.00246871	0.294682	0.819416	Delta	7.02137	6.90621	1.01667	-0.271899	-6.00406	3.04934	Not Significant
Serum_GP15	Histological	Delta	3.50684	1.39106	3.90343e-11	0.919127	0.986297	Delta	1.25472	11.7121	0.10713	0.330067	-23.9666	0.544916	Not Significant
Serum_GP16	Clinical	Delta	1.31673	0.756802	0.833287	0.248406	0.819416	Delta	0.275153	0.247279	1.11272	-0.278654	-0.182377	0.119497	Not Significant
Serum_GP16	Histological	Delta	1.94056	1.77732	0.809729	0.1403	0.7772	Delta	0.662976	0.465263	1.42495	0.575109	-0.211056	0.287927	Not Significant
Serum_GP17	Clinical	Delta	2.80109	0.744404	0.326041	0.359443	0.862092	Delta	1.03001	1.15765	0.889737	-0.295171	-1.12073	0.447327	Not Significant
Serum_GP17	Histological	Delta	280.179	1.82057	0.261825	0.148691	0.7772	Delta	5.63543	4.02674	1.3995	0.599152	-1.34008	2.44744	Not Significant
Serum_GP18	Clinical	Delta	1.17047	0.494503	0.395459	0.776699	0.970185	Delta	0.157409	0.555366	0.283433	-0.704202	-0.927707	0.0683618	Not Significant
Serum_GP18	Histological	Delta	1.09429	1.07055	0.266527	0.908126	0.986297	Delta	0.090107	0.729391	0.123537	0.0681685	-1.32228	0.039133	Not Significant
Serum_GP19	Clinical	Delta	2.60181	0.322785	0.0441804	0.645584	0.936312	Delta	0.956205	2.08484	0.458648	-1.13077	-3.11947	0.415275	Not Significant
Serum_GP19	Histological	Delta	0.564118	0.732977	0.00109264	0.856768	0.980321	Delta	-0.572492	2.99914	-0.190886	-0.310642	-6.81916	-0.24863	Not Significant
Serum_GP20	Clinical	Delta	0.94195	0.639002	0.701683	0.666935	0.936514	Delta	-0.0598035	0.139061	-0.430052	-0.447847	-0.354274	-0.0259723	Not Significant
Serum_GP20	Histological	Delta	0.866602	1.43857	0.518084	0.490731	0.904757	Delta	-0.143175	0.203014	-0.705248	0.36365	-0.657619	-0.0621802	Not Significant
Serum_GP21	Clinical	Delta	2.8671	0.561986	0.0158105	0.690338	0.938793	Delta	1.0533	2.65095	0.397329	-0.576278	-4.14708	0.457443	Not Significant
Serum_GP21	Histological	Delta	0.397086	1.31228	0.000235457	0.81367	0.970448	Delta	-0.923603	3.74853	-0.246391	0.271765	-8.35398	-0.401116	Not Significant
Serum_GP22	Clinical	Delta	0.987014	0.64866	0.242311	0.984603	0.996577	Delta	-0.0130715	0.67467	-0.0193746	-0.432846	-1.41754	-0.00567687	Not Significant
Serum_GP22	Histological	Delta	1.19997	1.3991	0.0997738	0.869251	0.98587	Delta	0.182298	1.0181	0.179056	0.335826	-2.30485	0.0791708	Not Significant
Serum_GP23	Clinical	Delta	1.49591	0.696718	0.327156	0.58845	0.915788	Delta	0.402736	0.74447	0.54097	-0.361374	-1.11732	0.174906	Not Significant
Serum_GP23	Histological	Delta	2.15661	1.46862	0.140291	0.528468	0.908765	Delta	0.768536	1.14838	0.669235	0.384326	-1.96404	0.333771	Not Significant
Serum_GP24	Clinical	Delta	0.807519	0.664938	0.184497	0.761816	0.964005	Delta	-0.213789	0.702549	-0.304305	-0.408062	-1.69012	-0.0928474	Not Significant
Serum_GP24	Histological	Delta	0.466359	1.41277	0.0202114	0.575678	0.915491	Delta	-0.762801	1.28832	-0.592088	0.34555	-3.90151	-0.33128	Not Significant
Serum_GP25	Clinical	Delta	2.77659	0.648372	3.36547e-05	0.855203	0.980321	Delta	1.02122	5.58161	0.182963	-0.43329	-10.2994	0.443512	Not Significant
Serum_GP25	Histological	Delta	2.56194	1.34861	9.29044e-08	0.905099	0.986297	Delta	0.940763	7.55224	0.124567	0.299071	-16.1917	0.408568	Not Significant
Serum_GP26	Clinical	Delta	0.482985	0.712278	0.0467529	0.49404	0.904757	Delta	-0.72777	1.0722	-0.678761	-0.339287	-3.06288	-0.316067	Not Significant
Serum_GP26	Histological	Delta	0.0825393	1.62419	0.000308427	0.194166	0.819416	Delta	-2.49448	1.96728	-1.26799	0.48501	-8.08403	-1.08334	Not Significant
Serum_GP27	Clinical	Delta	0.152824	0.458486	0.00238726	0.255095	0.819416	Delta	-1.87847	1.72191	-1.09092	-0.779826	-6.03761	-0.815808	Not Significant
Serum_GP27	Histological	Delta	0.0180607	0.736083	4.11919e-06	0.159319	0.786841	Delta	-4.01402	2.84672	-1.41005	-0.306412	-12.3999	-1.74327	Not Significant
Serum_GP28	Clinical	Delta	1.50743	0.631791	0.0427608	0.814657	0.970448	Delta	0.410404	1.74408	0.235312	-0.459196	-3.15213	0.178236	Not Significant
Serum_GP28	Histological	Delta	1.17516	1.33177	0.00110193	0.95237	0.986597	Delta	0.161404	2.56561	0.0629106	0.286508	-6.81069	0.070097	Not Significant
Serum_GP29	Clinical	Delta	5.72067	0.679662	0.00119522	0.669491	0.936514	Delta	1.74409	4.07249	0.428261	-0.386159	-6.72942	0.757447	Not Significant
Serum_GP29	Histological	Delta	1.4688	1.39385	3.42614e-15	0.949079	0.986597	Delta	0.384443	5.73116	0.0670796	0.332066	-33.3073	0.166962	Not Significant
Serum_GP30	Clinical	Delta	0.983577	0.6717	0.538304	0.954515	0.986597	Delta	-0.0165591	0.289139	-0.0572703	-0.397944	-0.619331	-0.00719153	Not Significant
Serum_GP30	Histological	Delta	0.731111	1.47256	0.179457	0.538096	0.908765	Delta	-0.31319	0.487774	-0.64208	0.387	-1.71782	-0.136017	Not Significant
Serum_GP31	Clinical	Delta	2.54032	0.689847	0.00713648	0.747753	0.95744	Delta	0.932289	2.88891	0.322713	-0.371285	-4.94254	0.404888	Not Significant
Serum_GP31	Histological	Delta	0.322775	1.40744	7.05822e-06	0.806535	0.970448	Delta	-1.1308	4.23669	-0.266907	0.341769	-11.8613	-0.4911	Not Significant
Serum_GP32	Clinical	Delta	0.590393	0.641277	0.0998487	0.488159	0.904757	Delta	-0.526967	0.769468	-0.684846	-0.444294	-2.3041	-0.228859	Not Significant
Serum_GP32	Histological	Delta	0.208452	1.38367	0.00836624	0.172783	0.819416	Delta	-1.56804	1.15435	-1.35838	0.324738	-4.78355	-0.680993	Not Significant
Serum_GP33	Clinical	Delta	0.701808	0.529755	0.239044	0.403237	0.871281	Delta	-0.354095	0.435435	-0.813199	-0.63534	-1.43111	-0.153781	Not Significant
Serum_GP33	Histological	Delta	0.361273	0.981925	0.0402974	0.206065	0.819416	Delta	-1.01812	0.767291	-1.3269	-0.0182407	-3.21147	-0.442164	Not Significant
Serum_GP34	Clinical	Delta	2.79909	0.695019	0.0185814	0.67568	0.938793	Delta	1.02929	2.4553	0.419214	-0.363817	-3.98559	0.447017	Not Significant
Serum_GP34	Histological	Delta	0.0835385	1.42149	2.34545e-06	0.560273	0.908765	Delta	-2.48245	3.99183	-0.621882	0.351708	-12.963	-1.07811	Not Significant
Serum_GP35	Clinical	Delta	0.274694	0.538086	0.000736569	0.603317	0.921152	Delta	-1.2921	2.51268	-0.514232	-0.619738	-7.21351	-0.561151	Not Significant
Serum_GP35	Histological	Delta	0.018654	0.983277	1.28761e-08	0.370654	0.862092	Delta	-3.98169	4.31011	-0.923802	-0.016864	-18.1679	-1.72923	Not Significant
Serum_GP36	Clinical	Delta	0.728248	0.686596	0.00898627	0.879552	0.986297	Delta	-0.317113	2.08488	-0.152101	-0.376009	-4.71206	-0.137721	Not Significant
Serum_GP36	Histological	Delta	0.0280686	1.57212	1.77245e-06	0.278034	0.819416	Delta	-3.5731	3.31265	-1.07862	0.452424	-13.2431	-1.55178	Not Significant
Serum_GP37	Clinical	Delta	1.43445	0.689621	0.120234	0.762839	0.964005	Delta	0.360784	1.19088	0.302955	-0.371612	-2.11832	0.156686	Not Significant
Serum_GP37	Histological	Delta	0.241677	1.29374	0.000416988	0.45146	0.904757	Delta	-1.42015	1.88104	-0.754982	0.257534	-7.78245	-0.616765	Not Significant
Serum_GP38	Clinical	Delta	1.01374	0.668716	0.186	0.986317	0.996577	Delta	0.0136482	0.792084	0.0172308	-0.402396	-1.68201	0.00592735	Not Significant
Serum_GP38	Histological	Delta	0.216663	1.34662	0.00140586	0.294185	0.819416	Delta	-1.52941	1.46198	-1.04612	0.297597	-6.56711	-0.664214	Not Significant
Serum_GP39	Clinical	Delta	0.78244	0.627456	0.137783	0.730741	0.952215	Delta	-0.245339	0.714413	-0.343413	-0.466082	-1.98207	-0.106549	Not Significant
Serum_GP39	Histological	Delta	0.187893	1.26599	0.00259261	0.256081	0.819416	Delta	-1.67188	1.3925	-1.20063	0.235854	-5.95509	-0.726089	Not Significant
Serum_LB	Clinical	Delta	1.02179	0.686415	0.867898	0.792228	0.970448	Delta	0.0215523	0.0816956	0.263812	-0.376273	-0.141681	0.00936003	Not Significant
Serum_LB	Histological	Delta	1.1671	1.50978	0.905073	0.246924	0.819416	Delta	0.154524	0.133563	1.15693	0.411962	-0.0997392	0.0671088	Not Significant
Serum_HB	Clinical	Delta	0.968675	0.675663	0.818501	0.68554	0.938793	Delta	-0.0318262	0.0787468	-0.404158	-0.392061	-0.200281	-0.0138219	Not Significant
Serum_HB	Histological	Delta	0.854414	1.45193	0.593377	0.21951	0.819416	Delta	-0.157339	0.130074	-1.20961	0.372893	-0.521925	-0.0683314	Not Significant
Serum_S0	Clinical	Delta	1.0202	0.666213	0.894504	0.757497	0.964005	Delta	0.0200019	0.0645991	0.309632	-0.406145	-0.111486	0.00868672	Not Significant
Serum_S0	Histological	Delta	1.11875	1.64348	0.911366	0.291361	0.819416	Delta	0.112212	0.106516	1.05347	0.496813	-0.0928102	0.0487329	Not Significant
Serum_S1	Clinical	Delta	1.01554	0.667701	0.703155	0.933442	0.986297	Delta	0.0154241	0.18415	0.083758	-0.403914	-0.352178	0.00669858	Not Significant
Serum_S1	Histological	Delta	1.15798	1.33638	0.631462	0.657325	0.936312	Delta	0.14668	0.31137	0.471081	0.289963	-0.459717	0.0637025	Not Significant
Serum_S2	Clinical	Delta	0.960206	0.641677	0.766857	0.705409	0.941783	Delta	-0.0406073	0.107364	-0.378222	-0.44367	-0.265455	-0.0176355	Not Significant
Serum_S2	Histological	Delta	0.896272	1.43388	0.589187	0.504423	0.908765	Delta	-0.109511	0.161514	-0.678027	0.360386	-0.529012	-0.04756	Not Significant
Serum_S3	Clinical	Delta	0.951826	0.677306	0.728375	0.694397	0.938793	Delta	-0.0493727	0.125801	-0.392465	-0.389632	-0.316939	-0.0214423	Not Significant
Serum_S3	Histological	Delta	0.792673	1.45358	0.461286	0.249662	0.819416	Delta	-0.232345	0.202818	-1.14558	0.374028	-0.773737	-0.100906	Not Significant
Serum_S4	Clinical	Delta	0.979694	0.656681	0.513318	0.944895	0.986297	Delta	-0.0205146	0.295761	-0.0693621	-0.420557	-0.66686	-0.00890938	Not Significant
Serum_S4	Histological	Delta	0.568702	1.28925	0.079384	0.298845	0.821825	Delta	-0.564399	0.549038	-1.02798	0.254064	-2.53346	-0.245115	Not Significant
Serum_G0	Clinical	Delta	0.867488	0.452449	0.63015	0.319305	0.830879	Delta	-0.142154	0.145697	-0.97568	-0.793079	-0.461797	-0.0617366	Not Significant
Serum_G0	Histological	Delta	0.984843	1.18743	0.619729	0.942325	0.986297	Delta	-0.0152733	0.201759	-0.0757006	0.17179	-0.478473	-0.0066331	Not Significant
Serum_G1	Clinical	Delta	1.07558	0.681497	0.791226	0.632589	0.933455	Delta	0.0728619	0.152346	0.478265	-0.383464	-0.234172	0.0316435	Not Significant
Serum_G1	Histological	Delta	1.38678	1.80307	0.856106	0.189033	0.819416	Delta	0.326982	0.254611	1.28424	0.589491	-0.155361	0.142007	Not Significant
Serum_G2	Clinical	Delta	1.05898	0.475336	0.889548	0.524127	0.908765	Delta	0.0573081	0.0909315	0.630233	-0.743733	-0.117042	0.0248886	Not Significant
Serum_G2	Histological	Delta	1.10082	0.970104	0.824808	0.541677	0.908765	Delta	0.0960542	0.138394	0.694062	-0.0303521	-0.192604	0.0417158	Not Significant
Serum_G3	Clinical	Delta	0.951901	0.685774	0.766738	0.625976	0.929364	Delta	-0.0492947	0.101398	-0.48615	-0.377208	-0.26561	-0.0214084	Not Significant
Serum_G3	Histological	Delta	0.817005	1.48965	0.519116	0.231961	0.819416	Delta	-0.20211	0.170438	-1.18583	0.398539	-0.655627	-0.0877753	Not Significant
Serum_G4	Clinical	Delta	0.976756	0.660359	0.537329	0.931896	0.986297	Delta	-0.0235185	0.274227	-0.0857631	-0.414972	-0.621145	-0.010214	Not Significant
Serum_G4	Histological	Delta	0.556794	1.33448	0.0928407	0.258201	0.819416	Delta	-0.58556	0.522339	-1.12103	0.288542	-2.37687	-0.254305	Not Significant
Serum_HM	Clinical	Delta	3.83929	0.266784	0.707366	0.130174	0.7772	Delta	1.34529	0.966834	1.39144	-1.32131	-0.346207	0.584251	Not Significant
Serum_HM	Histological	Delta	8.66765	0.358077	0.345008	0.291928	0.819416	Delta	2.1596	1.97482	1.09357	-1.02701	-1.06419	0.937902	Not Significant
Serum_B	Clinical	Delta	1.17824	0.730665	0.804993	0.396903	0.869633	Delta	0.164021	0.196474	0.83482	-0.3138	-0.216922	0.0712333	Not Significant
Serum_B	Histological	Delta	1.50381	1.59364	0.716517	0.278145	0.819416	Delta	0.408	0.369418	1.10444	0.466023	-0.333353	0.177192	Not Significant
Serum_CF	Clinical	Delta	1.02472	0.686735	0.929397	0.615479	0.922265	Delta	0.0244154	0.0486662	0.50169	-0.375807	-0.0732191	0.0106035	Not Significant
Serum_CF	Histological	Delta	1.10218	1.6717	0.931163	0.271889	0.819416	Delta	0.0972886	0.089335	1.08903	0.513839	-0.0713211	0.0422519	Not Significant
Serum_AF	Clinical	Delta	0.855455	0.547591	0.493708	0.469667	0.904757	Delta	-0.156122	0.220618	-0.707656	-0.602227	-0.705811	-0.0678027	Not Significant
Serum_AF	Histological	Delta	0.598527	1.03507	0.189281	0.213806	0.819416	Delta	-0.513284	0.394349	-1.3016	0.0344664	-1.66452	-0.222917	Not Significant
Fab_GP1	Clinical	Delta	2.97303	0.349189	0.765821	0.172165	0.819416	Delta	1.08958	0.886913	1.22851	-1.05214	-0.266807	0.4732	Not Significant
Fab_GP1	Histological	Delta	3.1346	1.00297	0.300253	0.413358	0.885922	Delta	1.1425	1.29675	0.881052	0.00296261	-1.20313	0.496182	Not Significant
Fab_GP2	Clinical	Delta	2.80682	0.303115	0.608435	0.206027	0.819416	Delta	1.03205	0.894202	1.15416	-1.19364	-0.496866	0.448215	Not Significant
Fab_GP2	Histological	Delta	1.05173	0.927137	0.0473759	0.97489	0.996381	Delta	0.0504344	1.50591	0.033491	-0.0756538	-3.04964	0.0219034	Not Significant
Fab_GP3	Clinical	Delta	1.25784	0.789022	0.863149	0.239969	0.819416	Delta	0.229394	0.201866	1.13637	-0.236962	-0.147167	0.0996245	Not Significant
Fab_GP3	Histological	Delta	2.61507	2.30031	0.977601	0.0570593	0.600363	Delta	0.961292	0.58062	1.65563	0.833043	-0.0226541	0.417484	Not Significant
Fab_GP4	Clinical	Delta	1.90087	0.9353	1.09043	0.0204687	0.595845	Delta	0.642312	0.32684	1.96522	-0.0668878	0.0865716	0.278952	Significant
Fab_GP4	Histological	Delta	1.60214	1.80822	0.855997	0.140668	0.7772	Delta	0.471341	0.328048	1.4368	0.592345	-0.155488	0.204701	Not Significant
Fab_GP5	Clinical	Delta	44.7057	0.8047	1.30351	0.0319262	0.595845	Delta	3.8001	2.2249	1.70799	-0.217285	0.265057	1.65036	Significant
Fab_GP5	Histological	Delta	15.9155	1.50394	0.0741341	0.380278	0.864107	Delta	2.76729	3.08503	0.897006	0.408091	-2.60188	1.20182	Not Significant
Fab_GP6	Clinical	Delta	58.9191	0.708306	2.21495e-05	0.586368	0.915491	Delta	4.07617	7.51894	0.542119	-0.344879	-10.7177	1.77026	Not Significant
Fab_GP6	Histological	Delta	0.00010663	1.39247	3.29365e-18	0.487158	0.904757	Delta	-9.14615	12.1264	-0.754231	0.331082	-40.2545	-3.97212	Not Significant
Fab_GP7	Clinical	Delta	153.553	0.581772	0.0168524	0.294091	0.819416	Delta	5.03405	4.95554	1.01584	-0.541676	-4.08326	2.18626	Not Significant
Fab_GP7	Histological	Delta	0.460226	1.38168	6.44167e-06	0.893263	0.986297	Delta	-0.776038	5.51715	-0.140659	0.323299	-11.9527	-0.337029	Not Significant
Fab_GP8	Clinical	Delta	0.0110732	0.460632	4.29137e-07	0.284913	0.819416	Delta	-4.50323	4.36624	-1.03137	-0.775156	-14.6615	-1.95573	Not Significant
Fab_GP8	Histological	Delta	0.0172074	1.1209	4.15074e-11	0.511479	0.908765	Delta	-4.06242	6.23497	-0.651553	0.114128	-23.9051	-1.76429	Not Significant
Fab_GP9	Clinical	Delta	0.250674	0.149203	0.0175888	0.099813	0.690136	Delta	-1.3836	0.946558	-1.46172	-1.90245	-4.04049	-0.600891	Not Significant
Fab_GP9	Histological	Delta	0.426244	0.0128186	5.94473e-08	0.522571	0.908765	Delta	-0.852744	1.39446	-0.611522	-4.35686	-16.6382	-0.370342	Not Significant
Fab_GP10	Clinical	Delta	0.487588	0.641156	0.144146	0.150944	0.7772	Delta	-0.718284	0.524913	-1.36839	-0.444483	-1.93693	-0.311947	Not Significant
Fab_GP10	Histological	Delta	0.0479945	1.58231	1.82192e-05	0.00813151	0.595845	Delta	-3.03667	1.61943	-1.87514	0.458887	-10.913	-1.31881	Significant
Fab_GP11	Clinical	Delta	2.31173	0.193804	0.142932	0.551286	0.908765	Delta	0.837996	1.41076	0.594004	-1.64091	-1.94538	0.363937	Not Significant
Fab_GP11	Histological	Delta	1.02174	0.499193	0.00388377	0.992307	0.996577	Delta	0.0215029	2.13634	0.0100653	-0.694763	-5.55095	0.00933858	Not Significant
Fab_GP12	Clinical	Delta	1.16392	0.689202	0.711938	0.547813	0.908765	Delta	0.151791	0.254435	0.596583	-0.372221	-0.339764	0.0659221	Not Significant
Fab_GP12	Histological	Delta	3.26792	1.67329	0.9103	0.0760922	0.657654	Delta	1.18415	0.729016	1.62432	0.514793	-0.0939808	0.514272	Not Significant
Fab_GP13	Clinical	Delta	0.966058	0.587094	0.573511	0.892583	0.986297	Delta	-0.0345317	0.254909	-0.135467	-0.53257	-0.555978	-0.0149969	Not Significant
Fab_GP13	Histological	Delta	1.15466	1.03112	0.533641	0.703705	0.941783	Delta	0.143807	0.367504	0.391307	0.0306452	-0.628032	0.0624546	Not Significant
Fab_GP14	Clinical	Delta	2.94822	0.550947	0.110377	0.523862	0.908765	Delta	1.0812	1.71196	0.631557	-0.596117	-2.20385	0.46956	Not Significant
Fab_GP14	Histological	Delta	34.4812	1.1492	0.0888664	0.260062	0.819416	Delta	3.54042	3.23232	1.09532	0.13907	-2.42062	1.53758	Not Significant
Fab_GP15	Clinical	Delta	1.21434	0.632314	0.216599	0.827015	0.971542	Delta	0.1942	0.892108	0.217687	-0.458369	-1.52971	0.0843402	Not Significant
Fab_GP15	Histological	Delta	0.361894	1.603	0.040053	0.329113	0.844972	Delta	-1.0164	1.01823	-0.998209	0.471878	-3.21755	-0.441419	Not Significant
Fab_GP16	Clinical	Delta	5.1475	0.685999	1.22825e-11	0.895915	0.986297	Delta	1.63851	12.448	0.131629	-0.37688	-25.1228	0.711597	Not Significant
Fab_GP16	Histological	Delta	1.34635e+07	1.4447	7.08166e-16	0.521842	0.908765	Delta	16.4155	24.7855	0.662303	0.367904	-34.8839	7.12916	Not Significant
Fab_GP17	Clinical	Delta	0.016375	0.645867	8.6511e-07	0.178813	0.819416	Delta	-4.112	3.3602	-1.22374	-0.437161	-13.9604	-1.78582	Not Significant
Fab_GP17	Histological	Delta	0.0269544	1.40443	1.6098e-08	0.469443	0.904757	Delta	-3.61361	4.37682	-0.825625	0.33963	-17.9446	-1.56937	Not Significant
Fab_GP18	Clinical	Delta	0.345909	0.314472	0.047603	0.0296682	0.595845	Delta	-1.06158	0.612309	-1.73373	-1.15686	-3.04486	-0.461039	Significant
Fab_GP18	Histological	Delta	0.223941	0.589898	0.00166394	0.0297065	0.595845	Delta	-1.49637	0.878033	-1.70423	-0.527806	-6.39857	-0.649866	Significant
Fab_GP19	Clinical	Delta	0.0227872	0.481068	1.91033e-06	0.172812	0.819416	Delta	-3.78155	3.08705	-1.22497	-0.731747	-13.1682	-1.64231	Not Significant
Fab_GP19	Histological	Delta	0.445932	1.1841	1.39064e-09	0.822919	0.970448	Delta	-0.807588	3.35695	-0.240572	0.168982	-20.3935	-0.350731	Not Significant
Fab_GP20	Clinical	Delta	0.281736	0.68912	8.22594e-05	0.745656	0.95744	Delta	-1.26679	3.90083	-0.324747	-0.37234	-9.40563	-0.550158	Not Significant
Fab_GP20	Histological	Delta	1.78637	1.36749	7.16667e-06	0.926084	0.986297	Delta	0.580184	5.85845	0.0990336	0.312978	-11.8461	0.251971	Not Significant
Fab_GP21	Clinical	Delta	21.7114	0.64445	0.642255	0.0976262	0.684799	Delta	3.07784	2.08989	1.47273	-0.439358	-0.44277	1.33669	Not Significant
Fab_GP21	Histological	Delta	1.73856	1.356	0.0587738	0.779004	0.970185	Delta	0.553058	1.85673	0.297866	0.30454	-2.83406	0.24019	Not Significant
Fab_GP22	Clinical	Delta	7.77196	0.683982	0.013519	0.544677	0.908765	Delta	2.05052	3.43688	0.596622	-0.379823	-4.30366	0.89053	Not Significant
Fab_GP22	Histological	Delta	0.463734	1.4032	0.000204719	0.85269	0.980321	Delta	-0.768445	3.83744	-0.200249	0.338752	-8.49387	-0.333731	Not Significant
Fab_GP23	Clinical	Delta	0.432351	0.392872	0.100287	0.0488498	0.595845	Delta	-0.838519	0.497567	-1.68524	-0.934273	-2.29972	-0.364164	Significant
Fab_GP23	Histological	Delta	0.023239	1.55157	0.000118722	0.0255242	0.595845	Delta	-3.76192	2.20293	-1.70769	0.43927	-9.03873	-1.63378	Significant
Fab_GP24	Clinical	Delta	0.298775	0.524779	0.0323933	0.0532224	0.595845	Delta	-1.20806	0.736874	-1.63945	-0.644778	-3.4298	-0.524656	Not Significant
Fab_GP24	Histological	Delta	0.00533908	1.44727	2.48804e-19	0.018416	0.595845	Delta	-5.2327	2.97591	-1.75836	0.369678	-42.8376	-2.27253	Significant
Fab_GP25	Clinical	Delta	0.0198966	0.844219	7.45166e-06	0.182314	0.819416	Delta	-3.91721	3.11996	-1.25553	-0.169343	-11.8071	-1.70122	Not Significant
Fab_GP25	Histological	Delta	0.0416312	1.31025	8.31316e-06	0.39982	0.871281	Delta	-3.1789	3.54228	-0.897418	0.270217	-11.6977	-1.38058	Not Significant
Fab_GP26	Clinical	Delta	2.42449	0.623713	0.343145	0.383095	0.864205	Delta	0.885623	1.03787	0.853312	-0.472065	-1.0696	0.384621	Not Significant
Fab_GP26	Histological	Delta	908.548	1.95777	1.30593	0.0350019	0.595845	Delta	6.81185	4.34889	1.56634	0.671805	0.266914	2.95835	Significant
Fab_GP27	Clinical	Delta	0.39902	0.992587	0.099416	0.0878786	0.67414	Delta	-0.918743	0.579284	-1.586	-0.00744037	-2.30844	-0.399005	Not Significant
Fab_GP27	Histological	Delta	0.504178	1.3903	0.0622757	0.423554	0.895197	Delta	-0.684825	0.852117	-0.803675	0.329521	-2.77618	-0.297416	Not Significant
Fab_G0	Clinical	Delta	0.472131	0.458253	0.073663	0.0683986	0.657629	Delta	-0.750499	0.503332	-1.49106	-0.780334	-2.60826	-0.325937	Not Significant
Fab_G0	Histological	Delta	0.363811	1.10787	0.000589232	0.0398075	0.595845	Delta	-1.01112	0.571062	-1.7706	0.102435	-7.43669	-0.439124	Significant
Fab_G1	Clinical	Delta	0.658873	0.479346	0.293875	0.0821697	0.67414	Delta	-0.417224	0.272984	-1.52838	-0.735333	-1.2246	-0.181198	Not Significant
Fab_G1	Histological	Delta	0.375832	0.59678	0.00348898	0.040937	0.595845	Delta	-0.978612	0.564858	-1.73249	-0.516207	-5.65815	-0.425006	Significant
Fab_G2	Clinical	Delta	0.466437	0.917226	0.129677	0.140733	0.7772	Delta	-0.762632	0.544479	-1.40066	-0.0864009	-2.04271	-0.331207	Not Significant
Fab_G2	Histological	Delta	0.986312	0.786323	0.22946	0.985605	0.996577	Delta	-0.0137828	0.72607	-0.0189828	-0.240387	-1.47203	-0.00598581	Not Significant
Fab_S0	Clinical	Delta	0.670467	0.742121	0.349611	0.0462154	0.595845	Delta	-0.39978	0.23229	-1.72104	-0.298242	-1.05093	-0.173622	Significant
Fab_S0	Histological	Delta	0.468829	1.92136	0.100714	0.0822639	0.67414	Delta	-0.757518	0.442057	-1.71362	0.653034	-2.29547	-0.328986	Not Significant
Fab_S1	Clinical	Delta	0.881567	0.666864	0.481734	0.664251	0.936514	Delta	-0.126054	0.289754	-0.435039	-0.405169	-0.730363	-0.0547446	Not Significant
Fab_S1	Histological	Delta	1.11988	1.04801	0.504591	0.799414	0.970448	Delta	0.113226	0.428896	0.263994	0.0468978	-0.684008	0.0491733	Not Significant
Fab_S2	Clinical	Delta	1.3883	0.824043	1.04696	0.0186239	0.595845	Delta	0.328079	0.165776	1.97905	-0.193532	0.0458939	0.142483	Significant
Fab_S2	Histological	Delta	1.72684	2.19372	1.00926	0.0451793	0.595845	Delta	0.546293	0.312262	1.74947	0.785597	0.0092143	0.237252	Significant
Fab_F	Clinical	Delta	1.00269	0.616115	0.606138	0.989563	0.996577	Delta	0.00268562	0.203626	0.013189	-0.484321	-0.500647	0.00116635	Not Significant
Fab_F	Histological	Delta	31.2753	3.37225	1.2774	0.0252517	0.595845	Delta	3.44283	2.11944	1.6244	1.21558	0.244826	1.4952	Significant
Fab_B	Clinical	Delta	0.871249	0.767926	0.659698	0.243563	0.819416	Delta	-0.137827	0.122245	-1.12747	-0.264062	-0.415973	-0.0598577	Not Significant
Fab_B	Histological	Delta	0.791639	1.6465	0.452737	0.235949	0.819416	Delta	-0.23365	0.200239	-1.16686	0.498651	-0.792445	-0.101473	Not Significant
Fc_GP1	Clinical	Delta	25.7203	0.594219	5.88142e-06	0.679603	0.938793	Delta	3.24728	7.87282	0.412467	-0.520508	-12.0437	1.41028	Not Significant
Fc_GP1	Histological	Delta	8.11296e-08	1.97298	2.84326e-21	0.125933	0.77154	Delta	-16.3272	11.0428	-1.47854	0.679543	-47.3093	-7.09082	Not Significant
Fc_GP2	Clinical	Delta	4.44963	0.615751	1.3167e-05	0.817906	0.970448	Delta	1.49282	6.46959	0.230744	-0.484913	-11.2378	0.648324	Not Significant
Fc_GP2	Histological	Delta	2.48254e-07	2.13956	3.47991e-19	0.0840369	0.67414	Delta	-15.2088	9.36782	-1.62352	0.760603	-42.5021	-6.6051	Not Significant
Fc_GP3	Clinical	Delta	16.9974	0.770201	0.0626654	0.322173	0.833858	Delta	2.83306	2.91329	0.972461	-0.261103	-2.76995	1.23038	Not Significant
Fc_GP3	Histological	Delta	0.0307654	1.15659	5.23384e-09	0.539744	0.908765	Delta	-3.48136	5.29428	-0.657572	0.145479	-19.0681	-1.51194	Not Significant
Fc_GP4	Clinical	Delta	1.13139	0.679119	6.7246e-07	0.986109	0.996577	Delta	0.123451	7.04527	0.0175225	-0.386958	-14.2123	0.053614	Not Significant
Fc_GP4	Histological	Delta	5.54839e-09	2.11384	4.26609e-27	0.0461125	0.595845	Delta	-19.0098	10.7701	-1.76505	0.748505	-60.7191	-8.25583	Significant
Fc_GP5	Clinical	Delta	0.0639833	0.390554	2.52507e-05	0.186712	0.819416	Delta	-2.74913	2.29308	-1.19888	-0.940189	-10.5867	-1.19393	Not Significant
Fc_GP5	Histological	Delta	0.00131207	1.17171	1.7688e-10	0.148913	0.7772	Delta	-6.63615	4.59139	-1.44535	0.158465	-22.4555	-2.88204	Not Significant
Fc_GP6	Clinical	Delta	2.13622e+10	0.535648	3.97301e-13	0.374951	0.863365	Delta	23.7849	27.4674	0.865931	-0.624279	-28.5541	10.3296	Not Significant
Fc_GP6	Histological	Delta	6.43473e-10	1.45598	1.20654e-45	0.584619	0.915491	Delta	-21.1641	35.5005	-0.596164	0.375678	-103.429	-9.19147	Not Significant
Fc_GP7	Clinical	Delta	3.11067	0.507609	0.000811544	0.778481	0.970185	Delta	1.13484	4.02285	0.282098	-0.678043	-7.11657	0.492854	Not Significant
Fc_GP7	Histological	Delta	0.187808	0.74981	9.11291e-10	0.822706	0.970448	Delta	-1.67233	7.22945	-0.231322	-0.287935	-20.8162	-0.726285	Not Significant
Fc_GP8	Clinical	Delta	1.73363	0.592233	0.0717262	0.726382	0.952215	Delta	0.550216	1.56887	0.350708	-0.523855	-2.6349	0.238956	Not Significant
Fc_GP8	Histological	Delta	5.03553	1.27989	0.0237965	0.522999	0.908765	Delta	1.61652	2.45634	0.658101	0.246775	-3.73822	0.702045	Not Significant
Fc_GP9	Clinical	Delta	3.88572e+06	0.836461	0.00407691	0.156043	0.786717	Delta	15.1728	11.2297	1.35113	-0.178575	-5.50242	6.58947	Not Significant
Fc_GP9	Histological	Delta	3.17779e-05	1.12199	5.82064e-20	0.488829	0.904757	Delta	-10.3567	14.4359	-0.717429	0.115103	-44.2903	-4.49788	Not Significant
Fc_GP10	Clinical	Delta	53.3072	0.366819	0.0702023	0.296202	0.819416	Delta	3.97607	4.18079	0.951033	-1.00289	-2.65637	1.72679	Not Significant
Fc_GP10	Histological	Delta	0.382657	1.29573	0.000940584	0.772885	0.970185	Delta	-0.960615	3.16558	-0.303456	0.259077	-6.96901	-0.41719	Not Significant
Fc_GP11	Clinical	Delta	0.0422623	0.431204	1.93872e-06	0.472552	0.904757	Delta	-3.16386	4.47871	-0.706422	-0.841174	-13.1535	-1.37405	Not Significant
Fc_GP11	Histological	Delta	0.243487	1.13466	1.75633e-09	0.831398	0.971972	Delta	-1.41269	6.52513	-0.2165	0.126336	-20.16	-0.613524	Not Significant
Fc_GP12	Clinical	Delta	1.26907	0.823247	0.956341	0.108958	0.712645	Delta	0.238288	0.167207	1.4251	-0.194499	-0.0446411	0.103487	Not Significant
Fc_GP12	Histological	Delta	1.1685	1.41961	0.674929	0.662922	0.936514	Delta	0.155725	0.33073	0.470853	0.350386	-0.393148	0.0676305	Not Significant
Fc_GP13	Clinical	Delta	237.761	0.626151	0.0572699	0.208242	0.819416	Delta	5.47127	4.59424	1.1909	-0.468164	-2.85998	2.37614	Not Significant
Fc_GP13	Histological	Delta	0.000310272	1.69055	5.1403e-11	0.224425	0.819416	Delta	-8.07806	6.6397	-1.21663	0.525053	-23.6913	-3.50826	Not Significant
Fc_GP14	Clinical	Delta	0.0057004	0.636197	1.58373e-07	0.236666	0.819416	Delta	-5.16722	4.52772	-1.14124	-0.452247	-15.6583	-2.24409	Not Significant
Fc_GP14	Histological	Delta	0.234646	1.35431	1.67595e-07	0.813806	0.970448	Delta	-1.44968	5.74365	-0.252397	0.30329	-15.6017	-0.629587	Not Significant
Fc_GP15	Clinical	Delta	0.844295	0.555076	0.632	0.0434445	0.595845	Delta	-0.169253	0.100399	-1.68581	-0.58865	-0.458866	-0.0735056	Significant
Fc_GP15	Histological	Delta	0.612898	1.70119	0.342952	0.038497	0.595845	Delta	-0.489557	0.26246	-1.86526	0.53133	-1.07017	-0.212612	Significant
Fc_GP16	Clinical	Delta	7.77452	0.298641	0.136928	0.349047	0.861283	Delta	2.05085	2.29686	0.892895	-1.20851	-1.9883	0.890673	Not Significant
Fc_GP16	Histological	Delta	1.30078	0.753685	0.0115571	0.92345	0.986297	Delta	0.262961	2.60091	0.101103	-0.282781	-4.46046	0.114203	Not Significant
Fc_GP17	Clinical	Delta	0.0143319	0.720189	3.70106e-09	0.338687	0.844972	Delta	-4.24527	4.72133	-0.899167	-0.328242	-19.4146	-1.8437	Not Significant
Fc_GP17	Histological	Delta	0.00104154	1.4818	9.82752e-13	0.444336	0.904757	Delta	-6.86706	8.78036	-0.782093	0.393258	-27.6484	-2.98232	Not Significant
Fc_GP18	Clinical	Delta	0.636956	0.750564	0.272077	0.199815	0.819416	Delta	-0.451055	0.366605	-1.23036	-0.286931	-1.30167	-0.195891	Not Significant
Fc_GP18	Histological	Delta	0.274606	2.08523	3.80905e-05	0.0325641	0.595845	Delta	-1.29242	0.741547	-1.74287	0.734881	-10.1755	-0.561291	Significant
Fc_GP19	Clinical	Delta	0.00371218	0.729246	7.92453e-10	0.413674	0.885922	Delta	-5.59614	6.95151	-0.805024	-0.315744	-20.9559	-2.43037	Not Significant
Fc_GP19	Histological	Delta	1.55051e-06	1.61736	4.51724e-21	0.279023	0.819416	Delta	-13.3769	12.5369	-1.067	0.480795	-46.8464	-5.80952	Not Significant
Fc_GP20	Clinical	Delta	0.0114598	0.595427	1.14736e-07	0.368835	0.862092	Delta	-4.46891	5.0834	-0.879118	-0.518476	-15.9806	-1.94082	Not Significant
Fc_GP20	Histological	Delta	0.00336876	1.17388	6.48338e-12	0.450917	0.904757	Delta	-5.69321	7.38955	-0.77044	0.160315	-25.7618	-2.47253	Not Significant
Fc_GP21	Clinical	Delta	0.844966	0.585924	0.545718	0.317567	0.830879	Delta	-0.168459	0.17471	-0.964221	-0.534565	-0.605653	-0.0731608	Not Significant
Fc_GP21	Histological	Delta	1.66487	1.74541	0.761703	0.212875	0.819416	Delta	0.509745	0.42198	1.20798	0.556991	-0.272198	0.22138	Not Significant
Fc_GP22	Clinical	Delta	0.867323	0.69199	0.324638	0.734284	0.952215	Delta	-0.142344	0.420394	-0.338596	-0.368184	-1.12504	-0.0618192	Not Significant
Fc_GP22	Histological	Delta	3.9885	1.11509	0.896291	0.0694801	0.657629	Delta	1.38342	0.83012	1.66653	0.108932	-0.10949	0.60081	Not Significant
Fc_GP23	Clinical	Delta	2.44802	0.152541	0.967693	0.0605404	0.610449	Delta	0.89528	0.5493	1.62986	-1.88032	-0.0328407	0.388815	Not Significant
Fc_GP23	Histological	Delta	1.39635	0.631807	0.474879	0.61481	0.922265	Delta	0.333863	0.617195	0.540936	-0.459172	-0.744695	0.144995	Not Significant
Fc_GP24	Clinical	Delta	11810	0.227241	0.00187581	0.2472	0.819416	Delta	9.3767	8.44903	1.1098	-1.48174	-6.27871	4.07225	Not Significant
Fc_GP24	Histological	Delta	2.32771	0.915186	3.62707e-10	0.937138	0.986297	Delta	0.844884	10.0145	0.0843659	-0.0886283	-21.7374	0.366928	Not Significant
Fc_GP25	Clinical	Delta	6.68257e+10	0.573864	1.50035	0.0457247	0.595845	Delta	24.9254	14.4806	1.72129	-0.555363	0.405698	10.8249	Significant
Fc_GP25	Histological	Delta	122058	1.43451	1.95125e-07	0.361606	0.862092	Delta	11.7123	12.3893	0.945352	0.360822	-15.4496	5.08657	Not Significant
Fc_GP26	Clinical	Delta	1.23969	0.484708	0.996408	0.0553988	0.595845	Delta	0.214858	0.133595	1.60827	-0.724208	-0.00359892	0.0933116	Not Significant
Fc_GP26	Histological	Delta	1.85864	1.04569	1.02704	0.0383363	0.595845	Delta	0.619848	0.360826	1.71786	0.0446753	0.026682	0.269196	Significant
Fc_GP27	Clinical	Delta	22.8722	0.232673	1.25546	0.0282095	0.595845	Delta	3.12992	1.73262	1.80647	-1.45812	0.227505	1.35931	Significant
Fc_GP27	Histological	Delta	50.3005	0.564356	0.148301	0.403208	0.871281	Delta	3.91801	3.40038	1.15223	-0.57207	-1.90851	1.70157	Not Significant
Fc_G0	Clinical	Delta	0.875038	0.583569	0.699926	0.0470212	0.595845	Delta	-0.133488	0.0789501	-1.69079	-0.538592	-0.356781	-0.057973	Significant
Fc_G0	Histological	Delta	0.624546	1.98239	0.35025	0.022114	0.595845	Delta	-0.47073	0.248626	-1.89332	0.684305	-1.04911	-0.204435	Significant
Fc_G1	Clinical	Delta	0.967076	0.685513	0.740419	0.784059	0.970448	Delta	-0.0334786	0.121739	-0.275003	-0.377587	-0.300538	-0.0145396	Not Significant
Fc_G1	Histological	Delta	1.56065	1.21493	0.934468	0.0919282	0.67414	Delta	0.445105	0.286691	1.55256	0.194689	-0.0677778	0.193306	Not Significant
Fc_G2	Clinical	Delta	1.23705	0.460031	1.001	0.048482	0.595845	Delta	0.212731	0.129392	1.64408	-0.776461	0.0010014	0.0923877	Significant
Fc_G2	Histological	Delta	1.80291	0.917643	1.02188	0.0398906	0.595845	Delta	0.5894	0.343796	1.71439	-0.0859466	0.0216461	0.255973	Significant
Fc_S0	Clinical	Delta	1.18093	0.329404	0.994089	0.0596801	0.610449	Delta	0.166298	0.0989826	1.68007	-1.11047	-0.00592855	0.0722223	Not Significant
Fc_S0	Histological	Delta	1.69383	0.875942	1.11278	0.00924859	0.595845	Delta	0.52699	0.26128	2.01695	-0.132455	0.10686	0.228869	Significant
Fc_S1	Clinical	Delta	1.23481	0.858738	0.952118	0.119229	0.739829	Delta	0.210917	0.148301	1.42222	-0.152292	-0.0490658	0.0915999	Not Significant
Fc_S1	Histological	Delta	1.06724	1.34429	0.676546	0.810592	0.970448	Delta	0.0650747	0.253373	0.256834	0.295863	-0.390755	0.0282616	Not Significant
Fc_S2	Clinical	Delta	3.67442	0.70343	0.127799	0.459257	0.904757	Delta	1.3014	1.78889	0.727489	-0.351787	-2.0573	0.565189	Not Significant
Fc_S2	Histological	Delta	0.012741	1.77524	5.69995e-06	0.0916633	0.67414	Delta	-4.36293	2.74038	-1.59209	0.573938	-12.0751	-1.8948	Not Significant
Fc_F	Clinical	Delta	1.44814	0.698434	0.365118	0.613887	0.922265	Delta	0.370277	0.744125	0.497601	-0.358914	-1.00753	0.160809	Not Significant
Fc_F	Histological	Delta	21.5299	2.08473	0.560579	0.107171	0.710557	Delta	3.06944	2.09968	1.46186	0.734638	-0.578785	1.33304	Not Significant
Fc_B	Clinical	Delta	1.18702	0.380352	0.764573	0.449851	0.904757	Delta	0.171446	0.230629	0.743387	-0.966658	-0.268438	0.0744581	Not Significant
Fc_B	Histological	Delta	0.686946	1.57617	0.287621	0.301035	0.823169	Delta	-0.3755	0.36184	-1.03775	0.454997	-1.24611	-0.163078	Not Significant
IgG_GP1	Clinical	Delta	0.80332	0.67744	0.00163173	0.942462	0.986297	Delta	-0.219002	3.01422	-0.0726562	-0.389435	-6.41811	-0.0951113	Not Significant
IgG_GP1	Histological	Delta	0.00187166	1.46624	1.07536e-12	0.43104	0.904757	Delta	-6.28093	7.84881	-0.800239	0.3827	-27.5584	-2.72777	Not Significant
IgG_GP2	Clinical	Delta	878.437	0.594969	0.0146808	0.233417	0.819416	Delta	6.77814	5.87596	1.15354	-0.519246	-4.22121	2.94371	Not Significant
IgG_GP2	Histological	Delta	0.0242877	1.42467	1.11359e-11	0.686966	0.938793	Delta	-3.71779	8.83886	-0.420618	0.353942	-25.2208	-1.61461	Not Significant
IgG_GP3	Clinical	Delta	2.8797	0.81572	0.506268	0.233328	0.819416	Delta	1.05768	0.916839	1.15362	-0.203684	-0.68069	0.459347	Not Significant
IgG_GP3	Histological	Delta	175.71	1.60641	0.070729	0.233158	0.819416	Delta	5.16883	4.65509	1.11036	0.474003	-2.6489	2.2448	Not Significant
IgG_GP4	Clinical	Delta	15.8983	1.27227	1.26079	0.0311063	0.595845	Delta	2.76621	1.42366	1.94303	0.240802	0.231737	1.20135	Significant
IgG_GP4	Histological	Delta	2.3576	1.20289	0.0466166	0.652352	0.936312	Delta	0.857643	1.85067	0.463422	0.184729	-3.0658	0.37247	Not Significant
IgG_GP5	Clinical	Delta	0.103114	0.275392	7.45993e-06	0.361457	0.862092	Delta	-2.27192	2.68039	-0.847607	-1.28956	-11.806	-0.986682	Not Significant
IgG_GP5	Histological	Delta	0.757643	0.774527	3.59296e-08	0.95602	0.986597	Delta	-0.277543	4.84706	-0.0572601	-0.255502	-17.1417	-0.120535	Not Significant
IgG_GP6	Clinical	Delta	0.00841398	0.667846	2.27142e-19	0.797861	0.970448	Delta	-4.77786	18.6205	-0.256591	-0.403697	-42.9287	-2.075	Not Significant
IgG_GP6	Histological	Delta	1.24369e-09	1.49921	3.75092e-38	0.477195	0.904757	Delta	-20.5052	28.1483	-0.728471	0.404939	-86.1762	-8.90529	Not Significant
IgG_GP7	Clinical	Delta	1.57667	0.426163	5.98736e-06	0.939267	0.986297	Delta	0.455314	5.95738	0.0764286	-0.852934	-12.0259	0.19774	Not Significant
IgG_GP7	Histological	Delta	336.142	1.05221	1.2844e-07	0.566713	0.911259	Delta	5.81753	9.82325	0.592221	0.0508914	-15.8678	2.52652	Not Significant
IgG_GP8	Clinical	Delta	1.76346	0.642189	0.0829412	0.708283	0.941783	Delta	0.567277	1.51376	0.374747	-0.442872	-2.48962	0.246365	Not Significant
IgG_GP8	Histological	Delta	4.77978	1.45612	0.0476337	0.476997	0.904757	Delta	1.56439	2.15817	0.724873	0.375772	-3.04421	0.679408	Not Significant
IgG_GP9	Clinical	Delta	0.00951423	0.171447	2.75528e-10	0.493186	0.904757	Delta	-4.65497	6.93009	-0.671704	-1.76348	-22.0123	-2.02163	Not Significant
IgG_GP9	Histological	Delta	4.10223e-06	0.0702921	1.03728e-23	0.394115	0.869633	Delta	-12.404	13.0071	-0.953634	-2.6551	-52.9229	-5.38698	Not Significant
IgG_GP10	Clinical	Delta	0.74056	0.682332	0.00947188	0.888858	0.986297	Delta	-0.300349	2.14119	-0.140272	-0.382238	-4.65943	-0.13044	Not Significant
IgG_GP10	Histological	Delta	0.00581809	1.63764	1.78145e-07	0.193158	0.819416	Delta	-5.14678	3.95231	-1.30222	0.493257	-15.5407	-2.23522	Not Significant
IgG_GP11	Clinical	Delta	0.0440623	0.452704	1.09087e-08	0.665921	0.936514	Delta	-3.12215	7.2459	-0.430885	-0.792516	-18.3337	-1.35593	Not Significant
IgG_GP11	Histological	Delta	33561.7	1.44231	1.8672e-07	0.416601	0.888259	Delta	10.4211	12.6563	0.823397	0.366245	-15.4937	4.52584	Not Significant
IgG_GP12	Clinical	Delta	1.3869	0.854907	0.985025	0.0629689	0.621979	Delta	0.327073	0.198422	1.64837	-0.156762	-0.0150878	0.142046	Not Significant
IgG_GP12	Histological	Delta	1.71147	1.6491	0.747538	0.267841	0.819416	Delta	0.53735	0.46757	1.14924	0.500231	-0.29097	0.233368	Not Significant
IgG_GP13	Clinical	Delta	1.34837	0.63869	0.161743	0.779756	0.970185	Delta	0.2989	1.06839	0.279766	-0.448337	-1.82175	0.12981	Not Significant
IgG_GP13	Histological	Delta	0.561707	1.10772	0.0152867	0.719069	0.948309	Delta	-0.576775	1.55284	-0.371432	0.102303	-4.18078	-0.25049	Not Significant
IgG_GP14	Clinical	Delta	0.71741	0.638089	0.00303981	0.895555	0.986297	Delta	-0.332108	2.52466	-0.131546	-0.449277	-5.79596	-0.144233	Not Significant
IgG_GP14	Histological	Delta	12.2095	1.4848	0.00290936	0.508835	0.908765	Delta	2.50221	3.60983	0.693165	0.395281	-5.83982	1.0867	Not Significant
IgG_GP15	Clinical	Delta	0.83228	0.608593	0.613469	0.0437185	0.595845	Delta	-0.183586	0.108638	-1.68988	-0.496606	-0.488626	-0.0797306	Significant
IgG_GP15	Histological	Delta	0.619904	2.01772	0.227462	0.0269734	0.595845	Delta	-0.47819	0.249781	-1.91444	0.701968	-1.48077	-0.207675	Significant
IgG_GP16	Clinical	Delta	19.9094	0.163606	0.424798	0.150665	0.7772	Delta	2.99119	2.29554	1.30304	-1.81029	-0.856142	1.29906	Not Significant
IgG_GP16	Histological	Delta	1.68099	0.556654	0.0352681	0.820906	0.970448	Delta	0.519381	2.18941	0.237224	-0.585812	-3.34478	0.225564	Not Significant
IgG_GP17	Clinical	Delta	0.91116	0.635702	0.000689669	0.977854	0.996381	Delta	-0.0930364	3.33014	-0.0279377	-0.453025	-7.2793	-0.0404052	Not Significant
IgG_GP17	Histological	Delta	4.56221	0.833889	2.29805e-05	0.822005	0.970448	Delta	1.51781	6.53017	0.23243	-0.181655	-10.6809	0.659175	Not Significant
IgG_GP18	Clinical	Delta	0.57613	0.743075	0.223213	0.146313	0.7772	Delta	-0.551423	0.400777	-1.37588	-0.296958	-1.49963	-0.23948	Not Significant
IgG_GP18	Histological	Delta	0.279518	1.88519	0.000983251	0.0414957	0.595845	Delta	-1.27469	0.738043	-1.72712	0.634028	-6.92465	-0.553589	Significant
IgG_GP19	Clinical	Delta	0.00398353	0.741839	2.20859e-09	0.383893	0.864205	Delta	-5.52559	6.45728	-0.855714	-0.298623	-19.9309	-2.39973	Not Significant
IgG_GP19	Histological	Delta	2.72352e-05	1.48245	1.00737e-17	0.372267	0.862092	Delta	-10.511	11.6968	-0.89862	0.393694	-39.1366	-4.56487	Not Significant
IgG_GP20	Clinical	Delta	6.44661	0.704368	0.00365292	0.619792	0.925862	Delta	1.86356	3.76149	0.49543	-0.350455	-5.61223	0.809332	Not Significant
IgG_GP20	Histological	Delta	61513	1.99214	0.351374	0.0759588	0.657654	Delta	11.027	6.96156	1.58398	0.689208	-1.0459	4.78897	Not Significant
IgG_GP21	Clinical	Delta	0.785856	0.645206	0.44154	0.288976	0.819416	Delta	-0.240982	0.235836	-1.02182	-0.438186	-0.817488	-0.104657	Not Significant
IgG_GP21	Histological	Delta	2.37107	1.76989	0.755894	0.153281	0.780926	Delta	0.863339	0.651812	1.32452	0.570916	-0.279854	0.374943	Not Significant
IgG_GP22	Clinical	Delta	0.865515	0.67644	0.283833	0.755917	0.964005	Delta	-0.14443	0.465664	-0.31016	-0.390912	-1.25937	-0.0627253	Not Significant
IgG_GP22	Histological	Delta	5.73616	0.513145	0.987721	0.051669	0.595845	Delta	1.74679	1.00627	1.7359	-0.667197	-0.0123554	0.758621	Not Significant
IgG_GP23	Clinical	Delta	2.10858	0.215546	0.792345	0.150423	0.7772	Delta	0.746013	0.574842	1.29777	-1.53458	-0.232758	0.323989	Not Significant
IgG_GP23	Histological	Delta	1.1962	0.728931	0.380841	0.796378	0.970448	Delta	0.179147	0.663592	0.269966	-0.316177	-0.965373	0.0778027	Not Significant
IgG_GP24	Clinical	Delta	0.0045799	0.694499	5.4088e-08	0.269472	0.819416	Delta	-5.38608	5.02054	-1.07281	-0.364564	-16.7327	-2.33914	Not Significant
IgG_GP24	Histological	Delta	3.23402e-07	1.52852	2.09995e-21	0.110612	0.713814	Delta	-14.9444	10.157	-1.47133	0.424299	-47.6124	-6.49026	Not Significant
IgG_GP25	Clinical	Delta	0.964057	0.603286	4.93775e-14	0.998088	0.998088	Delta	-0.0366046	15.2265	-0.00240401	-0.505364	-30.6393	-0.0158972	Not Significant
IgG_GP25	Histological	Delta	1.00926e+13	1.06229	5.01903e-10	0.274427	0.819416	Delta	29.9428	28.6336	1.04572	0.0604249	-21.4126	13.004	Not Significant
IgG_GP26	Clinical	Delta	1.21239	0.50164	0.977833	0.0912947	0.67414	Delta	0.192595	0.135262	1.42387	-0.689872	-0.0224163	0.0836429	Not Significant
IgG_GP26	Histological	Delta	1.82099	1.20642	0.996134	0.0518277	0.595845	Delta	0.59938	0.345705	1.73379	0.187656	-0.00387327	0.260308	Not Significant
IgG_GP27	Clinical	Delta	7.26448	0.410365	0.608514	0.135358	0.7772	Delta	1.983	1.49269	1.32847	-0.890707	-0.496735	0.861205	Not Significant
IgG_GP27	Histological	Delta	2.55054	1.112	0.0645023	0.681528	0.938793	Delta	0.936305	2.15763	0.433951	0.106158	-2.74105	0.406632	Not Significant
IgG_G0	Clinical	Delta	0.865994	0.621095	0.682827	0.0475148	0.595845	Delta	-0.143877	0.0853039	-1.68664	-0.476271	-0.381514	-0.062485	Significant
IgG_G0	Histological	Delta	0.64277	2.17052	0.281412	0.0194127	0.595845	Delta	-0.441969	0.229447	-1.92624	0.774967	-1.26794	-0.191945	Significant
IgG_G1	Clinical	Delta	0.960292	0.654889	0.690941	0.789207	0.970448	Delta	-0.0405181	0.151216	-0.267949	-0.423289	-0.369701	-0.0175968	Not Significant
IgG_G1	Histological	Delta	1.76864	0.891064	0.953878	0.072216	0.657629	Delta	0.570213	0.353771	1.61181	-0.115339	-0.0472196	0.24764	Not Significant
IgG_G2	Clinical	Delta	1.2051	0.488599	0.979737	0.0897425	0.67414	Delta	0.186561	0.130872	1.42553	-0.716212	-0.0204706	0.0810226	Not Significant
IgG_G2	Histological	Delta	1.77739	1.15971	0.990227	0.054986	0.595845	Delta	0.575148	0.331373	1.73565	0.148172	-0.00982146	0.249783	Not Significant
IgG_S0	Clinical	Delta	1.15235	0.34126	0.970212	0.116731	0.733737	Delta	0.141801	0.100291	1.4139	-1.07511	-0.0302402	0.0615835	Not Significant
IgG_S0	Histological	Delta	1.79732	0.85522	1.12054	0.0117286	0.595845	Delta	0.586299	0.293115	2.00023	-0.156396	0.113811	0.254626	Significant
IgG_S1	Clinical	Delta	1.42179	1.00183	0.9968	0.0524	0.595845	Delta	0.351916	0.20351	1.72923	0.00182485	-0.00320511	0.152835	Not Significant
IgG_S1	Histological	Delta	1.43408	1.52971	0.70943	0.392045	0.869633	Delta	0.360526	0.411281	0.876592	0.42508	-0.343294	0.156574	Not Significant
IgG_S2	Clinical	Delta	3.28248	1.13257	0.987742	0.0525614	0.595845	Delta	1.1886	0.668522	1.77795	0.124487	-0.012334	0.516202	Not Significant
IgG_S2	Histological	Delta	1.88662	1.22177	0.173257	0.583463	0.915491	Delta	0.634787	1.1264	0.563552	0.200303	-1.75298	0.275684	Not Significant
IgG_F	Clinical	Delta	0.909235	0.678889	0.301863	0.859907	0.981592	Delta	-0.0951516	0.537217	-0.177119	-0.387298	-1.19778	-0.0413238	Not Significant
IgG_F	Histological	Delta	0.933244	1.34893	0.076271	0.95109	0.986597	Delta	-0.0690882	1.06917	-0.0646187	0.299314	-2.57346	-0.0300046	Not Significant
IgG_B	Clinical	Delta	1.13764	0.602671	0.739336	0.560474	0.908765	Delta	0.12896	0.223343	0.577408	-0.506384	-0.302002	0.0560066	Not Significant
IgG_B	Histological	Delta	0.780741	1.50708	0.370077	0.453749	0.904757	Delta	-0.247512	0.322882	-0.766572	0.410175	-0.994044	-0.107493	Not Significant
