# Supplementary material for: Glycomic Profiles of IgG, C3 and Alpha-1-Acid Glycoprotein (AGP) Before and One Year After Treatment for Active Lupus Nephritis
Source: Cells. 2026 Feb 28;15(5):433. doi: 10.3390/cells15050433 (PMC12985331; doi:10.3390/cells15050433)
Supplement: Supplementary file 1 [file cells-15-00433-s001.zip › Supplementary File S9.xlsx]

## Sheet: Sheet1
Marker	Outcome	Model	OR	OR_CI_lower	OR_CI_upper	p.value	FDR	term	estimate	std.error	statistic	CI_lower	CI_upper	log10OR	Significance
AGP_IIIORM1N4H5S2	Clinical	T12	1.72257e+12	0.00108418	5.14088e-16	0.396086	0.847381	T12	28.1748	34.098	0.82629	-6.82693	-35.2041	12.2362	Not Significant
AGP_IIIORM1N4H5S2	Histological	T12	2.68055e+50	4.39765e-16	4.55197e-14	0.149706	0.735576	T12	116.115	91.109	1.27447	-35.3603	-30.7206	50.4282	Not Significant
AGP_IIIORM1N5H6S2	Clinical	T12	1.37324e+23	0.000871672	2.19579e-17	0.266239	0.79267	T12	53.2766	49.7984	1.06985	-7.0451	-38.3574	23.1377	Not Significant
AGP_IIIORM1N5H6S2	Histological	T12	3.2487e+43	9.41553e-07	9.59167e-21	0.219804	0.763485	T12	100.189	85.1865	1.17612	-13.8757	-46.0934	43.5117	Not Significant
AGP_IIIORM1N5H6S3	Clinical	T12	2.03309e-06	0.127362	9.25489e-22	0.390358	0.847381	T12	-13.106	15.54	-0.843367	-2.06073	-48.4317	-5.69184	Not Significant
AGP_IIIORM1N5H6S3	Histological	T12	0.000645137	0.00353022	2.25179e-24	0.758139	0.96103	T12	-7.34605	22.561	-0.325608	-5.6464	-54.4503	-3.19035	Not Significant
AGP_IIIORM1N5H6S3F1	Clinical	T12	3.68099e+19	0.000213002	5.08641e-07	0.165191	0.742904	T12	45.0523	35.9736	1.25237	-8.45421	-14.4915	19.566	Not Significant
AGP_IIIORM1N5H6S3F1	Histological	T12	4.63959e+43	1.47028e-08	8.84913e-19	0.418965	0.855607	T12	100.546	83.8008	1.19982	-18.0352	-41.5688	43.6665	Not Significant
AGP_IIIORM1N6H7S2	Clinical	T12	8948.37	0.00863324	1.50137e-28	0.800699	0.96103	T12	9.09923	35.9623	0.253022	-4.75214	-64.066	3.95174	Not Significant
AGP_IIIORM1N6H7S2	Histological	T12	3.37323e+10	0.00248385	5.62012e-37	0.626811	0.949719	T12	24.2417	48.4847	0.499987	-5.99795	-83.4693	10.528	Not Significant
AGP_IIIORM1N6H7S3	Clinical	T12	1.11167e-08	0.113552	1.61645e-27	0.337081	0.845323	T12	-18.3148	19.5092	-0.93878	-2.1755	-61.6896	-7.95402	Not Significant
AGP_IIIORM1N6H7S3	Histological	T12	3.29453e-16	0.0701406	6.66184e-60	0.304021	0.812283	T12	-35.6491	35.2577	-1.0111	-2.65725	-136.259	-15.4822	Not Significant
AGP_IIIORM1N6H7S4	Clinical	T12	4.50865e-08	0.271257	5.16832e-21	0.193261	0.752839	T12	-16.9147	13.3945	-1.2628	-1.30469	-46.7117	-7.34595	Not Significant
AGP_IIIORM1N6H7S4	Histological	T12	3.9911e-10	0.219586	5.09986e-29	0.234066	0.781295	T12	-21.6418	18.2402	-1.18649	-1.51601	-65.1458	-9.39891	Not Significant
AGP_IIIORM1N6H7S3F1	Clinical	T12	1.02245e+26	2.81819e-05	7.65014e-06	0.111167	0.64825	T12	59.8894	41.1131	1.4567	-10.4768	-11.7808	26.0096	Not Significant
AGP_IIIORM1N6H7S3F1	Histological	T12	331750	0.000337138	2.19163e-32	0.798002	0.96103	T12	12.7121	45.0137	0.282406	-7.99502	-72.8981	5.52081	Not Significant
AGP_IIIORM1N6H7S4F1	Clinical	T12	75399.3	0.0174978	4.04706e-10	0.520429	0.913511	T12	11.2306	17.7992	0.63096	-4.04568	-21.6279	4.87737	Not Significant
AGP_IIIORM1N6H7S4F1	Histological	T12	0.108871	0.0103453	2.00891e-19	0.924742	0.984963	T12	-2.21759	21.5627	-0.102844	-4.57122	-43.0515	-0.963087	Not Significant
AGP_IIIORM1N7H8S3	Clinical	T12	0.00041594	0.00386371	3.59685e-81	0.927631	0.984963	T12	-7.78497	85.4516	-0.0911038	-5.55613	-185.229	-3.38097	Not Significant
AGP_IIIORM1N7H8S3	Histological	T12	100.078	0.000441251	1.01946e-126	0.971815	0.995388	T12	4.60595	125.455	0.0367141	-7.7259	-290.106	2.00034	Not Significant
AGP_IIIORM1N7H8S4	Clinical	T12	4.7639e-06	0.042663	3.10205e-44	0.77363	0.96103	T12	-12.2544	42.4998	-0.288341	-3.15442	-100.182	-5.32204	Not Significant
AGP_IIIORM1N7H8S4	Histological	T12	7.12591e-09	0.0146167	3.18145e-77	0.788791	0.96103	T12	-18.7595	68.2012	-0.275062	-4.22559	-176.142	-8.14716	Not Significant
AGP_IIIORM1N7H8S4F1	Clinical	T12	1.44545e+23	0.00607655	5.73325e-42	0.48797	0.903218	T12	53.3279	77.9291	0.684313	-5.10332	-94.9623	23.16	Not Significant
AGP_IIIORM1N7H8S4F1	Histological	T12	2.26053e+26	0.00215576	5.31357e-83	0.625163	0.949719	T12	60.6828	120.674	0.502865	-6.13961	-189.444	26.3542	Not Significant
AGP_IORMIF1N4H5S1	Clinical	T12	2.21797e-11	0.608894	1.5361e-53	0.328242	0.831775	T12	-24.5318	26.4405	-0.927811	-0.496112	-121.608	-10.654	Not Significant
AGP_IORMIF1N4H5S1	Histological	T12	7.86341e-23	2.4405	6.87565e-92	0.0656036	0.575454	T12	-50.8972	30.3391	-1.67761	0.892204	-209.91	-22.1044	Not Significant
AGP_IORMIF1N4H5S2	Clinical	T12	0.0927194	0.0897761	7.11633e-11	0.816653	0.961345	T12	-2.37818	10.2354	-0.232348	-2.41044	-23.366	-1.03283	Not Significant
AGP_IORMIF1N4H5S2	Histological	T12	2409.78	0.00966561	8.80776e-10	0.603631	0.949719	T12	7.78729	14.8708	0.523661	-4.63918	-20.8502	3.38198	Not Significant
AGP_IORMIF1N5H6S2	Clinical	T12	1.60333e-07	0.455938	3.0718e-24	0.262502	0.79267	T12	-15.646	14.6605	-1.06722	-0.785399	-54.1398	-6.79498	Not Significant
AGP_IORMIF1N5H6S2	Histological	T12	1.06347e-19	4.81182	2.86064e-125	0.0289179	0.575454	T12	-43.6876	25.1382	-1.73789	1.57108	-286.772	-18.9733	Significant
AGP_IORMIF1N5H6S3	Clinical	T12	24.3907	0.0028727	0.00226018	0.487547	0.903218	T12	3.1942	4.64412	0.687794	-5.8525	-6.09231	1.38722	Not Significant
AGP_IORMIF1N5H6S3	Histological	T12	2089.72	0.000731885	0.0397856	0.163019	0.742904	T12	7.64478	5.56144	1.3746	-7.21989	-3.22425	3.32009	Not Significant
AGP_IORMIF1N5H6S2F1	Clinical	T12	1.37628e-09	0.5418	1.7912e-43	0.285853	0.812283	T12	-20.4039	20.4087	-0.999765	-0.612859	-98.4283	-8.86129	Not Significant
AGP_IORMIF1N5H6S2F1	Histological	T12	5.1341e-20	3.21292	1.64023e-128	0.0423651	0.575454	T12	-44.4158	25.4058	-1.74825	1.16718	-294.236	-19.2895	Significant
AGP_IORMIF1N5H6S3F1	Clinical	T12	69.6364	0.0126906	8.79398e-05	0.561214	0.930232	T12	4.24329	7.4904	0.566497	-4.36689	-9.33886	1.84284	Not Significant
AGP_IORMIF1N5H6S3F1	Histological	T12	8.47551	0.00277628	1.74585e-06	0.817815	0.961345	T12	2.13718	8.86751	0.241013	-5.88664	-13.2583	0.928166	Not Significant
AGP_IORMIF1N6H7S3	Clinical	T12	1.08312e-08	0.555496	1.41896e-41	0.315965	0.813443	T12	-18.3408	19.3728	-0.94673	-0.587893	-94.0561	-7.96533	Not Significant
AGP_IORMIF1N6H7S3	Histological	T12	7.46136e-17	2.56611	2.10033e-72	0.0633317	0.575454	T12	-37.1342	22.0133	-1.6869	0.942392	-165.044	-16.1272	Not Significant
AGP_IORMISORMIIA1N4H5S1	Clinical	T12	545.427	0.0397029	3.98494e-64	0.933623	0.987807	T12	6.30157	75.1809	0.0838188	-3.22633	-145.983	2.73674	Not Significant
AGP_IORMISORMIIA1N4H5S1	Histological	T12	1.42844e+39	0.00134077	1.71244e-58	0.5029	0.90688	T12	90.1574	120.358	0.749075	-6.61451	-133.012	39.1549	Not Significant
AGP_IORMISORMIIA1N4H5S2	Clinical	T12	0.00351382	0.102462	5.49109e-16	0.68505	0.96103	T12	-5.65105	13.9368	-0.405477	-2.27827	-35.1382	-2.45422	Not Significant
AGP_IORMISORMIIA1N4H5S2	Histological	T12	162.899	0.0153336	1.88973e-15	0.800049	0.96103	T12	5.09313	19.1203	0.266373	-4.17771	-33.9023	2.21192	Not Significant
AGP_IORMISORMIIA1N5H6S2	Clinical	T12	39.349	0.0262716	6.42493e-15	0.840025	0.967952	T12	3.67247	18.1273	0.202593	-3.63927	-32.6786	1.59493	Not Significant
AGP_IORMISORMIIA1N5H6S2	Histological	T12	205.022	0.0197934	5.20627e-20	0.829141	0.966998	T12	5.32312	23.0826	0.230612	-3.92241	-44.4018	2.3118	Not Significant
AGP_IORMISORMIIA1N5H6S3	Clinical	T12	0.0481995	0.0167083	5.51605e-09	0.644068	0.949719	T12	-3.03241	6.61287	-0.458562	-4.09185	-19.0156	-1.31696	Not Significant
AGP_IORMISORMIIA1N5H6S3	Histological	T12	0.00150441	0.0210648	3.9596e-19	0.55758	0.930232	T12	-6.49936	10.4251	-0.623435	-3.86015	-42.373	-2.82263	Not Significant
AGP_IORMISORMIIA1N5H6S2F1	Clinical	T12	2.50586e+24	0.00112657	3.11924e-39	0.447026	0.875446	T12	56.1807	74.7734	0.751346	-6.78858	-88.6632	24.399	Not Significant
AGP_IORMISORMIIA1N5H6S2F1	Histological	T12	2.5209e+49	1.99213e-05	4.78391e-47	0.301775	0.812283	T12	113.751	108.964	1.04394	-10.8237	-106.656	49.4016	Not Significant
AGP_IORMISORMIIA1N5H6S3F1	Clinical	T12	35.7287	0.0417238	2.4273e-05	0.633317	0.949719	T12	3.57595	7.56345	0.472794	-3.17668	-10.6261	1.55302	Not Significant
AGP_IORMISORMIIA1N5H6S3F1	Histological	T12	0.159018	0.0804269	4.86275e-09	0.847185	0.969594	T12	-1.83873	8.84237	-0.207946	-2.52041	-19.1417	-0.798552	Not Significant
AGP_IORMISORMIIA1N6H7S3	Clinical	T12	2259.43	0.000770802	2.0773e-81	0.936784	0.987807	T12	7.72287	97.1345	0.0795069	-7.16808	-185.778	3.354	Not Significant
AGP_IORMISORMIIA1N6H7S3	Histological	T12	4.4823e+51	3.70167e-09	8.2801e-72	0.454002	0.875446	T12	118.932	159.384	0.746199	-19.4145	-163.672	51.6515	Not Significant
AGP_IORMISORMIIA1N6H7S4	Clinical	T12	139.983	0.0818708	1.48461e-20	0.848488	0.969594	T12	4.94152	25.8699	0.191014	-2.50261	-45.6565	2.14608	Not Significant
AGP_IORMISORMIIA1N6H7S4	Histological	T12	2.21959e+39	6.98824e-09	1.51573e-16	0.270578	0.79267	T12	90.5981	80.2865	1.12844	-18.779	-36.4255	39.3463	Not Significant
AGP_IVORMI1N5H6S2	Clinical	T12	1.70706e+14	0.00187359	1.9769e-63	0.719038	0.96103	T12	32.771	91.1929	0.359359	-6.2799	-144.381	14.2322	Not Significant
AGP_IVORMI1N5H6S2	Histological	T12	2.3035e+50	9.66736e-06	6.37354e-65	0.446914	0.875446	T12	115.964	140.427	0.825795	-11.5468	-147.816	50.3624	Not Significant
AGP_IVORMI1N5H6S3	Clinical	T12	2.70236e-05	0.0747171	6.41982e-22	0.51318	0.90688	T12	-10.5188	16.348	-0.643431	-2.59405	-48.7975	-4.56826	Not Significant
AGP_IVORMI1N5H6S3	Histological	T12	271615	0.000144118	2.84047e-22	0.662291	0.96103	T12	12.5121	27.3689	0.457166	-8.84488	-49.6129	5.43395	Not Significant
AGP_IVORMI1N5H6S3F1	Clinical	T12	1948.8	0.0234728	3.35149e-16	0.737325	0.96103	T12	7.57497	22.7324	0.333224	-3.75191	-35.632	3.28977	Not Significant
AGP_IVORMI1N5H6S3F1	Histological	T12	0.000679894	0.0377056	8.68356e-26	0.793503	0.96103	T12	-7.29357	25.8008	-0.282688	-3.27795	-57.7058	-3.16756	Not Significant
AGP_IVORMI1N6H7S2	Clinical	T12	80.6727	0.047588	3.21035e-22	0.869324	0.971716	T12	4.3904	26.628	0.164879	-3.04517	-49.4905	1.90673	Not Significant
AGP_IVORMI1N6H7S2	Histological	T12	410.18	0.0380197	9.07272e-33	0.871961	0.972418	T12	6.0166	36.3716	0.16542	-3.26965	-73.78	2.61297	Not Significant
AGP_IVORMI1N6H7S3	Clinical	T12	159.525	0.00932099	4.2568e-14	0.772567	0.96103	T12	5.0722	17.4883	0.290034	-4.67549	-30.7877	2.20283	Not Significant
AGP_IVORMI1N6H7S3	Histological	T12	2951.89	0.00493651	1.26855e-20	0.742217	0.96103	T12	7.9902	23.1564	0.345053	-5.3111	-45.8138	3.4701	Not Significant
AGP_IVORMI1N6H7S4	Clinical	T12	0.00463731	0.0297294	5.84084e-14	0.64092	0.949719	T12	-5.37362	11.5044	-0.467091	-3.51562	-30.4713	-2.33373	Not Significant
AGP_IVORMI1N6H7S4	Histological	T12	45.4243	4.62204e-05	2.37559e-17	0.865423	0.969594	T12	3.81605	20.9107	0.182493	-9.98209	-38.2787	1.65729	Not Significant
AGP_IVORMI1N6H7S2F1	Clinical	T12	7.06957e+62	0.00200699	1.35952e-44	0.268183	0.79267	T12	144.716	137.718	1.05081	-6.21112	-101.007	62.8494	Not Significant
AGP_IVORMI1N6H7S2F1	Histological	T12	2.34837e+32	0.00277254	2.91937e-108	0.675581	0.96103	T12	74.5364	169.292	0.440284	-5.88799	-247.608	32.3708	Not Significant
AGP_IVORMI1N6H7S3F1	Clinical	T12	2.30838e+13	0.000771411	4.7426e-17	0.408637	0.848843	T12	30.7702	38.5136	0.798943	-7.16729	-37.5874	13.3633	Not Significant
AGP_IVORMI1N6H7S3F1	Histological	T12	9.5945e-07	0.0114401	1.46555e-42	0.752478	0.96103	T12	-13.8569	40.5691	-0.341563	-4.47063	-96.3263	-6.01798	Not Significant
AGP_IVORMI1N6H7S4F1	Clinical	T12	20.5842	0.103461	5.37072e-10	0.809497	0.961345	T12	3.02452	12.5694	0.240626	-2.26856	-21.3449	1.31353	Not Significant
AGP_IVORMI1N6H7S4F1	Histological	T12	0.0159298	0.148394	4.2801e-15	0.795	0.96103	T12	-4.13956	14.8989	-0.277844	-1.90788	-33.0848	-1.79779	Not Significant
AGP_IVORMI1N6H7S2F2	Clinical	T12	1.04523e+08	0.0104788	1.39681e-48	0.767353	0.96103	T12	18.4649	62.1788	0.296965	-4.5584	-110.19	8.01921	Not Significant
AGP_IVORMI1N6H7S2F2	Histological	T12	19.5162	0.00982876	1.51633e-102	0.975123	0.995388	T12	2.97125	89.9705	0.0330246	-4.62244	-234.447	1.2904	Not Significant
AGP_IVORMI1N6H7S3F2	Clinical	T12	4.89312e-08	0.0197018	7.95797e-57	0.758273	0.96103	T12	-16.8329	54.4779	-0.308985	-3.92705	-129.173	-7.31041	Not Significant
AGP_IVORMI1N6H7S3F2	Histological	T12	4.17437e-24	0.0225713	5.52454e-99	0.509032	0.90688	T12	-53.8331	78.0017	-0.690153	-3.79108	-226.247	-23.3794	Not Significant
AGP_IVORMI1N7H8S3	Clinical	T12	5.85264e-11	0.00112535	2.9312e-93	0.798039	0.96103	T12	-23.5615	91.6904	-0.256969	-6.78967	-213.065	-10.2326	Not Significant
AGP_IVORMI1N7H8S3	Histological	T12	4.18528e-117	4.1545	0	0.0494092	0.575454	T12	-267.971	154.474	-1.73473	1.42419	-789.389	-116.378	Significant
AGP_IVORMI1N7H8S4	Clinical	T12	6.17068e-16	0.135624	5.92562e-58	0.440417	0.875446	T12	-35.0216	45.67	-0.766839	-1.99787	-131.771	-15.2097	Not Significant
AGP_IVORMI1N7H8S4	Histological	T12	1.06282e-37	0.479901	3.32457e-111	0.211542	0.752839	T12	-85.1347	68.796	-1.23749	-0.734174	-254.386	-36.9735	Not Significant
AGP_IVORMI1N7H8S4F1	Clinical	T12	7.26796e-12	0.0833141	5.41179e-86	0.760971	0.96103	T12	-25.6475	84.0515	-0.305141	-2.48514	-196.334	-11.1386	Not Significant
AGP_IVORMI1N7H8S4F1	Histological	T12	6.10229e-39	0.216823	2.22471e-150	0.4521	0.875446	T12	-87.9922	114.778	-0.766631	-1.52868	-344.588	-38.2145	Not Significant
AGP_IVORMI1N8H9S4	Clinical	T12	1.194e-26	0.0422737	4.67441e-134	0.615675	0.949719	T12	-59.6899	118.81	-0.502399	-3.16359	-307.004	-25.923	Not Significant
AGP_IVORMI1N8H9S4	Histological	T12	3.07965e-94	0.749145	1.5226e-255	0.155022	0.735576	T12	-215.318	154.617	-1.39259	-0.288822	-586.739	-93.5115	Not Significant
AGP_IIORM1N4H5S1	Clinical	T12	1.35126e+100	1.32502e-05	1.24288e-93	0.311013	0.812283	T12	230.56	233.435	0.987683	-11.2315	-213.923	100.131	Not Significant
AGP_IIORM1N4H5S1	Histological	T12	1.19447e+240	3.25751e-10	6.00329e-29	0.0822725	0.593109	T12	552.798	350.65	1.5765	-21.8449	-64.9827	240.077	Not Significant
AGP_IIORM1N4H5S2	Clinical	T12	0.00565376	0.000435475	2.62285e-13	0.64933	0.949719	T12	-5.17543	11.3975	-0.454084	-7.73907	-28.9693	-2.24766	Not Significant
AGP_IIORM1N4H5S2	Histological	T12	1.69452e+10	5.3094e-18	9.53031e-06	0.210974	0.752839	T12	23.5533	20.128	1.17017	-39.7771	-11.561	10.229	Not Significant
AGP_IIORM1N4H5S2F1	Clinical	T12	4.38068	0.00624468	1.69014e-77	0.986562	0.995388	T12	1.4772	87.2263	0.0169353	-5.07603	-176.774	0.641542	Not Significant
AGP_IIORM1N4H5S2F1	Histological	T12	2.05959e-16	0.00222906	1.81946e-102	0.738378	0.96103	T12	-36.1189	101.485	-0.355904	-6.10618	-234.265	-15.6862	Not Significant
AGP_IIORM1N5H6S2	Clinical	T12	1.61644e+128	0.000559749	1.24432e-70	0.242465	0.79267	T12	295.211	285.693	1.03332	-7.48802	-160.962	128.209	Not Significant
AGP_IIORM1N5H6S2	Histological	T12	3.24822e+62	0.000228724	1.69382e-159	0.642755	0.949719	T12	143.938	308.23	0.466984	-8.38299	-365.584	62.5116	Not Significant
AGP_IIORM1N5H6S3	Clinical	T12	0.26636	0.0140572	2.27192e-10	0.886478	0.977608	T12	-1.32291	9.23365	-0.14327	-4.26462	-22.2052	-0.57453	Not Significant
AGP_IIORM1N5H6S3	Histological	T12	0.000222732	0.0457473	2.60008e-24	0.574745	0.936621	T12	-8.40954	14.145	-0.594523	-3.08462	-54.3065	-3.65222	Not Significant
AGP_IIORM1N5H6S2F1	Clinical	T12	2.49297e+135	4.45825e-06	1.8559e-39	0.138645	0.699002	T12	311.762	226.17	1.37844	-12.3208	-89.1825	135.397	Not Significant
AGP_IIORM1N5H6S2F1	Histological	T12	1.39148e+59	8.03714e-07	3.34846e-163	0.649498	0.949719	T12	136.183	285.94	0.476263	-14.034	-374.113	59.1435	Not Significant
AGP_IIORM1N5H6S3F1	Clinical	T12	147.871	0.0214103	8.68926e-09	0.675653	0.96103	T12	4.99634	11.9639	0.417618	-3.84388	-18.5612	2.16988	Not Significant
AGP_IIORM1N5H6S3F1	Histological	T12	2.65325e-05	0.140437	4.81997e-22	0.535118	0.915185	T12	-10.5371	16.6373	-0.633345	-1.963	-49.0841	-4.57622	Not Significant
AGP_IIORM1N6H7S4	Clinical	T12	6.98069e+06	0.00340677	2.96939e-46	0.796004	0.96103	T12	15.7587	60.9379	0.258602	-5.68199	-104.831	6.8439	Not Significant
AGP_IIORM1N6H7S4	Histological	T12	1.1872e-05	0.00186554	1.11856e-83	0.899114	0.980116	T12	-11.3413	86.0589	-0.131786	-6.28421	-191.003	-4.92548	Not Significant
AGP_VORMI1N4H5S2	Clinical	T12	1.28237e-11	0.347341	6.67387e-43	0.46156	0.879509	T12	-25.0797	34.2335	-0.732607	-1.05745	-97.113	-10.892	Not Significant
AGP_VORMI1N4H5S2	Histological	T12	8.10708e+06	0.0372089	6.36971e-38	0.77295	0.96103	T12	15.9082	54.0434	0.294361	-3.29121	-85.6467	6.90886	Not Significant
AGP_VORMI1N5H6S2	Clinical	T12	4.96129e-27	0.000665538	2.13067e-213	0.770857	0.96103	T12	-60.5681	207.161	-0.292372	-7.31492	-489.694	-26.3044	Not Significant
AGP_VORMI1N5H6S2	Histological	T12	1.18386e+12	4.32045e-07	2.88985e-225	0.924018	0.984963	T12	27.7998	276.944	0.10038	-14.6547	-517.02	12.0733	Not Significant
AGP_VORMI1N5H6S3	Clinical	T12	1.30008e-08	0.201633	3.12308e-26	0.290696	0.812283	T12	-18.1583	17.6605	-1.02819	-1.60131	-58.7284	-7.88603	Not Significant
AGP_VORMI1N5H6S3	Histological	T12	1.38894	0.00153427	2.92286e-25	0.990981	0.995388	T12	0.328538	26.5593	0.01237	-6.4797	-56.4921	0.142682	Not Significant
AGP_VORMI1N5H6S3F1	Clinical	T12	5589.02	0.0392617	3.52302e-26	0.802594	0.96103	T12	8.62856	34.4908	0.25017	-3.23751	-58.6079	3.74734	Not Significant
AGP_VORMI1N5H6S3F1	Histological	T12	0.000234108	0.0426285	4.9937e-40	0.854366	0.969594	T12	-8.35973	41.5869	-0.201018	-3.15523	-90.4952	-3.63058	Not Significant
AGP_VORMI1N5H6S3F2	Clinical	T12	2.45416e+23	0.0113679	2.35547e-64	0.619433	0.949719	T12	53.8572	112.653	0.478082	-4.47696	-146.509	23.3899	Not Significant
AGP_VORMI1N5H6S3F2	Histological	T12	4.12507	5.4929e-05	1.70838e-95	0.991274	0.995388	T12	1.41708	125.906	0.0112551	-9.80947	-218.21	0.615431	Not Significant
AGP_VORMI1N6H7S3	Clinical	T12	3446.97	0.0176475	6.30979e-48	0.883891	0.977608	T12	8.14525	55.2971	0.1473	-4.03716	-108.682	3.53744	Not Significant
AGP_VORMI1N6H7S3	Histological	T12	1.98232e+12	0.00867666	3.10249e-57	0.717687	0.96103	T12	28.3153	70.208	0.403306	-4.74712	-130.115	12.2972	Not Significant
AGP_VORMI1N6H7S4	Clinical	T12	0.660914	0.0167885	6.92235e-08	0.952794	0.993902	T12	-0.414132	6.94755	-0.0596083	-4.08706	-16.4859	-0.179855	Not Significant
AGP_VORMI1N6H7S4	Histological	T12	2.57268	0.0154276	6.96709e-11	0.919302	0.984963	T12	0.944948	8.54949	0.110527	-4.1716	-23.3872	0.410386	Not Significant
AGP_VORMI1N6H7S3F1	Clinical	T12	4.61563e+51	1.26421e-05	1.16598e-58	0.359411	0.847381	T12	118.961	131.859	0.902183	-11.2785	-133.396	51.6642	Not Significant
AGP_VORMI1N6H7S3F1	Histological	T12	4.87126e+105	2.27681e-11	1.78576e-80	0.288823	0.812283	T12	243.355	235.293	1.03426	-24.5057	-183.627	105.688	Not Significant
AGP_VORMI1N6H7S4F1	Clinical	T12	291.699	0.015052	3.04795e-08	0.625293	0.949719	T12	5.67572	11.6475	0.487291	-4.19624	-17.3062	2.46493	Not Significant
AGP_VORMI1N6H7S4F1	Histological	T12	0.0191009	0.033971	6.70016e-19	0.8211	0.962257	T12	-3.95802	16.7596	-0.236164	-3.38225	-41.847	-1.71895	Not Significant
AGP_VORMI1N6H7S4F2	Clinical	T12	1186.17	0.0615249	1.22277e-07	0.573024	0.936621	T12	7.07848	12.9961	0.544663	-2.78831	-15.917	3.07415	Not Significant
AGP_VORMI1N6H7S4F2	Histological	T12	0.255931	0.0797541	2.83356e-12	0.925486	0.984963	T12	-1.36285	13.8289	-0.0985507	-2.52881	-26.5895	-0.591877	Not Significant
AGP_VORMI1N7H8S4	Clinical	T12	2.70647e-10	0.035656	2.63464e-51	0.590691	0.94703	T12	-22.0302	41.3212	-0.533146	-3.33384	-116.463	-9.5676	Not Significant
AGP_VORMI1N7H8S4	Histological	T12	6.00972e-13	0.0245001	2.02966e-91	0.645343	0.949719	T12	-28.1402	59.4075	-0.473681	-3.70908	-208.827	-12.2211	Not Significant
AGP_VORMI1N7H8S4F1	Clinical	T12	2.4122e-27	0.04683	1.86205e-145	0.633183	0.949719	T12	-61.2893	128.434	-0.477204	-3.06123	-333.253	-26.6176	Not Significant
AGP_VORMI1N7H8S4F1	Histological	T12	1.03564e-97	0.600622	4.28008e-282	0.179183	0.748552	T12	-223.316	168.942	-1.32185	-0.50979	-647.875	-96.9848	Not Significant
AGP_VORMI1N8H9S4	Clinical	T12	1.71956e-24	0.0214585	9.09015e-110	0.489984	0.903218	T12	-54.72	80.8346	-0.676937	-3.84164	-251.077	-23.7646	Not Significant
AGP_VORMI1N8H9S4	Histological	T12	5.22227e-24	0.00534473	1.52039e-197	0.666946	0.96103	T12	-53.6091	116.19	-0.461391	-5.23164	-453.19	-23.2821	Not Significant
AGP_VORMI1N8H9S4F1	Clinical	T12	2.13945e+11	0.00195575	6.51549e-119	0.862459	0.969594	T12	26.089	150.333	0.173541	-6.23698	-272.133	11.3303	Not Significant
AGP_VORMI1N8H9S4F1	Histological	T12	5.49316e-107	0.214528	2.2883e-317	0.220843	0.763485	T12	-244.673	201.358	-1.21512	-1.53932	-729.092	-106.26	Not Significant
AGP_VORMII1N4H5S2	Clinical	T12	1.88723e-14	0.144141	4.41192e-89	0.705559	0.96103	T12	-31.6011	83.6804	-0.37764	-1.93697	-203.446	-13.7242	Not Significant
AGP_VORMII1N4H5S2	Histological	T12	1.3581e+53	0.00390265	7.75255e-56	0.35155	0.847381	T12	122.343	136.881	0.893792	-5.5461	-126.897	53.1329	Not Significant
AGP_VORMII1N5H6S3	Clinical	T12	5.22805e-09	0.108528	2.54769e-32	0.408625	0.848843	T12	-19.0692	23.5297	-0.810431	-2.22074	-72.7475	-8.28166	Not Significant
AGP_VORMII1N5H6S3	Histological	T12	3.95632e+10	0.000117704	4.59131e-26	0.540487	0.921111	T12	24.4012	37.9171	0.643539	-9.04734	-58.343	10.5973	Not Significant
AGP_VORMII1N5H6S3F1	Clinical	T12	3.57832e+16	0.000147123	1.30119e-10	0.225266	0.773046	T12	38.1163	32.5169	1.1722	-8.82424	-22.7626	16.5537	Not Significant
AGP_VORMII1N5H6S3F1	Histological	T12	1.56417e+09	4.51917e-05	1.71729e-37	0.693463	0.96103	T12	21.1706	50.8343	0.416463	-10.0046	-84.6549	9.19428	Not Significant
AGP_VORMII1N6H7S3	Clinical	T12	1.79577e+51	0.000306051	5.51657e-76	0.427701	0.862705	T12	118.017	151.241	0.780327	-8.09176	-173.289	51.2543	Not Significant
AGP_VORMII1N6H7S3	Histological	T12	1.35082e+69	0.000230783	2.10533e-95	0.393373	0.847381	T12	159.179	180.041	0.884127	-8.37403	-218.001	69.1306	Not Significant
AGP_VORMII1N6H7S4	Clinical	T12	0.0789571	0.0587027	7.40457e-08	0.677511	0.96103	T12	-2.53885	6.12167	-0.414731	-2.83527	-16.4186	-1.10261	Not Significant
AGP_VORMII1N6H7S4	Histological	T12	2.85431	0.0199712	1.80299e-08	0.896649	0.979749	T12	1.04883	7.54021	0.139099	-3.91347	-17.8312	0.455502	Not Significant
AGP_VORMII1N6H7S3F1	Clinical	T12	5.25722e+37	0.000228417	4.27957e-26	0.24506	0.79267	T12	86.8553	76.7282	1.13199	-8.38434	-58.4134	37.7208	Not Significant
AGP_VORMII1N6H7S3F1	Histological	T12	1.90768e+23	7.62867e-05	1.85925e-74	0.639902	0.949719	T12	53.6053	114.285	0.46905	-9.48101	-169.771	23.2805	Not Significant
AGP_VORMII1N6H7S4F1	Clinical	T12	0.577805	0.024861	1.36949e-09	0.954902	0.993902	T12	-0.548518	9.67692	-0.0566831	-3.69445	-20.4088	-0.238218	Not Significant
AGP_VORMII1N6H7S4F1	Histological	T12	0.000113719	0.0588091	1.34531e-19	0.532472	0.915185	T12	-9.08178	14.1431	-0.642134	-2.83346	-43.4525	-3.94417	Not Significant
AGP_VORMII1N6H7S4F2	Clinical	T12	96.0432	0.0809027	2.09341e-07	0.663842	0.96103	T12	4.5648	10.7095	0.426239	-2.51451	-15.3793	1.98247	Not Significant
AGP_VORMII1N6H7S4F2	Histological	T12	0.0977881	0.155389	2.5141e-11	0.84966	0.969594	T12	-2.32495	11.6675	-0.199268	-1.86182	-24.4065	-1.00971	Not Significant
AGP_VORMII1N7H8S4	Clinical	T12	2.00682	0.00419965	4.87674e-46	0.988577	0.995388	T12	0.696553	48.391	0.0143943	-5.47275	-104.334	0.302509	Not Significant
AGP_VORMII1N7H8S4	Histological	T12	4.26755e-07	0.00690072	5.05232e-79	0.833869	0.967952	T12	-14.6671	63.9146	-0.229479	-4.97613	-180.284	-6.36982	Not Significant
AGP_VORMII1N7H8S4F1	Clinical	T12	5.24906e-06	0.0182968	1.36038e-58	0.835	0.967952	T12	-12.1575	58.2168	-0.208831	-4.00103	-133.242	-5.27992	Not Significant
AGP_VORMII1N7H8S4F1	Histological	T12	3.61311e-44	0.414957	1.19909e-129	0.197265	0.752839	T12	-100.029	78.8179	-1.26912	-0.879581	-296.852	-43.4421	Not Significant
AGP_VORMII1N8H9S4	Clinical	T12	2.85616e+25	0.00427534	7.97525e-45	0.494961	0.903218	T12	58.6141	88.7278	0.660606	-5.45489	-101.54	25.4558	Not Significant
AGP_VORMII1N8H9S4	Histological	T12	164593	0.0020086	2.10365e-74	0.911276	0.984503	T12	12.0112	100.311	0.11974	-6.21032	-169.648	5.21641	Not Significant
C3_CIIIKTVLT1N2H5	Clinical	T12	4.28207e-09	0.0592067	5.16234e-30	0.354442	0.847381	T12	-19.2688	21.2919	-0.904982	-2.82672	-67.4362	-8.36835	Not Significant
C3_CIIIKTVLT1N2H5	Histological	T12	3.2664e-05	0.00624559	5.07438e-35	0.710439	0.96103	T12	-10.3292	27.1253	-0.380798	-5.07588	-78.9663	-4.48593	Not Significant
C3_CIIIKTVLT1N2H6	Clinical	T12	3.1242e+08	1.7814e-24	3.01366e-10	0.355455	0.847381	T12	19.5599	21.7211	0.900498	-54.6846	-21.9227	8.49474	Not Significant
C3_CIIIKTVLT1N2H6	Histological	T12	2.98912e+10	2.76766e-30	3.4401e-16	0.40093	0.847381	T12	24.1208	27.4456	0.878859	-68.0595	-35.6059	10.4755	Not Significant
C3_CIIIKTVLT1N2H7	Clinical	T12	5.23395	0.0888684	1.33479e-21	0.946688	0.993902	T12	1.65517	24.6956	0.0670226	-2.4206	-48.0655	0.718829	Not Significant
C3_CIIIKTVLT1N2H7	Histological	T12	1.7098e-07	0.132245	3.55304e-44	0.682498	0.96103	T12	-15.5817	37.0885	-0.420123	-2.0231	-100.046	-6.76706	Not Significant
C3_CIIIGIRMN1N2H7	Clinical	T12	57.518	0.173821	5.42412e-08	0.712316	0.96103	T12	4.0521	11.3021	0.358527	-1.74973	-16.7298	1.7598	Not Significant
C3_CIIIGIRMN1N2H7	Histological	T12	0.0999452	0.188269	1.53785e-11	0.857116	0.969594	T12	-2.30313	12.3435	-0.186586	-1.66988	-24.8981	-1.00024	Not Significant
C3_CIIIGIRMN1N2H8	Clinical	T12	0.0269758	0.0127037	1.46705e-09	0.649079	0.949719	T12	-3.61282	7.94382	-0.454796	-4.36586	-20.34	-1.56903	Not Significant
C3_CIIIGIRMN1N2H8	Histological	T12	173.985	9.84337e-06	1.87862e-08	0.668426	0.96103	T12	5.15897	11.5828	0.4454	-11.5287	-17.7901	2.24051	Not Significant
C3_CIIIGIRMN1N2H9	Clinical	T12	4.65383	5.58528e-05	1.03905e-07	0.859037	0.969594	T12	1.53769	8.6302	0.178176	-9.79279	-16.0798	0.667811	Not Significant
C3_CIIIGIRMN1N2H9	Histological	T12	0.000383712	0.000435839	1.9717e-20	0.560396	0.930232	T12	-7.86562	13.1965	-0.59604	-7.73824	-45.3728	-3.416	Not Significant
C3_CIIIGIRMN1N2H10	Clinical	T12	4.48123e-10	0.16181	5.08304e-75	0.76172	0.96103	T12	-21.526	71.0969	-0.302769	-1.82133	-171.068	-9.3486	Not Significant
C3_CIIIGIRMN1N2H10	Histological	T12	8.99203e-44	0.601804	3.07465e-218	0.355974	0.847381	T12	-99.1174	112.028	-0.884758	-0.507824	-500.84	-43.0461	Not Significant
Serum_GP1	Clinical	T12	1.02915	0.154898	0.682357	0.888735	0.977608	T12	0.0287335	0.205041	0.140135	-1.86499	-0.382203	0.0124788	Not Significant
Serum_GP1	Histological	T12	0.675409	0.800846	0.231194	0.265687	0.79267	T12	-0.392437	0.367237	-1.06862	-0.222087	-1.4645	-0.170433	Not Significant
Serum_GP2	Clinical	T12	1.598	0.0158593	0.406443	0.506083	0.90688	T12	0.468751	0.713616	0.656868	-4.144	-0.900312	0.203576	Not Significant
Serum_GP2	Histological	T12	1.27965	0.00356301	0.156025	0.826626	0.966394	T12	0.246584	1.0934	0.225519	-5.63715	-1.85774	0.10709	Not Significant
Serum_GP3	Clinical	T12	3074.85	0.0527111	9.09409e-07	0.471928	0.887028	T12	8.03101	11.2403	0.714487	-2.94293	-13.9105	3.48782	Not Significant
Serum_GP3	Histological	T12	3.38415e+13	0.00138159	0.00235871	0.106599	0.636964	T12	31.1527	21.1188	1.47512	-6.58452	-6.04964	13.5294	Not Significant
Serum_GP4	Clinical	T12	1.87342	0.000627551	0.871039	0.113032	0.651282	T12	0.627765	0.435945	1.44001	-7.37369	-0.138068	0.272635	Not Significant
Serum_GP4	Histological	T12	2.27836	0.000139793	0.662121	0.190231	0.752839	T12	0.823456	0.619987	1.32818	-8.87534	-0.412308	0.357623	Not Significant
Serum_GP5	Clinical	T12	5.81682	0.000553495	0.792858	0.0863787	0.593109	T12	1.76075	1.12949	1.55889	-7.49926	-0.232111	0.764686	Not Significant
Serum_GP5	Histological	T12	14.1982	1.45835e-05	0.522	0.117034	0.659981	T12	2.65311	1.75592	1.51095	-11.1356	-0.650088	1.15223	Not Significant
Serum_GP6	Clinical	T12	12.3006	4.45866e-05	1.03922	0.0456805	0.575454	T12	2.50965	1.47983	1.69591	-10.0181	0.0384743	1.08993	Significant
Serum_GP6	Histological	T12	3571.07	9.04898e-15	5.80792	0.00888372	0.575454	T12	8.18062	3.91657	2.08872	-32.3361	1.75922	3.5528	Significant
Serum_GP7	Clinical	T12	18.0558	0.000261335	0.0346827	0.367674	0.847381	T12	2.89347	3.26827	0.885321	-8.24971	-3.36151	1.25662	Not Significant
Serum_GP7	Histological	T12	2356.8	1.84744e-07	0.156231	0.118209	0.659981	T12	7.76506	5.17059	1.50177	-15.5043	-1.85642	3.37232	Not Significant
Serum_GP8	Clinical	T12	0.270227	0.208597	0.0117306	0.354799	0.847381	T12	-1.30849	1.43773	-0.910111	-1.56735	-4.44556	-0.568271	Not Significant
Serum_GP8	Histological	T12	3.11741	0.00202772	0.0413288	0.611197	0.949719	T12	1.137	2.19029	0.51911	-6.20084	-3.1862	0.493794	Not Significant
Serum_GP9	Clinical	T12	1.01416e+10	0.00112507	9.46771e-06	0.194369	0.752839	T12	23.0399	18.2392	1.26321	-6.78991	-11.5676	10.0061	Not Significant
Serum_GP9	Histological	T12	1.60856e+43	3.31936e-21	7.84403e+06	0.0125029	0.575454	T12	99.4865	56.0413	1.77524	-47.1545	15.8753	43.2064	Significant
Serum_GP10	Clinical	T12	1.51754	0.0110466	0.889354	0.133401	0.679641	T12	0.417093	0.298532	1.39715	-4.50564	-0.11726	0.181141	Not Significant
Serum_GP10	Histological	T12	3.17763	1.32024e-05	0.923465	0.0730448	0.575454	T12	1.15614	0.72219	1.60087	-11.2351	-0.0796226	0.502103	Not Significant
Serum_GP11	Clinical	T12	17.9409	0.00148117	0.681604	0.0861979	0.593109	T12	2.88708	1.82004	1.58627	-6.51492	-0.383307	1.25384	Not Significant
Serum_GP11	Histological	T12	66800.8	2.52097e-15	6.20077	0.011834	0.575454	T12	11.1095	6.08449	1.82587	-33.6141	1.82467	4.82478	Significant
Serum_GP12	Clinical	T12	2.89049	0.0118656	0.0737949	0.566986	0.930242	T12	1.06143	1.8602	0.570599	-4.43411	-2.60647	0.460972	Not Significant
Serum_GP12	Histological	T12	5383.29	3.4606e-11	2.16673	0.0275389	0.575454	T12	8.59105	4.82816	1.77936	-24.087	0.773221	3.73105	Significant
Serum_GP13	Clinical	T12	0.0440587	0.587072	8.79992e-05	0.152964	0.735576	T12	-3.12223	2.33629	-1.3364	-0.532607	-9.33818	-1.35597	Not Significant
Serum_GP13	Histological	T12	0.00364941	1.79902	4.12404e-08	0.0904393	0.593109	T12	-5.61319	3.506	-1.60102	0.58724	-17.0038	-2.43778	Not Significant
Serum_GP14	Clinical	T12	0.760406	0.39708	0.420405	0.177166	0.748552	T12	-0.273903	0.218575	-1.25313	-0.923617	-0.866538	-0.118954	Not Significant
Serum_GP14	Histological	T12	0.848907	0.00346799	0.336553	0.693286	0.96103	T12	-0.163805	0.396711	-0.412908	-5.66418	-1.089	-0.0711396	Not Significant
Serum_GP15	Clinical	T12	0.467974	0.0511698	3.25495e-06	0.896754	0.979749	T12	-0.759342	5.83286	-0.130184	-2.9726	-12.6353	-0.329778	Not Significant
Serum_GP15	Histological	T12	1.89412e+12	1.78068e-13	0.316852	0.0651783	0.575454	T12	28.2698	18.2816	1.54635	-29.3566	-1.14932	12.2774	Not Significant
Serum_GP16	Clinical	T12	1.47338	0.00255538	0.829483	0.200551	0.752839	T12	0.38756	0.322624	1.20128	-5.96955	-0.186952	0.168315	Not Significant
Serum_GP16	Histological	T12	7.9848	2.39154e-17	1.01775	0.0468862	0.575454	T12	2.07754	1.30405	1.59314	-38.272	0.0175964	0.902264	Significant
Serum_GP17	Clinical	T12	4.23368	0.00228147	0.542198	0.172072	0.748552	T12	1.44307	1.1013	1.31033	-6.08293	-0.612124	0.626718	Not Significant
Serum_GP17	Histological	T12	3959.68	7.85856e-16	4.72876	0.0080263	0.575454	T12	8.28392	4.132	2.00482	-34.7798	1.55366	3.59766	Significant
Serum_GP18	Clinical	T12	0.491762	0.213262	0.101861	0.272998	0.79267	T12	-0.70976	0.67242	-1.05553	-1.54523	-2.28414	-0.308245	Not Significant
Serum_GP18	Histological	T12	1.29855	0.00316167	0.175641	0.780655	0.96103	T12	0.26125	0.907488	0.287882	-5.75666	-1.73931	0.113459	Not Significant
Serum_GP19	Clinical	T12	0.514605	0.0195666	0.00126247	0.817035	0.961345	T12	-0.664356	2.86291	-0.232057	-3.93393	-6.67469	-0.288526	Not Significant
Serum_GP19	Histological	T12	1.46939	0.0031988	0.00051042	0.921812	0.984963	T12	0.384848	3.7288	0.10321	-5.74498	-7.58028	0.167137	Not Significant
Serum_GP20	Clinical	T12	0.840183	0.0587243	0.561689	0.260159	0.79267	T12	-0.174136	0.16146	-1.07851	-2.8349	-0.576806	-0.0756261	Not Significant
Serum_GP20	Histological	T12	0.964764	1.13521e-05	0.442204	0.905354	0.980294	T12	-0.0358716	0.284138	-0.126247	-11.3861	-0.815984	-0.0155788	Not Significant
Serum_GP21	Clinical	T12	0.25935	0.0930779	0.000262664	0.685769	0.96103	T12	-1.34958	3.33338	-0.404867	-2.37432	-8.24463	-0.586114	Not Significant
Serum_GP21	Histological	T12	4.00983	0.00470625	0.000434861	0.778907	0.96103	T12	1.38875	4.80389	0.289089	-5.35886	-7.74048	0.603126	Not Significant
Serum_GP22	Clinical	T12	1.72017	0.000584104	0.494117	0.400493	0.847381	T12	0.542422	0.662317	0.818976	-7.44543	-0.704982	0.235571	Not Significant
Serum_GP22	Histological	T12	9.82561	2.83341e-15	0.31666	0.312158	0.812283	T12	2.28499	2.09176	1.09238	-33.4973	-1.14993	0.992359	Not Significant
Serum_GP23	Clinical	T12	1.27404	0.0273213	0.346087	0.706455	0.96103	T12	0.242195	0.64119	0.377728	-3.60009	-1.06107	0.105184	Not Significant
Serum_GP23	Histological	T12	19.9675	4.56293e-08	1.1945	0.0354098	0.575454	T12	2.9941	1.62147	1.84654	-16.9027	0.177732	1.30032	Significant
Serum_GP24	Clinical	T12	0.478124	0.382097	0.0814594	0.314608	0.813443	T12	-0.737886	0.753522	-0.979249	-0.962082	-2.50765	-0.32046	Not Significant
Serum_GP24	Histological	T12	0.100996	1.36029	0.00106903	0.122148	0.661859	T12	-2.29268	1.53556	-1.49306	0.307698	-6.841	-0.995697	Not Significant
Serum_GP25	Clinical	T12	0.0984496	0.00447937	2.22645e-10	0.804168	0.96103	T12	-2.31821	9.3467	-0.248025	-5.40827	-22.2254	-1.00679	Not Significant
Serum_GP25	Histological	T12	2.05398	0.000533218	1.14391e-12	0.95421	0.993902	T12	0.719779	12.0858	0.0595555	-7.53658	-27.4966	0.312596	Not Significant
Serum_GP26	Clinical	T12	0.237297	0.289684	0.0134116	0.233749	0.781295	T12	-1.43844	1.25234	-1.1486	-1.23896	-4.31164	-0.624708	Not Significant
Serum_GP26	Histological	T12	0.000687742	3.40915	5.82243e-18	0.0543675	0.575454	T12	-7.2821	4.95192	-1.47056	1.22646	-39.6848	-3.16257	Not Significant
Serum_GP27	Clinical	T12	0.972577	0.116247	0.0262208	0.987581	0.995388	T12	-0.0278064	1.77546	-0.0156615	-2.15204	-3.6412	-0.0120762	Not Significant
Serum_GP27	Histological	T12	0.119362	0.639571	0.000796635	0.345706	0.847381	T12	-2.1256	2.17767	-0.976087	-0.446957	-7.13511	-0.923135	Not Significant
Serum_GP28	Clinical	T12	0.137115	0.180145	0.00052485	0.405671	0.848843	T12	-1.98694	2.43537	-0.815868	-1.71399	-7.5524	-0.862916	Not Significant
Serum_GP28	Histological	T12	0.00524772	0.361651	2.73883e-10	0.270734	0.79267	T12	-5.24996	4.83252	-1.08638	-1.01708	-22.0183	-2.28003	Not Significant
Serum_GP29	Clinical	T12	0.0286647	0.219655	6.64075e-08	0.512204	0.90688	T12	-3.55209	5.45912	-0.65067	-1.5157	-16.5275	-1.54265	Not Significant
Serum_GP29	Histological	T12	3.92888e-05	0.0702774	3.88973e-16	0.399696	0.847381	T12	-10.1446	11.5441	-0.878767	-2.6553	-35.483	-4.40573	Not Significant
Serum_GP30	Clinical	T12	0.71105	0.254434	0.322232	0.324376	0.826305	T12	-0.341012	0.353789	-0.963885	-1.36872	-1.13248	-0.1481	Not Significant
Serum_GP30	Histological	T12	0.197	3.00876	0.00143238	0.0597096	0.575454	T12	-1.62455	1.02394	-1.58657	1.10153	-6.54842	-0.705535	Not Significant
Serum_GP31	Clinical	T12	0.224899	0.0854841	8.37958e-05	0.679304	0.96103	T12	-1.49211	3.62052	-0.412125	-2.45943	-9.38713	-0.648013	Not Significant
Serum_GP31	Histological	T12	0.00171093	0.420557	2.38788e-13	0.289195	0.812283	T12	-6.37072	6.2318	-1.02229	-0.866176	-29.0632	-2.76677	Not Significant
Serum_GP32	Clinical	T12	0.544882	0.219911	0.0613297	0.534853	0.915185	T12	-0.607187	0.982353	-0.618094	-1.51453	-2.79149	-0.263698	Not Significant
Serum_GP32	Histological	T12	0.12348	2.11997	0.0033328	0.0943826	0.599528	T12	-2.09168	1.31895	-1.58586	0.751403	-5.70394	-0.908403	Not Significant
Serum_GP33	Clinical	T12	0.902067	0.14218	0.289272	0.853599	0.969594	T12	-0.103067	0.555554	-0.185521	-1.95066	-1.24039	-0.0447614	Not Significant
Serum_GP33	Histological	T12	0.382839	1.22942	0.0690314	0.182498	0.748552	T12	-0.960142	0.723884	-1.32637	0.206541	-2.67319	-0.416984	Not Significant
Serum_GP34	Clinical	T12	2.68769	0.0212074	0.000532873	0.817814	0.961345	T12	0.988681	4.28695	0.230626	-3.8534	-7.53723	0.429379	Not Significant
Serum_GP34	Histological	T12	0.000157742	0.695256	4.5509e-14	0.191851	0.752839	T12	-8.75455	7.06194	-1.23968	-0.363475	-30.7209	-3.80205	Not Significant
Serum_GP35	Clinical	T12	1.37888	0.083433	0.000486976	0.936434	0.987807	T12	0.321274	4.02077	0.0799037	-2.48371	-7.6273	0.139528	Not Significant
Serum_GP35	Histological	T12	0.00129499	0.974871	4.63019e-09	0.20921	0.752839	T12	-6.64926	5.3426	-1.24457	-0.0254498	-19.1907	-2.88773	Not Significant
Serum_GP36	Clinical	T12	0.0887462	0.315413	0.000129108	0.34373	0.847381	T12	-2.42197	2.63354	-0.919666	-1.15387	-8.95486	-1.05185	Not Significant
Serum_GP36	Histological	T12	2.38709e-05	9.69556	9.81428e-35	0.0161789	0.575454	T12	-10.6428	6.19935	-1.71677	2.27167	-78.3066	-4.62213	Significant
Serum_GP37	Clinical	T12	0.0817891	0.214498	9.40359e-05	0.384075	0.847381	T12	-2.50361	2.93289	-0.853634	-1.53946	-9.27183	-1.0873	Not Significant
Serum_GP37	Histological	T12	4.83634e-07	14.0889	1.70958e-33	0.0148632	0.575454	T12	-14.5419	8.51016	-1.70877	2.64538	-75.4491	-6.31548	Significant
Serum_GP38	Clinical	T12	0.390348	0.289884	0.0156476	0.415986	0.855607	T12	-0.940716	1.18409	-0.794463	-1.23828	-4.15744	-0.408548	Not Significant
Serum_GP38	Histological	T12	0.0402578	5.09437	2.22654e-09	0.0294221	0.575454	T12	-3.21245	1.79021	-1.79445	1.62814	-19.9228	-1.39515	Significant
Serum_GP39	Clinical	T12	0.805353	0.217128	0.0878385	0.841767	0.967952	T12	-0.216475	1.07847	-0.200724	-1.52727	-2.43225	-0.0940138	Not Significant
Serum_GP39	Histological	T12	0.0885152	2.56875	0.00250673	0.0777393	0.587903	T12	-2.42458	1.4454	-1.67745	0.943421	-5.98878	-1.05298	Not Significant
Serum_LB	Clinical	T12	1.14632	9.96349e-16	0.881001	0.309487	0.812283	T12	0.136558	0.137591	0.992496	-34.5424	-0.126697	0.0593065	Not Significant
Serum_LB	Histological	T12	1.7185	5.41391e-115	1.07523	0.0188162	0.575454	T12	0.541453	0.304604	1.77756	-263.108	0.0725377	0.23515	Significant
Serum_HB	Clinical	T12	0.881859	0.157486	0.660017	0.311594	0.812283	T12	-0.125723	0.12716	-0.988702	-1.84842	-0.415489	-0.0546008	Not Significant
Serum_HB	Histological	T12	0.614922	14.5735	0.0343066	0.0186715	0.575454	T12	-0.486259	0.27263	-1.78359	2.67921	-3.37242	-0.21118	Significant
Serum_S0	Clinical	T12	1.17505	2.91595e-05	0.962578	0.119997	0.659981	T12	0.16131	0.116476	1.38492	-10.4427	-0.0381404	0.070056	Not Significant
Serum_S0	Histological	T12	1.36834	4.938e-13	0.85228	0.257046	0.79267	T12	0.313598	0.285975	1.09659	-28.3366	-0.15984	0.136194	Not Significant
Serum_S1	Clinical	T12	0.941392	0.00118071	0.587746	0.782674	0.96103	T12	-0.0603961	0.21883	-0.275996	-6.74164	-0.531461	-0.0262297	Not Significant
Serum_S1	Histological	T12	1.52467	2.6729e-10	0.798392	0.200463	0.752839	T12	0.421779	0.338476	1.24611	-22.0427	-0.225155	0.183176	Not Significant
Serum_S2	Clinical	T12	0.822454	0.0484326	0.549804	0.178986	0.748552	T12	-0.195463	0.155646	-1.25582	-3.02758	-0.598193	-0.0848886	Not Significant
Serum_S2	Histological	T12	1.01201	4.00729e-08	0.573004	0.959575	0.993902	T12	0.0119335	0.225784	0.0528538	-17.0326	-0.556863	0.00518267	Not Significant
Serum_S3	Clinical	T12	0.836487	0.13408	0.539131	0.35984	0.847381	T12	-0.178544	0.198144	-0.901083	-2.00932	-0.617796	-0.0775407	Not Significant
Serum_S3	Histological	T12	0.510191	7.77685	0.073791	0.0295535	0.575454	T12	-0.67297	0.380282	-1.76966	2.05115	-2.60652	-0.292267	Significant
Serum_S4	Clinical	T12	0.746592	0.209857	0.23154	0.553107	0.926311	T12	-0.292236	0.495109	-0.590247	-1.56133	-1.463	-0.126917	Not Significant
Serum_S4	Histological	T12	0.24487	4.76584	0.00216072	0.033318	0.575454	T12	-1.40703	0.789827	-1.78144	1.56147	-6.13731	-0.611064	Significant
Serum_G0	Clinical	T12	1.04592	0.0905375	0.753355	0.785423	0.96103	T12	0.0448973	0.164783	0.272463	-2.40199	-0.283219	0.0194987	Not Significant
Serum_G0	Histological	T12	0.796349	0.367632	0.404571	0.400177	0.847381	T12	-0.227717	0.269925	-0.843631	-1.00067	-0.904929	-0.0988964	Not Significant
Serum_G1	Clinical	T12	1.59024	3.30177e-05	0.958723	0.0749042	0.575454	T12	0.463885	0.293974	1.57798	-10.3185	-0.0421531	0.201463	Not Significant
Serum_G1	Histological	T12	2.15114	6.7004e-09	0.883112	0.0953795	0.599528	T12	0.765996	0.489093	1.56616	-18.8211	-0.124303	0.332668	Not Significant
Serum_G2	Clinical	T12	0.987777	3.42753e-05	0.810581	0.895722	0.979749	T12	-0.0122985	0.0937051	-0.131246	-10.2811	-0.210004	-0.00534115	Not Significant
Serum_G2	Histological	T12	1.3006	1.42716e-21	0.952771	0.105089	0.63579	T12	0.262828	0.179211	1.46658	-47.9986	-0.0483805	0.114145	Not Significant
Serum_G3	Clinical	T12	0.849602	0.153285	0.59954	0.299245	0.812283	T12	-0.162987	0.159981	-1.01879	-1.87546	-0.511592	-0.0707844	Not Significant
Serum_G3	Histological	T12	0.491517	15.024	0.0262567	0.0213629	0.575454	T12	-0.710258	0.408542	-1.73852	2.70965	-3.63984	-0.308461	Significant
Serum_G4	Clinical	T12	0.747966	0.219086	0.256055	0.494742	0.903218	T12	-0.290398	0.430101	-0.675185	-1.51829	-1.36236	-0.126118	Not Significant
Serum_G4	Histological	T12	0.279164	5.79697	1.08595e-05	0.0261942	0.575454	T12	-1.27596	0.714679	-1.78536	1.75734	-11.4305	-0.55414	Significant
Serum_HM	Clinical	T12	2.15517	0.000122345	0.191818	0.531656	0.915185	T12	0.767869	1.23483	0.621841	-9.00867	-1.65121	0.333481	Not Significant
Serum_HM	Histological	T12	60.7391	7.94012e-14	0.924374	0.0552169	0.575454	T12	4.10659	2.42152	1.69587	-30.1643	-0.0786384	1.78347	Not Significant
Serum_B	Clinical	T12	1.3049	0.000553996	0.865196	0.207713	0.752839	T12	0.266126	0.22023	1.2084	-7.49835	-0.144799	0.115577	Not Significant
Serum_B	Histological	T12	5.1837	2.44419e-22	1.37033	0.00834556	0.575454	T12	1.64552	0.847973	1.94053	-49.7632	0.315053	0.71464	Significant
Serum_CF	Clinical	T12	1.10973	1.32878e-05	0.973396	0.127163	0.661859	T12	0.104118	0.0761545	1.3672	-11.2287	-0.0269643	0.0452179	Not Significant
Serum_CF	Histological	T12	1.54739	5.67671e-32	0.978777	0.0672406	0.575454	T12	0.436567	0.26919	1.62178	-71.9464	-0.0214511	0.189598	Not Significant
Serum_AF	Clinical	T12	0.957369	0.139777	0.528848	0.882041	0.977608	T12	-0.0435668	0.292111	-0.149145	-1.96771	-0.637055	-0.0189208	Not Significant
Serum_AF	Histological	T12	0.58822	1.44316	0.242197	0.155189	0.735576	T12	-0.530654	0.378181	-1.40317	0.366838	-1.418	-0.23046	Not Significant
Fab_GP1	Clinical	T12	1.30432	0.025133	0.612868	0.522744	0.913511	T12	0.265681	0.432253	0.614643	-3.68357	-0.489606	0.115384	Not Significant
Fab_GP1	Histological	T12	3.01825	0.000918961	0.218365	0.428171	0.862705	T12	1.10468	1.29639	0.852121	-6.99227	-1.52159	0.479755	Not Significant
Fab_GP2	Clinical	T12	0.96546	0.052544	0.234435	0.960208	0.993902	T12	-0.0351505	0.701761	-0.050089	-2.9461	-1.45058	-0.0152657	Not Significant
Fab_GP2	Histological	T12	2.12734	0.000285264	0.203079	0.590916	0.94703	T12	0.754872	1.27793	0.5907	-8.1621	-1.59416	0.327837	Not Significant
Fab_GP3	Clinical	T12	1.10439	0.024435	0.866666	0.42957	0.862705	T12	0.0992909	0.127966	0.775915	-3.71174	-0.143102	0.0431215	Not Significant
Fab_GP3	Histological	T12	1.2738	0.00586257	0.824167	0.273475	0.79267	T12	0.242004	0.221338	1.09337	-5.13917	-0.193382	0.105101	Not Significant
Fab_GP4	Clinical	T12	1.03049	0.000797213	0.672338	0.887845	0.977608	T12	0.0300387	0.212289	0.141499	-7.13439	-0.396994	0.0130457	Not Significant
Fab_GP4	Histological	T12	1.73217	1.42068e-10	0.877358	0.12424	0.661859	T12	0.549372	0.37564	1.4625	-22.6747	-0.130841	0.238589	Not Significant
Fab_GP5	Clinical	T12	22.557	0.000141177	0.319296	0.15894	0.73968	T12	3.11605	2.36542	1.31733	-8.86549	-1.14164	1.35328	Not Significant
Fab_GP5	Histological	T12	582.612	1.70371e-07	0.766116	0.0610825	0.575454	T12	6.36752	3.78908	1.68049	-15.5853	-0.266422	2.76538	Not Significant
Fab_GP6	Clinical	T12	9.92088e-05	0.539155	1.66645e-16	0.472837	0.887028	T12	-9.21828	12.8876	-0.715285	-0.617753	-36.3307	-4.00345	Not Significant
Fab_GP6	Histological	T12	4.99435e-06	0.961188	1.78054e-22	0.496397	0.903218	T12	-12.2072	17.3941	-0.701803	-0.0395848	-50.08	-5.30152	Not Significant
Fab_GP7	Clinical	T12	7.2621	0.0164388	0.00010423	0.720812	0.96103	T12	1.98267	5.54131	0.357798	-4.10811	-9.16891	0.861062	Not Significant
Fab_GP7	Histological	T12	0.0203103	0.110827	7.17023e-11	0.619965	0.949719	T12	-3.89663	7.66573	-0.508318	-2.19979	-23.3585	-1.69228	Not Significant
Fab_GP8	Clinical	T12	0.00152624	0.0995428	1.0695e-11	0.428298	0.862705	T12	-6.48495	8.29704	-0.781598	-2.30717	-25.2612	-2.81638	Not Significant
Fab_GP8	Histological	T12	1.40286e-09	1.82447	5.03596e-25	0.0850429	0.593109	T12	-20.3848	12.625	-1.61464	0.601287	-55.948	-8.85299	Not Significant
Fab_GP9	Clinical	T12	0.589776	0.458889	0.133686	0.442248	0.875446	T12	-0.528013	0.693043	-0.761877	-0.778948	-2.01226	-0.229313	Not Significant
Fab_GP9	Histological	T12	0.105671	3.09062	0.00125613	0.0584309	0.575454	T12	-2.24742	1.35278	-1.66133	1.12837	-6.67972	-0.976043	Not Significant
Fab_GP10	Clinical	T12	0.792446	0.173748	0.330696	0.527507	0.915185	T12	-0.232631	0.370857	-0.627279	-1.75015	-1.10656	-0.10103	Not Significant
Fab_GP10	Histological	T12	0.363902	4.50058	0.00536411	0.0381897	0.575454	T12	-1.01087	0.574603	-1.75925	1.50421	-5.22803	-0.439016	Significant
Fab_GP11	Clinical	T12	0.871107	0.00661954	0.08515	0.903541	0.980294	T12	-0.13799	1.13545	-0.12153	-5.01773	-2.46334	-0.0599284	Not Significant
Fab_GP11	Histological	T12	47.9184	6.95264e-12	0.734735	0.0721021	0.575454	T12	3.8695	2.43876	1.58667	-25.6919	-0.308245	1.6805	Not Significant
Fab_GP12	Clinical	T12	1.0789	0.0257543	0.820809	0.583914	0.945199	T12	0.0759423	0.139126	0.545853	-3.65916	-0.197465	0.0329813	Not Significant
Fab_GP12	Histological	T12	1.21048	0.00621403	0.790569	0.378589	0.847381	T12	0.19102	0.218058	0.876004	-5.08095	-0.235003	0.0829588	Not Significant
Fab_GP13	Clinical	T12	0.990592	0.00238328	0.742216	0.945564	0.993902	T12	-0.00945208	0.137795	-0.068595	-6.03928	-0.298114	-0.00410499	Not Significant
Fab_GP13	Histological	T12	1.48603	2.26491e-15	0.792838	0.265834	0.79267	T12	0.396108	0.354822	1.11636	-33.7212	-0.232136	0.172028	Not Significant
Fab_GP14	Clinical	T12	0.278929	0.0590346	0.00732996	0.452578	0.875446	T12	-1.2768	1.7163	-0.743924	-2.82963	-4.91579	-0.554506	Not Significant
Fab_GP14	Histological	T12	545.323	2.14135e-23	0.617605	0.0748255	0.575454	T12	6.30138	4.46388	1.41164	-52.198	-0.481907	2.73665	Not Significant
Fab_GP15	Clinical	T12	0.759848	0.362625	0.153704	0.713888	0.96103	T12	-0.274636	0.745651	-0.368318	-1.01439	-1.87273	-0.119273	Not Significant
Fab_GP15	Histological	T12	0.261435	1.82848	0.0272827	0.148081	0.735576	T12	-1.34157	0.939509	-1.42795	0.603486	-3.6015	-0.582636	Not Significant
Fab_GP16	Clinical	T12	7.46185e+10	0.0882132	7.31415e-13	0.372293	0.847381	T12	25.0357	28.8971	0.866372	-2.428	-27.9438	10.8728	Not Significant
Fab_GP16	Histological	T12	1.56376e+124	3.85878e-07	0.0140577	0.0588648	0.575454	T12	285.968	196.338	1.4565	-14.7677	-4.26458	124.194	Not Significant
Fab_GP17	Clinical	T12	0.144449	0.262622	1.42524e-06	0.725278	0.96103	T12	-1.93483	5.48168	-0.352963	-1.33704	-13.4612	-0.840285	Not Significant
Fab_GP17	Histological	T12	9.43649e-05	1.43887	5.27238e-12	0.185449	0.752839	T12	-9.26834	7.02519	-1.3193	0.363858	-25.9685	-4.02519	Not Significant
Fab_GP18	Clinical	T12	0.774847	0.752825	0.340976	0.302879	0.812283	T12	-0.25509	0.260516	-0.979171	-0.283922	-1.07594	-0.110784	Not Significant
Fab_GP18	Histological	T12	0.552196	2.85918	0.101063	0.0420754	0.575454	T12	-0.593851	0.334121	-1.77735	1.05054	-2.29201	-0.257906	Significant
Fab_GP19	Clinical	T12	0.00357034	0.996968	4.6875e-07	0.0922427	0.595273	T12	-5.6351	3.63341	-1.55091	-0.00303647	-14.5732	-2.44729	Not Significant
Fab_GP19	Histological	T12	0.00032078	1.90748	2.99634e-11	0.103202	0.632278	T12	-8.04475	5.34374	-1.50545	0.645783	-24.231	-3.49379	Not Significant
Fab_GP20	Clinical	T12	0.000891417	1.28491	6.12972e-08	0.0588606	0.575454	T12	-7.0227	4.04127	-1.73775	0.250689	-16.6075	-3.04992	Not Significant
Fab_GP20	Histological	T12	0.00150207	0.616656	1.13037e-09	0.207375	0.752839	T12	-6.50091	5.30727	-1.22491	-0.483443	-20.6007	-2.82331	Not Significant
Fab_GP21	Clinical	T12	6.05689	0.0366294	0.16627	0.375617	0.847381	T12	1.8012	2.16827	0.830708	-3.3069	-1.79414	0.78225	Not Significant
Fab_GP21	Histological	T12	0.308132	0.634149	0.00664854	0.550443	0.92505	T12	-1.17723	1.86697	-0.630554	-0.455472	-5.01336	-0.511263	Not Significant
Fab_GP22	Clinical	T12	2.5493	0.106918	0.0018453	0.801994	0.96103	T12	0.93582	3.74522	0.24987	-2.23569	-6.29511	0.406421	Not Significant
Fab_GP22	Histological	T12	0.0157428	0.914743	1.49562e-06	0.330219	0.832428	T12	-4.15137	4.12086	-1.0074	-0.0891123	-13.413	-1.80292	Not Significant
Fab_GP23	Clinical	T12	0.714874	0.494266	0.304153	0.306091	0.812283	T12	-0.33565	0.340006	-0.987188	-0.704681	-1.19023	-0.145771	Not Significant
Fab_GP23	Histological	T12	0.411848	3.62256	0.034679	0.0465129	0.575454	T12	-0.887101	0.51111	-1.73564	1.28718	-3.36162	-0.385263	Significant
Fab_GP24	Clinical	T12	0.759079	0.55217	0.313022	0.417465	0.855607	T12	-0.275649	0.346927	-0.794546	-0.593899	-1.16148	-0.119713	Not Significant
Fab_GP24	Histological	T12	0.451168	2.90309	0.0812694	0.0587167	0.575454	T12	-0.795916	0.464655	-1.71292	1.06578	-2.50999	-0.345662	Not Significant
Fab_GP25	Clinical	T12	0.0610286	0.235	0.000201093	0.248698	0.79267	T12	-2.79641	2.50741	-1.11526	-1.44817	-8.51174	-1.21447	Not Significant
Fab_GP25	Histological	T12	2.86289	0.00114919	0.00101888	0.780162	0.96103	T12	1.05183	3.55003	0.296289	-6.7687	-6.88905	0.456805	Not Significant
Fab_GP26	Clinical	T12	1.01402	0.0131839	0.256396	0.983706	0.995388	T12	0.0139185	0.679719	0.0204768	-4.32876	-1.36103	0.00604472	Not Significant
Fab_GP26	Histological	T12	1.03216	0.00342659	0.153444	0.973989	0.995388	T12	0.0316525	0.932246	0.0339529	-5.67619	-1.87442	0.0137465	Not Significant
Fab_GP27	Clinical	T12	1.01078	0.0168841	0.553031	0.970729	0.995388	T12	0.0107242	0.29081	0.0368768	-4.08138	-0.592342	0.00465744	Not Significant
Fab_GP27	Histological	T12	1.16805	7.1161e-05	0.423708	0.776564	0.96103	T12	0.155332	0.515117	0.301546	-9.55057	-0.85871	0.0674597	Not Significant
Fab_G0	Clinical	T12	0.801223	0.579816	0.440828	0.292849	0.812283	T12	-0.221616	0.219698	-1.00873	-0.545044	-0.819101	-0.0962468	Not Significant
Fab_G0	Histological	T12	0.611577	3.18384	0.262276	0.0524177	0.575454	T12	-0.491715	0.278465	-1.76581	1.15809	-1.33836	-0.213549	Not Significant
Fab_G1	Clinical	T12	0.872425	0.427016	0.592267	0.365615	0.847381	T12	-0.136479	0.154806	-0.881609	-0.850934	-0.523798	-0.0592719	Not Significant
Fab_G1	Histological	T12	0.679037	3.40385	0.272461	0.0506841	0.575454	T12	-0.38708	0.224243	-1.72617	1.22491	-1.30026	-0.168107	Not Significant
Fab_G2	Clinical	T12	0.971648	0.00135606	0.503218	0.926875	0.984963	T12	-0.0287615	0.312456	-0.0920499	-6.60317	-0.686732	-0.012491	Not Significant
Fab_G2	Histological	T12	1.31078	3.0675e-07	0.449701	0.604869	0.949719	T12	0.270622	0.495553	0.546101	-14.9972	-0.799173	0.11753	Not Significant
Fab_S0	Clinical	T12	0.896871	0.0796904	0.651119	0.415838	0.855607	T12	-0.108843	0.136244	-0.798888	-2.52961	-0.429063	-0.0472701	Not Significant
Fab_S0	Histological	T12	0.714199	1.73901	0.386984	0.0805382	0.593109	T12	-0.336593	0.205874	-1.63495	0.553315	-0.949372	-0.146181	Not Significant
Fab_S1	Clinical	T12	1.10084	5.49571e-13	0.645376	0.716611	0.96103	T12	0.0960747	0.264225	0.36361	-28.2296	-0.437923	0.0417247	Not Significant
Fab_S1	Histological	T12	1.81834	3.35884e-31	0.846383	0.127175	0.661859	T12	0.597921	0.406471	1.471	-70.1685	-0.166783	0.259674	Not Significant
Fab_S2	Clinical	T12	1.08267	0.000103986	0.902882	0.392481	0.847381	T12	0.0794342	0.0951076	0.835204	-9.17126	-0.102164	0.0344979	Not Significant
Fab_S2	Histological	T12	1.27076	1.70858e-08	0.966387	0.0859482	0.593109	T12	0.239615	0.147868	1.62046	-17.885	-0.0341914	0.104063	Not Significant
Fab_F	Clinical	T12	1.1102	3.5217e-20	0.722911	0.626447	0.949719	T12	0.104537	0.214895	0.486454	-44.7928	-0.324469	0.0453996	Not Significant
Fab_F	Histological	T12	1.4654	3.82272e-44	0.74806	0.264062	0.79267	T12	0.382126	0.346458	1.10295	-99.9728	-0.290272	0.165955	Not Significant
Fab_B	Clinical	T12	0.95816	0.00906325	0.82703	0.508578	0.90688	T12	-0.0427402	0.0654695	-0.652826	-4.70353	-0.189914	-0.0185618	Not Significant
Fab_B	Histological	T12	0.96672	9.38906e-06	0.749273	0.770816	0.96103	T12	-0.033846	0.111931	-0.302383	-11.576	-0.288652	-0.0146991	Not Significant
Fc_GP1	Clinical	T12	0.0629601	0.371898	6.93188e-09	0.696739	0.96103	T12	-2.76525	7.06787	-0.391243	-0.989137	-18.7871	-1.20093	Not Significant
Fc_GP1	Histological	T12	5.9041e-08	2.91604	2.15268e-28	0.0588548	0.575454	T12	-16.645	9.70261	-1.71552	1.07023	-63.7057	-7.22885	Not Significant
Fc_GP2	Clinical	T12	0.0300268	0.394982	1.84655e-09	0.636863	0.949719	T12	-3.50566	7.41829	-0.47257	-0.928915	-20.1099	-1.52249	Not Significant
Fc_GP2	Histological	T12	6.98146e-09	3.09922	1.52615e-25	0.0534055	0.575454	T12	-18.78	10.8759	-1.72675	1.13115	-57.1419	-8.15605	Not Significant
Fc_GP3	Clinical	T12	7.60871	0.0409432	0.00120525	0.651776	0.95018	T12	2.02929	4.52235	0.448726	-3.19557	-6.72107	0.881311	Not Significant
Fc_GP3	Histological	T12	1.21239	0.0518528	3.28082e-06	0.976394	0.995388	T12	0.192596	6.25042	0.0308133	-2.95935	-12.6274	0.0836432	Not Significant
Fc_GP4	Clinical	T12	4.45725e-05	0.580088	4.19501e-15	0.205008	0.752839	T12	-10.0184	8.42627	-1.18895	-0.544575	-33.1049	-4.35093	Not Significant
Fc_GP4	Histological	T12	4.53437e-08	2.80404	1.9981e-21	0.0676397	0.575454	T12	-16.909	10.0025	-1.69047	1.03106	-47.6621	-7.34348	Not Significant
Fc_GP5	Clinical	T12	0.247046	0.671556	0.00126889	0.459837	0.879509	T12	-1.39818	1.93013	-0.7244	-0.398158	-6.66961	-0.607223	Not Significant
Fc_GP5	Histological	T12	0.0224372	2.39626	1.56406e-05	0.0721277	0.575454	T12	-3.79704	2.26328	-1.67767	0.873908	-11.0656	-1.64903	Not Significant
Fc_GP6	Clinical	T12	0.000370674	0.251551	3.69535e-23	0.696731	0.96103	T12	-7.90019	20.2957	-0.389254	-1.38011	-51.6524	-3.43101	Not Significant
Fc_GP6	Histological	T12	7877.77	0.153281	2.16141e-23	0.737822	0.96103	T12	8.9718	25.42	0.352942	-1.87548	-52.1887	3.8964	Not Significant
Fc_GP7	Clinical	T12	0.0183096	0.0343472	1.92801e-09	0.589922	0.94703	T12	-4.00033	7.43283	-0.538198	-3.37124	-20.0668	-1.73732	Not Significant
Fc_GP7	Histological	T12	4.36548e-06	0.299456	1.06277e-16	0.210138	0.752839	T12	-12.3418	9.92112	-1.24399	-1.20579	-36.7805	-5.35997	Not Significant
Fc_GP8	Clinical	T12	0.933205	0.0138668	0.0494397	0.961046	0.993902	T12	-0.0691303	1.411	-0.0489937	-4.27826	-3.007	-0.0300229	Not Significant
Fc_GP8	Histological	T12	5.56147	0.000245733	0.107703	0.3801	0.847381	T12	1.71586	1.90825	0.89918	-8.31126	-2.22838	0.745189	Not Significant
Fc_GP9	Clinical	T12	0.000327824	0.065805	1.52662e-14	0.459317	0.879509	T12	-8.02303	10.9704	-0.731332	-2.72106	-31.8131	-3.48436	Not Significant
Fc_GP9	Histological	T12	235.129	0.000363248	3.84282e-13	0.737885	0.96103	T12	5.46014	15.5815	0.350424	-7.92043	-28.5874	2.37131	Not Significant
Fc_GP10	Clinical	T12	2.94672	0.0939775	0.00729452	0.72356	0.96103	T12	1.08069	3.05856	0.353334	-2.3647	-4.92063	0.469338	Not Significant
Fc_GP10	Histological	T12	508.089	0.00449272	0.0256818	0.258472	0.79267	T12	6.23066	5.68702	1.09559	-5.4053	-3.66197	2.70594	Not Significant
Fc_GP11	Clinical	T12	0.997857	0.123725	2.05031e-07	0.999775	0.999775	T12	-0.00214559	7.56475	-0.00028363	-2.0897	-15.4001	-0.000931818	Not Significant
Fc_GP11	Histological	T12	1.33747e-05	0.737391	1.33538e-16	0.300487	0.812283	T12	-11.2221	10.5157	-1.06718	-0.304637	-36.5521	-4.87371	Not Significant
Fc_GP12	Clinical	T12	1.12267	0.0186814	0.867627	0.38938	0.847381	T12	0.115713	0.137116	0.843903	-3.98023	-0.141994	0.0502535	Not Significant
Fc_GP12	Histological	T12	1.39507	0.00184111	0.912756	0.125338	0.661859	T12	0.332944	0.229436	1.45114	-6.29738	-0.0912869	0.144596	Not Significant
Fc_GP13	Clinical	T12	0.0172288	0.088886	3.04583e-08	0.513399	0.90688	T12	-4.06118	6.25848	-0.648908	-2.4204	-17.3069	-1.76375	Not Significant
Fc_GP13	Histological	T12	0.0467028	0.0255422	3.50504e-11	0.73429	0.96103	T12	-3.06395	8.7875	-0.348671	-3.66742	-24.0742	-1.33066	Not Significant
Fc_GP14	Clinical	T12	0.000665843	0.76754	2.91738e-09	0.156538	0.735576	T12	-7.31446	5.40276	-1.35384	-0.264565	-19.6526	-3.17663	Not Significant
Fc_GP14	Histological	T12	0.00396185	0.488395	1.44278e-10	0.46529	0.882678	T12	-5.53104	7.34448	-0.753089	-0.716631	-22.6593	-2.4021	Not Significant
Fc_GP15	Clinical	T12	0.929649	0.66617	0.798026	0.195683	0.752839	T12	-0.0729483	0.0598261	-1.21934	-0.40621	-0.225614	-0.031681	Not Significant
Fc_GP15	Histological	T12	0.840388	4.71669	0.485064	0.0309718	0.575454	T12	-0.173892	0.0981399	-1.77187	1.55111	-0.723475	-0.0755201	Significant
Fc_GP16	Clinical	T12	1.42851	0.125809	0.0810369	0.802212	0.96103	T12	0.356628	1.42123	0.250929	-2.07299	-2.51285	0.154882	Not Significant
Fc_GP16	Histological	T12	15.605	0.0307298	0.286985	0.180975	0.748552	T12	2.74759	2.13046	1.28967	-3.48252	-1.24832	1.19326	Not Significant
Fc_GP17	Clinical	T12	0.223806	0.164369	6.27903e-05	0.698538	0.96103	T12	-1.49698	3.87429	-0.386387	-1.80564	-9.67571	-0.650129	Not Significant
Fc_GP17	Histological	T12	2.8027	0.0462466	3.12879e-06	0.863348	0.969594	T12	1.03059	5.6885	0.18117	-3.07377	-12.6749	0.447577	Not Significant
Fc_GP18	Clinical	T12	0.906774	0.439012	0.619341	0.564443	0.930242	T12	-0.0978623	0.170242	-0.574843	-0.823229	-0.4791	-0.0425011	Not Significant
Fc_GP18	Histological	T12	0.741582	1.80359	0.427642	0.154858	0.735576	T12	-0.298969	0.215312	-1.38854	0.589777	-0.849469	-0.129841	Not Significant
Fc_GP19	Clinical	T12	0.198281	0.225689	0.000233885	0.61546	0.949719	T12	-1.61807	3.22348	-0.501963	-1.4886	-8.36068	-0.702718	Not Significant
Fc_GP19	Histological	T12	0.0971614	0.240843	4.14812e-06	0.612484	0.949719	T12	-2.33138	4.46934	-0.521639	-1.42361	-12.3929	-1.01251	Not Significant
Fc_GP20	Clinical	T12	1.59617e-08	2.70704	1.49975e-18	0.0217863	0.575454	T12	-17.9531	9.02356	-1.98958	0.995855	-41.0412	-7.79692	Significant
Fc_GP20	Histological	T12	3.16687e-06	0.62582	1.2729e-18	0.215593	0.760255	T12	-12.6628	10.4922	-1.20687	-0.468692	-41.2052	-5.49937	Not Significant
Fc_GP21	Clinical	T12	0.920612	0.00658993	0.62006	0.630195	0.949719	T12	-0.082717	0.172095	-0.480648	-5.02221	-0.477939	-0.0359236	Not Significant
Fc_GP21	Histological	T12	1.30846	1.45912e-07	0.773618	0.282414	0.812283	T12	0.268849	0.243535	1.10394	-15.7403	-0.256677	0.116759	Not Significant
Fc_GP22	Clinical	T12	1.09761	0.00199324	0.572009	0.775795	0.96103	T12	0.0931357	0.326513	0.285244	-6.21799	-0.558601	0.0404483	Not Significant
Fc_GP22	Histological	T12	1.93552	4.58246e-07	0.714411	0.205674	0.752839	T12	0.660376	0.529011	1.24832	-14.5959	-0.336297	0.286798	Not Significant
Fc_GP23	Clinical	T12	1.29028	0.000981514	0.662594	0.453214	0.875446	T12	0.25486	0.342999	0.743034	-6.92641	-0.411593	0.110684	Not Significant
Fc_GP23	Histological	T12	2.09632	1.20666e-05	0.845076	0.11107	0.64825	T12	0.740181	0.474098	1.56124	-11.3251	-0.168328	0.321457	Not Significant
Fc_GP24	Clinical	T12	3.89451	0.00890432	0.00082579	0.748393	0.96103	T12	1.35957	4.23066	0.32136	-4.72122	-7.09917	0.590453	Not Significant
Fc_GP24	Histological	T12	39.1795	0.000770299	8.40354e-05	0.566373	0.930242	T12	3.66815	6.01309	0.610028	-7.16873	-9.38427	1.59306	Not Significant
Fc_GP25	Clinical	T12	2.11733e+14	0.000419783	0.0932372	0.068724	0.575454	T12	32.9863	19.4033	1.70004	-7.77577	-2.37261	14.3258	Not Significant
Fc_GP25	Histological	T12	6.81703e+38	5.42075e-14	1412.89	0.0262891	0.575454	T12	89.4177	55.089	1.62315	-30.546	7.25339	38.8336	Significant
Fc_GP26	Clinical	T12	1.0996	0.00912619	0.956956	0.187486	0.752839	T12	0.0949485	0.0752366	1.262	-4.69661	-0.0439982	0.0412356	Not Significant
Fc_GP26	Histological	T12	1.2469	0.000218534	0.981992	0.073337	0.575454	T12	0.220657	0.140373	1.57193	-8.42857	-0.0181726	0.0958301	Not Significant
Fc_GP27	Clinical	T12	3.68952	0.00594367	0.483435	0.216767	0.760255	T12	1.3055	1.10142	1.18529	-5.12543	-0.726839	0.56697	Not Significant
Fc_GP27	Histological	T12	383.615	5.98274e-13	1.3796	0.0314703	0.575454	T12	5.94964	3.87672	1.53471	-28.1447	0.321795	2.5839	Significant
Fc_G0	Clinical	T12	0.952771	0.58673	0.852019	0.254272	0.79267	T12	-0.048381	0.0443758	-1.09026	-0.53319	-0.160146	-0.0210116	Not Significant
Fc_G0	Histological	T12	0.893008	3.49405	0.693283	0.0477139	0.575454	T12	-0.11316	0.0653986	-1.73031	1.25106	-0.366318	-0.0491446	Significant
Fc_G1	Clinical	T12	1.0019	0.000164167	0.786864	0.986829	0.995388	T12	0.00189338	0.114199	0.0165797	-8.71463	-0.239699	0.000822285	Not Significant
Fc_G1	Histological	T12	1.37363	1.31842e-13	0.983072	0.0630233	0.575454	T12	0.317457	0.183974	1.72556	-29.6572	-0.0170731	0.13787	Not Significant
Fc_G2	Clinical	T12	1.09601	0.00744476	0.960322	0.181231	0.748552	T12	0.0916756	0.0717768	1.27723	-4.90025	-0.0404864	0.0398142	Not Significant
Fc_G2	Histological	T12	1.24541	8.59356e-05	0.988542	0.0647018	0.575454	T12	0.219461	0.137006	1.60183	-9.36191	-0.0115238	0.0953108	Not Significant
Fc_S0	Clinical	T12	1.07332	1.0999e-06	0.957912	0.226803	0.773046	T12	0.0707553	0.0618942	1.14317	-13.7203	-0.0429998	0.0307286	Not Significant
Fc_S0	Histological	T12	1.18883	1.79432e-19	1.01364	0.0317124	0.575454	T12	0.172966	0.0978929	1.76689	-43.1645	0.0135501	0.0751183	Significant
Fc_S1	Clinical	T12	1.10103	0.00821818	0.862802	0.444157	0.875446	T12	0.0962489	0.127392	0.755534	-4.80141	-0.14757	0.0418004	Not Significant
Fc_S1	Histological	T12	1.29816	0.000725157	0.893869	0.167307	0.742904	T12	0.260945	0.194414	1.34222	-7.22912	-0.112196	0.113327	Not Significant
Fc_S2	Clinical	T12	0.391245	0.0943912	0.00209926	0.704408	0.96103	T12	-0.938421	2.47071	-0.379819	-2.36031	-6.16617	-0.407551	Not Significant
Fc_S2	Histological	T12	0.00050035	3.35418	1.31978e-11	0.0552351	0.575454	T12	-7.6002	4.56855	-1.66359	1.21021	-25.051	-3.30073	Not Significant
Fc_F	Clinical	T12	1.56187	1.92463e-84	0.404307	0.522815	0.913511	T12	0.445883	0.706388	0.631216	-192.762	-0.905581	0.193645	Not Significant
Fc_F	Histological	T12	1.23545	1.67918e-137	0.177437	0.841959	0.967952	T12	0.211438	1.0205	0.20719	-314.936	-1.72914	0.0918262	Not Significant
Fc_B	Clinical	T12	0.987975	0.0253757	0.753954	0.927982	0.984963	T12	-0.0120981	0.133278	-0.0907737	-3.67396	-0.282423	-0.00525416	Not Significant
Fc_B	Histological	T12	0.934854	0.0327487	0.633476	0.712222	0.96103	T12	-0.067365	0.174494	-0.38606	-3.41889	-0.456533	-0.0292563	Not Significant
IgG_GP1	Clinical	T12	0.0649309	0.333053	7.56496e-05	0.354168	0.847381	T12	-2.73443	2.99866	-0.911884	-1.09945	-9.4894	-1.18755	Not Significant
IgG_GP1	Histological	T12	2.65149	0.00205542	1.01664e-05	0.885287	0.977608	T12	0.97512	6.56082	0.148628	-6.18727	-11.4964	0.423489	Not Significant
IgG_GP2	Clinical	T12	0.87173	0.0553505	1.63382e-05	0.979765	0.995388	T12	-0.137276	5.39662	-0.0254374	-2.89407	-11.022	-0.0596182	Not Significant
IgG_GP2	Histological	T12	368.639	0.00150178	4.26033e-05	0.493856	0.903218	T12	5.90982	8.49423	0.695745	-6.5011	-10.0636	2.5666	Not Significant
IgG_GP3	Clinical	T12	1.9392	0.0321014	0.299864	0.489307	0.903218	T12	0.662277	0.967076	0.684824	-3.43886	-1.20443	0.287623	Not Significant
IgG_GP3	Histological	T12	10.6903	3.2917e-05	0.428473	0.176614	0.748552	T12	2.36934	1.95634	1.21111	-10.3215	-0.847528	1.02899	Not Significant
IgG_GP4	Clinical	T12	0.745787	0.0996068	0.135426	0.724569	0.96103	T12	-0.293315	0.829244	-0.353714	-2.30652	-1.99933	-0.127385	Not Significant
IgG_GP4	Histological	T12	19.9672	4.8969e-10	0.269986	0.298652	0.812283	T12	2.99409	2.67837	1.11788	-21.4372	-1.30939	1.30032	Not Significant
IgG_GP5	Clinical	T12	0.204863	0.163634	1.86885e-06	0.763199	0.96103	T12	-1.58541	5.22815	-0.303245	-1.81013	-13.1902	-0.688536	Not Significant
IgG_GP5	Histological	T12	0.000934359	0.968048	6.78427e-10	0.256519	0.79267	T12	-6.97565	5.98959	-1.16463	-0.0324735	-21.1112	-3.02949	Not Significant
IgG_GP6	Clinical	T12	5.28851e-07	0.373039	6.773e-24	0.407742	0.848843	T12	-14.4526	17.7267	-0.815298	-0.986073	-53.3491	-6.27667	Not Significant
IgG_GP6	Histological	T12	1.11714e+06	0.0790256	5.3928e-15	0.546729	0.92505	T12	13.9263	22.5212	0.618364	-2.53798	-32.8537	6.04811	Not Significant
IgG_GP7	Clinical	T12	1.00367	0.0228031	4.12834e-07	0.999601	0.999775	T12	0.00366205	7.30254	0.000501477	-3.78086	-14.7002	0.00159041	Not Significant
IgG_GP7	Histological	T12	0.609232	0.0129294	1.3064e-09	0.960246	0.993902	T12	-0.495556	9.5356	-0.051969	-4.34825	-20.456	-0.215217	Not Significant
IgG_GP8	Clinical	T12	1.51879	0.00331721	0.0469308	0.806506	0.961345	T12	0.417914	1.7009	0.245702	-5.70863	-3.05908	0.181498	Not Significant
IgG_GP8	Histological	T12	7.71936	9.25585e-05	0.063806	0.376662	0.847381	T12	2.04373	2.25046	0.908141	-9.28767	-2.75191	0.887581	Not Significant
IgG_GP9	Clinical	T12	0.0101989	0.211222	1.20048e-07	0.386451	0.847381	T12	-4.58548	5.35701	-0.855977	-1.55485	-15.9354	-1.99145	Not Significant
IgG_GP9	Histological	T12	9.8648e-05	0.224367	1.81572e-16	0.319596	0.818437	T12	-9.22395	9.44928	-0.976154	-1.49447	-36.2449	-4.00591	Not Significant
IgG_GP10	Clinical	T12	0.150142	0.199371	0.00144856	0.354878	0.847381	T12	-1.89617	2.08587	-0.909054	-1.61259	-6.53718	-0.823497	Not Significant
IgG_GP10	Histological	T12	0.330515	0.0770863	0.000800468	0.684516	0.96103	T12	-1.1071	2.59417	-0.426766	-2.56283	-7.13031	-0.480808	Not Significant
IgG_GP11	Clinical	T12	0.029539	0.093852	1.25588e-07	0.530394	0.915185	T12	-3.52205	5.63865	-0.624626	-2.36604	-15.8903	-1.5296	Not Significant
IgG_GP11	Histological	T12	5.3703e+09	8.39521e-09	0.0142375	0.130022	0.669477	T12	22.4042	14.9097	1.50266	-18.5956	-4.25188	9.73	Not Significant
IgG_GP12	Clinical	T12	1.16776	0.0106084	0.873192	0.304173	0.812283	T12	0.155086	0.155195	0.999297	-4.54611	-0.1356	0.0673531	Not Significant
IgG_GP12	Histological	T12	1.46094	0.000773788	0.912132	0.118699	0.659981	T12	0.379081	0.258342	1.46736	-7.16421	-0.0919701	0.164633	Not Significant
IgG_GP13	Clinical	T12	0.74342	0.134788	0.210528	0.623263	0.949719	T12	-0.296494	0.602651	-0.491984	-2.00405	-1.55814	-0.128766	Not Significant
IgG_GP13	Histological	T12	1.89938	0.000145359	0.234364	0.593626	0.948235	T12	0.641527	1.15427	0.555788	-8.83631	-1.45088	0.278612	Not Significant
IgG_GP14	Clinical	T12	0.174703	0.22586	0.000593839	0.498498	0.903644	T12	-1.74467	2.59415	-0.67254	-1.48784	-7.4289	-0.757699	Not Significant
IgG_GP14	Histological	T12	0.0456518	0.338717	1.45583e-05	0.392377	0.847381	T12	-3.08671	3.50874	-0.879721	-1.08259	-11.1374	-1.34054	Not Significant
IgG_GP15	Clinical	T12	0.933603	0.590506	0.806258	0.233229	0.781295	T12	-0.0687045	0.0602349	-1.14061	-0.526775	-0.215351	-0.029838	Not Significant
IgG_GP15	Histological	T12	0.816844	5.52551	0.355271	0.0254957	0.575454	T12	-0.202307	0.114435	-1.76788	1.70938	-1.03487	-0.0878609	Significant
IgG_GP16	Clinical	T12	1.45059	0.108097	0.131867	0.755005	0.96103	T12	0.371969	1.19022	0.312521	-2.22473	-2.02596	0.161544	Not Significant
IgG_GP16	Histological	T12	10.3983	0.0284365	0.3908	0.164431	0.742904	T12	2.34164	1.74869	1.33909	-3.56008	-0.939559	1.01696	Not Significant
IgG_GP17	Clinical	T12	0.620153	0.116858	0.00176906	0.864998	0.969594	T12	-0.47779	2.80514	-0.170326	-2.14679	-6.3373	-0.207501	Not Significant
IgG_GP17	Histological	T12	21.3531	0.0200324	0.00551522	0.442936	0.875446	T12	3.0612	3.84429	0.796296	-3.9104	-5.20024	1.32946	Not Significant
IgG_GP18	Clinical	T12	0.900846	0.424796	0.590848	0.58211	0.945199	T12	-0.104421	0.190023	-0.54952	-0.856147	-0.526197	-0.0453495	Not Significant
IgG_GP18	Histological	T12	0.722149	1.72612	0.393966	0.16643	0.742904	T12	-0.325524	0.239945	-1.35666	0.545879	-0.93149	-0.141373	Not Significant
IgG_GP19	Clinical	T12	0.146535	0.208612	0.000161151	0.548838	0.92505	T12	-1.92049	3.21508	-0.597338	-1.56728	-8.73317	-0.834059	Not Significant
IgG_GP19	Histological	T12	0.295896	0.102783	1.8834e-05	0.79039	0.96103	T12	-1.21775	4.40259	-0.276598	-2.27514	-10.8798	-0.528861	Not Significant
IgG_GP20	Clinical	T12	163.701	0.000555143	0.00226921	0.373297	0.847381	T12	5.09804	5.81784	0.876276	-7.49629	-6.08832	2.21405	Not Significant
IgG_GP20	Histological	T12	2877.68	2.1789e-05	0.000112845	0.362415	0.847381	T12	7.96474	8.55716	0.930769	-10.7341	-9.08949	3.45904	Not Significant
IgG_GP21	Clinical	T12	0.933889	0.00173384	0.542069	0.76485	0.96103	T12	-0.0683981	0.228083	-0.299883	-6.35742	-0.612362	-0.0297049	Not Significant
IgG_GP21	Histological	T12	1.30003	1.02652e-06	0.689566	0.362765	0.847381	T12	0.26239	0.274068	0.957389	-13.7893	-0.371693	0.113955	Not Significant
IgG_GP22	Clinical	T12	1.12557	0.00130255	0.554341	0.73883	0.96103	T12	0.118292	0.354431	0.333752	-6.64343	-0.589976	0.0513737	Not Significant
IgG_GP22	Histological	T12	1.79047	2.22131e-06	0.658267	0.259657	0.79267	T12	0.582479	0.51984	1.1205	-13.0174	-0.418145	0.252967	Not Significant
IgG_GP23	Clinical	T12	1.36223	0.000566969	0.585722	0.466871	0.882678	T12	0.309121	0.428027	0.722201	-7.47521	-0.534911	0.13425	Not Significant
IgG_GP23	Histological	T12	2.55911	4.96111e-06	0.861994	0.090682	0.593109	T12	0.939658	0.5755	1.63277	-12.2139	-0.148507	0.408088	Not Significant
IgG_GP24	Clinical	T12	0.299676	0.118815	0.00136219	0.637143	0.949719	T12	-1.20505	2.55142	-0.472308	-2.13019	-6.59866	-0.523349	Not Significant
IgG_GP24	Histological	T12	0.0400322	0.312598	2.14388e-05	0.347815	0.847381	T12	-3.21807	3.36421	-0.95656	-1.16284	-10.7503	-1.39759	Not Significant
IgG_GP25	Clinical	T12	0.00656344	0.0930684	5.1397e-12	0.606465	0.949719	T12	-5.02624	9.80873	-0.512425	-2.37442	-25.994	-2.18287	Not Significant
IgG_GP25	Histological	T12	3.14412e+08	0.000215977	0.000185794	0.175966	0.748552	T12	19.5662	15.0762	1.29782	-8.44034	-8.59087	8.4975	Not Significant
IgG_GP26	Clinical	T12	1.09358	0.0143869	0.943445	0.245843	0.79267	T12	0.0894592	0.0799947	1.11832	-4.24144	-0.0582169	0.0388517	Not Significant
IgG_GP26	Histological	T12	1.27087	0.000272772	0.96966	0.0878459	0.593109	T12	0.239705	0.157514	1.52181	-8.20687	-0.0308096	0.104103	Not Significant
IgG_GP27	Clinical	T12	2.7029	0.00352898	0.28464	0.385305	0.847381	T12	0.994324	1.15728	0.859194	-5.64675	-1.25653	0.431829	Not Significant
IgG_GP27	Histological	T12	37.9487	6.75508e-08	1.02436	0.0482841	0.575454	T12	3.63623	2.18769	1.66213	-16.5104	0.0240702	1.5792	Significant
IgG_G0	Clinical	T12	0.954325	0.527854	0.854188	0.289782	0.812283	T12	-0.0467511	0.0457043	-1.0229	-0.638936	-0.157604	-0.0203037	Not Significant
IgG_G0	Histological	T12	0.880315	3.80331	0.6468	0.0426806	0.575454	T12	-0.127476	0.0733396	-1.73816	1.33587	-0.435717	-0.055362	Significant
IgG_G1	Clinical	T12	1.02801	2.74851e-05	0.76705	0.841033	0.967952	T12	0.0276252	0.137123	0.201464	-10.5019	-0.265204	0.0119975	Not Significant
IgG_G1	Histological	T12	1.35043	1.30721e-11	0.953639	0.0894409	0.593109	T12	0.300419	0.185241	1.62178	-25.0605	-0.0474697	0.130471	Not Significant
IgG_G2	Clinical	T12	1.0903	0.0100845	0.945801	0.244123	0.79267	T12	0.0864554	0.0770937	1.12143	-4.59675	-0.0557235	0.0375471	Not Significant
IgG_G2	Histological	T12	1.28058	4.58153e-05	0.979662	0.0743478	0.575454	T12	0.247311	0.158251	1.56278	-9.99089	-0.0205479	0.107406	Not Significant
IgG_S0	Clinical	T12	1.06925	6.28626e-06	0.948979	0.273504	0.79267	T12	0.066959	0.0637876	1.04972	-11.9771	-0.0523689	0.0290799	Not Significant
IgG_S0	Histological	T12	1.19115	2.14435e-16	1.00236	0.046671	0.575454	T12	0.174919	0.101866	1.71715	-36.0785	0.00236126	0.0759663	Significant
IgG_S1	Clinical	T12	1.14009	0.000762186	0.846557	0.389587	0.847381	T12	0.131105	0.15469	0.847532	-7.17932	-0.166577	0.056938	Not Significant
IgG_S1	Histological	T12	1.46936	4.89327e-07	0.935442	0.0984946	0.611172	T12	0.384829	0.254496	1.51212	-14.5302	-0.0667361	0.167129	Not Significant
IgG_S2	Clinical	T12	0.991662	0.0292917	0.404461	0.985189	0.995388	T12	-0.00837325	0.449561	-0.0186254	-3.53045	-0.905201	-0.00363646	Not Significant
IgG_S2	Histological	T12	357.234	4.5411e-23	0.871945	0.06623	0.575454	T12	5.87839	3.67754	1.59846	-51.4463	-0.137029	2.55295	Not Significant
IgG_F	Clinical	T12	1.2573	1.24786e-49	0.537418	0.59955	0.949719	T12	0.228968	0.439043	0.521516	-112.605	-0.620978	0.0994396	Not Significant
IgG_F	Histological	T12	0.703088	4.35443e-36	0.197549	0.549372	0.92505	T12	-0.352273	0.560843	-0.628113	-81.4219	-1.62177	-0.15299	Not Significant
IgG_B	Clinical	T12	0.971578	0.0199492	0.747584	0.818335	0.961345	T12	-0.0288334	0.125177	-0.23034	-3.91457	-0.290909	-0.0125222	Not Significant
IgG_B	Histological	T12	1.02187	0.00242587	0.697915	0.903843	0.980294	T12	0.0216383	0.168225	0.128627	-6.02156	-0.359658	0.00939741	Not Significant
